# Supplementary material for: Laboratory Evaluation of the Shinyei PPD42NS Low-Cost Particulate Matter Sensor
Source: PLoS One. 2015 Sep 14;10(9):e0137789. doi: 10.1371/journal.pone.0137789 (PMC4569398; doi:10.1371/journal.pone.0137789)
Supplement: S1 Data — Includes the time matched response of the APS and Shinyei sensors for a variety of test atmospheres. (XLSX) [file pone.0137789.s001.xlsx]

## Sheet: 0.75 um Polystyrene
APS_mass	Sensor 1
0.555274	13.52
0.549004	12.84
1.76503	12.2
4.20963	13.19
7.25811	12.46
8.46588	12.43
8.45583	11.87
7.22794	13.1
8.80782	12.29
13.1955	12.06
11.8469	13.17
4.76215	13.44
1.20485	11.8
1.16009	12.85
4.39689	12.82
7.64862	12.62
5.20672	12.51
3.17285	14.48
1.04667	12.77
0.954378	13.3
0.967518	13.2
1.08609	12.56
0.80847	12.18
0.471559	13.63
0.724699	13.42
0.977839	13.79
0.730145	12.23
0.358604	14.05
0.405633	11.78
0.546721	13.01
0.395346	12.93
0.344888	12.35
0.20615	12.3
0.159904	11.94
0.160297	12.69
0.160689	12.39
1.29364	12.61
1.86012	13.88
1.02115	13.75
0.268397	11.93
0.354609	12.45
0.416165	13.48
0.36685	12.61
0.312296	14.35
0.307058	12.07
0.289412	10.86
0.264597	12.78
0.261083	14.11
0.303682	12.38
0.280607	12.55
0.191856	12.49
0.253044	12.48
0.46417	11.06
0.799685	12.71
1.25959	14.23
1.11605	13.03
0.742564	12.43
0.689986	12.47
0.824153	11.42
0.749923	12.03
0.541527	13.79
0.36265	11.6
0.287971	12.04
0.326475	12.73
0.439658	13.15
0.542185	13.44
0.74724	13.13
0.576768	13.54
0.406295	12.64
0.350662	12.96
0.239396	12.66
0.236793	12.88
0.23419	13.29
0.273204	13.48
0.312218	12.42
0.525998	12.04
0.632888	13.71
0.359811	12.45
0.223273	13.08
0.337124	13.19
0.41506	13.14
0.417096	12.55
0.47903	12.39
0.594757	12.69
0.710484	17.89
0.548393	12.12
0.466932	12.94
0.412069	12.86
0.362014	11.5
0.371627	12.34
0.379118	13.28
0.387172	12.72
0.518638	13.71
0.904979	13.89
0.854796	11.93
0.496867	13.07
0.31507	13.08
0.309404	12.65
0.286436	12.84
0.246165	13.02
0.303763	12.79
0.381496	13.06
0.442166	13.68
0.453068	13.3
0.394925	12.92
0.291359	11.58
0.306646	12.83
0.352505	12.83
0.369132	12.61
0.385758	12.69
0.425084	13.05
0.464409	13.3
0.405427	13.43
0.316955	12.45
0.302726	12.58
0.295612	12.78
0.281383	12.48
0.267154	12.76
0.355669	11.48
0.399927	12.6
0.408288	13.84
0.416648	13.07
0.330401	12.63
0.29045	13.67
0.296795	12.15
0.440859	12.54
0.578577	12.18
0.679995	13.48
0.607395	12.86
0.471846	12.28
0.345949	13.16
0.307452	16.81
0.356357	13.09
0.368702	13.79
0.344487	11.81
0.336382	12.23
0.344387	13.68
0.322208	13.11
0.269846	12.03
0.297185	13.36
0.350706	12.98
0.387062	12.9
0.369898	12.15
0.410142	12.27
0.458968	12.92
0.400375	11.98
0.292956	13.85
0.31734	12.33
0.473527	11.01
0.587737	13.14
0.701946	12.32
0.610522	13.18
0.427673	12.69
0.364972	13.3
0.30227	12.31
0.414825	12.4
0.527379	12.93
0.414776	12.35
0.358475	13.08
0.315044	13.15
0.271612	11.73
0.417557	11.57
0.563501	12.62
0.808494	13.08
1.30384	12.1
2.13122	12.62
4.33186	13.85
5.70512	12.96
10.0676	12.08
13.2995	12.94
16.5314	27.23
20.6882	21.06
23.3401	24.2
25.8726	19.72
38.6742	12.95
50.2096	16.16
73.2802	18.13
56.0238	2.38
38.7674	2
41.5825	-8.88178e-16
44.3976	29.38
47.1508	26.78
49.8423	23.69
52.5338	-8.88178e-16
57.8592	3.71
60.5219	-8.88178e-16
64.1142	10.97
65.9734	14.96
67.1589	17.95
67.6707	19.34
70.7671	25.3
73.3516	13.93
75.9362	11.59
78.0982	3.11
80.2602	7.82
82.3689	17.4
86.5863	19.51
90.103	27.58
90.8071	9.24
91.5111	3.28
93.6964	9.87
95.8817	33.86
97.671	28.37
99.4603	2.94
100.878	18.24
101.4	4.44089e-15
101.923	34.71
109.633	15.5
117.343	21.72
120.7	30.53
118.523	29.82
118.165	21.25
119.983	8.11
123.618	19.01
126.695	23.12
132.847	23.66
133.626	10.04
129.03	14.09
126.732	14.97
129.053	34.02
131.374	31.21
134.1	9.24
136.826	21.34
139.947	17.08
143.463	23.84
146.979	19.5
147.074	10.22
147.169	31.51
147.388	13.51
147.558	25.09
147.729	21.07
150.866	14.3
152.435	13.23
154.627	22.66
155.25	26.55
155.874	14.49
159.574	29.21
163.274	20.59
165.191	27.64
167.108	42.26
168.727	29.89
170.046	24.3
171.366	32.79
172.45	34.15
172.992	28.4
173.535	14.63
174.619	36.37
175.703	36.33
180.633	16.5
190.492	27.49
195.45	20.94
197.929	25.84
197.38	48.75
194.351	24.2
188.295	38.75
193.151	59.46
198.008	32.29
205.096	44.24
212.183	18.67
212.627	27.12
206.426	34.88
200.226	38.14
202.665	25.57
205.104	35.65
221.659	23.76
254.768	25.09
264.8	26.4
251.756	19.45
238.712	24
228.801	27.29
218.891	30.61
208.98	29.33
218.058	27.91
227.137	34.18
236.172	23.9
236.13	28.88
236.087	25.59
232.393	29.98
225.006	44.45
228.232	29.72
242.07	32.08
255.908	32.09
255.694	31.83
255.48	40.4
250.246	19.03
245.12	20.04
239.993	36.26
241.817	14.5
245.466	46.86
245.488	37.97
241.883	40.96
238.278	20.98
240.24	33.28
242.202	36.05
245.598	42.21
250.429	19.8
255.259	36.19
255.723	22.74
256.186	24.67
255.957	28.92
255.035	20.24
254.113	26.83
258.439	44.75
262.765	49.26
264.713	41.22
264.284	36.04
263.854	22
261.447	27.8
260.244	33.61
261.932	47.88
267.715	37.48
273.498	32.93
273.606	9.5
273.659	43.52
284.381	26.33
295.048	33.36
305.716	18.81
302.488	40.34
299.26	36.37
295.829	25.34
295.422	32.14
295.016	44.21
298.994	25.23
302.971	37.18
303.526	35.03
300.657	38.84
297.788	23.56
294.742	54.73
291.696	32.64
289.803	18.85
289.064	20.59
288.325	28.56
288.862	33.09
289.399	43.55
297.478	32.41
313.101	47.88
328.724	35.93
319.89	24.93
311.057	46.88
313.19	35.63
326.291	38.43
339.391	36.44
321.081	25.03
311.925	35.27
293.615	35.47
299.313	28.73
310.708	41.07
322.713	54.42
335.326	44.39
347.94	43.99
338.474	37.26
329.007	38.63
337.37	32.35
354.096	26
370.822	55.27
339.404	48.99
318.459	34.51
320.972	26.09
323.485	34.64
325.854	30.29
325.71	45.11
325.422	47.21
326.708	33.81
329.568	32.56
332.428	35.03
324.472	29.77
316.516	23.82
317.168	43.5
326.429	54.34
335.69	39.78
332.394	31.06
329.098	55.7
329.342	34.94
333.126	34.44
336.91	39.08
381.564	43.39
426.218	37.53
416.647	37.43
352.853	35.39
320.955	29.24
336.017	46.05
343.548	46.61
346.716	41.2
342.352	34.17
333.625	35.66
336.197	36.07
341.341	42.29
341.714	38.25
337.315	36.16
335.115	44.48
370.013	50.05
404.912	30.71
414.541	34.66
398.902	46.91
383.262	54.43
367.623	48.85
351.984	23.97
349.116	49.94
359.021	49.54
368.925	49.76
360.149	41.59
351.373	41.59
343.252	52.11
339.192	49.49
341.654	38.35
354.699	38.35
367.744	29.57
365.769	44.35
361.82	26.46
359.846	33.6
356.101	44.35
354.228	62.67
355.682	44.39
359.01	54.04
370.358	51.77
375.051	50.25
379.745	44.62
374.87	38.1
369.994	45.81
367.351	27.57
369.583	31.8
371.815	42.48
370.902	32.53
369.077	29.08
367.251	36.44
371.786	42.58
376.321	40.62
374.268	47.86
365.625	45.8
356.982	31.18
367.46	31.23
377.938	34.53
379.244	27.42
371.378	40.38
367.445	39.12
369.836	35.54
376.16	36.68
376.864	25.22
371.947	34.18
367.03	30.13
392.475	55.45
417.92	23.89
423.709	40.1
409.843	44.4
395.977	42.85
395.369	29.64
393.545	41.56
386.711	36.2
380.485	55.31
374.258	47.21
389.517	34.1
411.002	41.79
421.941	42.87
422.332	35.27
422.724	63.77
432.933	36.74
443.142	31.93
438.368	27.58
418.609	52.06
398.85	36
390.815	61.83
382.78	46.02
383.035	41.05
391.58	36.33
400.126	32.92
400.1	24.34
400.073	29.7
404.177	37.76
408.293	54.5
416.527	27.3
404.334	41.24
398.238	38.48
398.177	33.97
410.248	38.91
422.32	35.95
423.81	28.65
425.3	29.28
426.045	42.83
423.477	30.08
420.91	35.11
405.776	35.17
393.211	50.86
386.928	42.79
390.639	38.26
394.351	39.75
399.802	30.09
401.543	45.49
403.283	31.17
401.252	53.43
398.205	44.68
399.276	30.41
400.347	38.72
405.111	48.74
413.568	46.23
422.025	38.55
420.563	39.59
419.1	38.29
417.99	44.84
417.232	29.31
416.474	49.86
408.943	57.21
401.412	29.53
408.543	65.86
413.992	42.85
424.257	40.14
429.074	45.01
438.706	36.51
429.885	39.93
421.064	48.19
415.272	43.87
413.891	40.4
411.128	39.62
408.592	45.12
406.056	49.37
405.918	31.58
408.179	50.59
429.471	47.73
467.531	37.03
486.562	44.93
448.113	43.02
428.888	39.52
406.925	34.21
404.187	22.34
398.71	27.48
399.501	47.39
401.082	27.93
402.413	41.91
403.493	37.76
404.033	31.39
418.031	26.99
425.031	50.08
432.03	50.17
424.335	62.29
416.64	21.91
416.124	44.53
430.483	52.8
444.841	30.82
440.408	29.29
435.975	42.53
428.571	35.75
418.198	30.93
407.824	32.02
411.748	32.73
415.673	46.52
419.597	30.35
427.445	38.31
435.294	39.9
430.002	35.43
424.709	32.8
426.357	49.83
434.946	37.29
445.677	28.76
452.113	64.17
464.987	49.74
473.07	41.16
489.238	35.42
497.321	37.09
438.046	46.91
418.288	57.61
441.838	32.37
453.613	47.27
458.413	29.66
451.439	39.51
437.49	35.02
435.978	45.26
432.952	41.88
438.384	44.12
452.272	41.47
459.216	45.84
445.386	47.86
431.556	47.79
428.03	31.04
434.809	33.81
438.198	40.11
441.449	42.69
441.172	39.96
440.896	38.25
442.939	47.1
444.981	44.39
443.015	60.28
439.006	59.86
437.002	19.06
433.402	59.8
429.802	48.14
451.882	40.76
473.963	18.02
478.764	44.69
466.286	41.69
453.808	59.59
445.751	46.33
437.694	44.64
435.866	46.99
440.267	50.43
444.668	38.87
446.476	29.92
448.285	43.76
452.034	47.05
457.725	49.71
463.415	55.51
472.574	30.84
481.733	54.59
474.494	29.08
450.857	47.43
427.219	48.09
454.991	31.63
482.763	42.06
486.734	57.48
466.905	39.35
447.076	47.82
436.396	20.95
431.056	51.51
433.368	56.85
441.021	37.28
456.326	38.81
452.449	55.4
444.696	60.35
444.271	43
451.174	44.08
454.626	50.62
450.8	63.46
448.25	40.59
447.024	40.33
445.798	41.29
455.703	51.2
476.74	29.96
497.776	44.94
505.49	53.6
513.204	56.27
515.406	41.58
512.097	45.39
508.788	40.73
479.908	34.67
451.027	46.63
443.513	52.94
457.366	30.06
471.218	36.51
459.186	38.32
447.154	48.88
450.031	39.07
467.818	42.99
485.605	54.83
465.701	38.97
445.796	50.6
437.922	46.29
442.079	41.29
446.235	49.1
440.627	42.08
435.02	49.1
443.911	46.38
467.302	41.34
490.692	45.32
486.981	54.96
485.125	46.48
476.458	17.57
469.647	44.78
462.835	40.3
466.027	35.19
469.218	35.86
474.498	55.32
478.673	37.76
487.438	59.59
492.027	53.03
501.205	64.68
495.142	47.28
483.017	51.94
473.154	49.12
465.551	44.84
457.948	55.22
475.103	29.85
483.68	39.41
482.039	59.21
471.822	48.87
451.386	46.05
455.287	46.74
463.09	40.77
462.894	38.42
454.699	37.82
450.602	45.13
450.496	27.76
458.478	36.97
466.46	46.53
465.713	29.57
464.966	50.31
462.938	44.45
459.629	56.86
456.319	55.99
466.041	57.73
475.762	43.25
477.361	51.25
470.838	40.89
464.315	48.37
462.077	37.36
459.839	45.39
457.601	62.7
455.363	41.04
453.125	46.56
458.384	54.63
461.013	49.62
463.642	27.36
471.519	45.52
475.457	41.5
476.849	47.83
478.241	22.29
481.026	39.13
474.52	71.23
468.013	40.74
461.92	26.47
456.24	16.07
450.56	54.22
459.575	40.39
468.59	23.59
475.034	35.93
478.906	38.38
482.778	46.1
473.443	40.55
464.108	42.22
459.091	47
458.394	32.46
457.697	39.1
481.854	44.65
506.011	61.91
501.866	25.42
485.641	58.32
471.654	61.2
459.905	47.63
448.156	39.27
472.013	43.56
495.87	38.83
498.485	32.46
489.172	51.34
479.858	54.69
490.62	54.75
501.381	65.32
496.146	59.98
480.15	37.08
464.153	57.56
473.526	41.3
482.899	47.99
485.634	34.8
472.358	33.24
465.72	47.17
477.677	51.33
489.633	42.4
538.267	35.54
574.943	56.07
611.62	51.16
570.23	31.32
528.84	46.46
483.623	28.65
479.796	30.78
475.969	55.44
480.584	37.54
485.2	22.49
494.43	59.47
499.235	35.21
508.844	52.44
505.275	51.49
488.53	41.97
471.785	63.46
466.751	57.62
461.718	33.68
462.505	51.17
469.112	65.83
472.757	57.33
469.794	48.57
466.832	38.58
507.428	47.04
548.023	53.66
557.752	30.92
526.886	61.92
492.185	38.3
484.516	48.05
476.848	45.36
503.188	77.42
529.529	56
532.216	58.61
511.249	36.87
500.766	40.88
504.06	44.48
505.708	34.44
504.782	51.21
499.636	33.33
494.49	48.2
490.265	30.45
486.04	63.65
503.571	69.03
542.86	51.9
582.148	47.9
572.378	44.93
567.492	66.05
546.799	57.54
515.182	54.07
483.565	53.99
484.537	23.17
486.482	42.68
492.065	36.91
505.897	48.74
504.781	36.61
499.053	57.08
493.325	57.7
487.637	25.07
487.675	51.57
487.753	59.91
522.329	56.71
556.906	35.95
553.969	53.89
493.292	44.93
484.138	28.85
495.21	35.44
506.281	57.62
496.807	40.78
487.333	46.4
489.314	55.82
502.749	18.71
516.185	50.37
513.781	33.52
511.378	42.47
506.525	42.01
499.224	51
495.573	42.19
508.831	52.47
535.348	65.29
541.887	50.43
528.45	32.72
515.012	72.45
540.009	45.87
565.006	28.73
568.909	50.99
551.72	54.09
534.53	43
535.624	51.15
536.718	54.36
533.333	44.12
529.402	47.33
525.47	59.14
528.449	38.43
531.427	22.29
522.118	54.79
509.83	21.35
497.542	70.22
504.09	46.63
517.187	52.72
523.735	44.41
530.284	45.72
536.832	41.89
526.613	29.76
516.394	60.45
506.175	35
523.469	34.65
540.762	60.45
543.434	48.43
537.46	51.24
540.447	39.84
549.408	52
558.37	55.62
557.207	33.45
554.882	48.96
559.532	46.89
571.159	50.28
582.785	32.18
558.691	23.11
534.598	32.3
524.556	31.78
526.562	29.59
528.567	24.11
536.397	47.01
544.226	53.17
548.383	51.12
544.71	53.84
541.037	38.05
542.577	38.62
544.118	48.07
539.094	43.74
527.507	41.07
515.919	46.2
516.731	57.23
517.543	51.65
525.529	46.17
540.688	28.31
555.847	51.87
542.186	44.13
528.525	60.94
523.937	34.8
528.422	45.63
532.906	52.28
532.129	27.84
531.352	69.48
522.299	62.84
513.634	34.72
504.97	21.96
502.62	40.7
500.271	53.25
509.783	40.32
521.644	46.99
533.506	51.58
550.176	48.8
566.846	20.49
583.259	37.92
583.003	46.35
582.746	40.41
588.462	39.85
594.178	51.24
579.805	32.78
559.715	46.99
539.626	53.43
548.648	43.3
553.159	58.64
563.899	37.55
576.358	33.81
588.817	48.46
593.917	40.35
599.018	52.15
592.933	53.31
575.663	37.39
558.393	51.81
558.879	53.79
559.364	49.49
560.598	45.06
562.581	40.7
564.564	41.94
567.715	40.82
570.866	39.01
569.379	48.18
563.256	42.59
557.133	41.16
544.948	47.38
532.763	44.37
523.824	46.54
518.131	54.62
519.707	49.32
526.976	60.87
541.513	50.99
545.86	47.93
554.553	62.15
547.278	31.36
524.037	53.41
512.416	43.55
517.365	36.18
519.84	32.51
523.972	44.45
525.631	28.2
528.948	34.74
527.135	42.35
523.509	31.99
522.727	33.99
524.788	54.05
526.849	26.37
553.527	27.65
580.205	43.38
574.936	51.39
537.719	39.3
500.503	42.83
541.238	32.97
581.973	59.13
586.1	55.85
553.617	50.09
521.134	33.47
544.122	36.38
567.111	39.95
573.74	40
564.011	66.13
554.282	51.06
550.786	66.76
543.794	71.34
538.997	34.73
536.396	39.53
535.095	25
535.027	24.21
537.494	39.44
539.961	51.76
530.081	61.85
515.262	55.25
527.796	55.85
552.865	42.75
565.399	52.13
551.837	33.43
545.057	31.3
540.196	26.99
542.115	42.98
548.011	58.46
550.068	58.99
554.183	53.59
548.465	48.7
537.028	12.53
528.174	72.97
521.903	46.76
515.631	50.03
533.004	41.01
541.69	48.11
549.124	50.57
547.871	62.93
545.366	50.65
544.114	12.61
541.609	30.42
550.806	73.41
571.703	45.07
582.152	50.11
562.111	55.94
542.07	50.8
538.841	33.77
552.424	25.53
566.007	32.09
564.438	38.46
561.298	44.8
564.917	41.69
575.294	34.1
585.67	42.59
577.588	22.98
569.507	45.79
563.52	73.29
561.574	17.06
557.682	51.88
554.307	75.06
552.62	40.57
550.932	59.08
561.795	31.96
583.521	50.13
574.984	53.79
566.448	16.91
557.911	43.21
576.293	49.42
594.675	50.94
572.499	39.98
550.322	40.96
543.181	49.78
547.129	30.2
555.024	63.58
573.295	44.69
601.942	20.64
616.266	50.33
591.503	50.45
541.977	37.19
549.615	47.34
557.252	29.96
558.045	37.3
555.019	40.95
548.967	52.88
570.451	71.86
582.706	63.51
603.541	45.1
620.7	41.06
611.762	64.49
594.244	22.82
559.207	51.22
566.599	25.25
581.382	41.65
583.793	56.65
573.83	27.43
563.868	51.83
568.294	48.76
570.508	56.86
578.352	39.31
589.613	47.79
595.244	55.09
582.026	34.79
568.809	49.02
565.192	37.58
574.792	45.87
584.393	51.39
577.887	52.15
571.38	48.53
574.753	58.52
584.632	59.43
594.511	49.91
579.157	41.29
563.804	63.55
553.939	44.85
559.429	44.5
564.918	53.92
564.283	45.33
563.648	76.06
570.731	47.32
584.898	51.04
583.79	26.78
559.217	62.82
557.423	37.55
570.218	34.18
583.013	51.87
587.912	50.6
592.811	60.77
588.129	34.72
573.864	53.05
559.599	50.68
575.221	35.72
590.844	51.28
597.887	29.21
596.35	19.5
594.813	31.86
590.596	49.42
586.379	40.24
577.742	38.12
573.322	42.71
568.902	33.26
572.2	67.3
575.498	37.13
579.578	57.4
580.361	57.97
581.143	41.16
572.624	53.02
564.106	32.84
557.726	45.18
559.866	55.97
562.005	33.64
600.114	60.01
638.223	31.05
636.428	54.74
596.523	29.55
556.619	52.05
565.438	36.52
569.847	35.71
582.332	27.18
598.481	42.12
614.63	55.05
605.664	49.4
602.675	36.77
593.028	54.28
588.204	11.63
585.292	29.45
587.204	56.56
591.028	39.12
588.826	59.95
586.624	44.41
582.531	41.66
578.439	32.74
582.268	46.74
590.189	59.13
613.954	63.29
614.287	47.35
614.62	39.7
614.787	47.44
610.356	47.45
605.925	49.63
602.673	45.58
600.6	43.8
598.527	39.16
594.559	55.81
592.575	37.89
590.492	31.11
588.409	36.36
586.326	32.73
582.159	46.71
577.993	41.53
576.273	40.73
576.998	26.18
577.724	65.02
580.37	41.35
581.692	37.51
582.284	37.93
581.553	34.62
580.091	45.83
609.627	48.8
668.698	54.23
672.801	44.34
621.933	53.85
596.5	36.69
585.579	45.57
580.119	28.74
581.149	62.16
587.64	57.78
600.623	42.43
598.512	60.33
594.291	40.18
591.069	62.79
588.848	30.59
587.737	32.88
581.207	41.1
574.678	47.23
574.963	35.49
582.063	25.67
589.163	40.81
617.228	42.46
645.293	47.78
644.55	47.36
614.997	45.91
585.445	35.69
598.092	46.36
610.739	43.86
615.131	54.42
611.266	48.84
607.402	38.88
610.748	48.16
614.095	55.65
618.147	24.83
622.906	40.9
627.664	50.83
611.56	44.45
595.456	25.52
586.733	50.4
586.398	61.31
585.727	52.84
621.607	58.47
639.547	39.88
647.022	54.2
636.557	50.9
631.505	40.33
631.685	59.66
631.865	42.35
617.199	46.14
602.533	38.88
573.2	56.73
572.942	30.1
572.17	57.23
598.84	22.35
625.509	41.69
625.866	37.83
612.889	34.89
599.911	51.54
634.746	47.9
669.582	28.99
676.652	48.19
648.886	20.36
621.121	63.78
621.226	42.4
621.332	28.17
632.059	37.89
642.785	46.75
664.239	58.43
653.651	44.11
643.063	44.23
630.763	40.6
616.752	54.21
602.74	46.54
629.001	34.59
637.755	37.21
633.324	38.07
628.893	49.82
629.649	49.52
635.591	31.32
641.533	54.7
640.536	48.98
639.539	56.5
636.347	44.24
630.962	55.17
625.576	52.92
632.498	41.21
639.42	35.41
642.069	46.07
640.446	38.13
638.823	25.43
641.993	50.42
645.163	47.93
642.61	52.82
638.472	39.96
634.335	52.12
632.54	50.35
637.225	53.51
641.911	60.64
636.283	58.14
630.656	42.42
628.912	44.64
636.679	74.08
635.907	42.13
626.595	54.96
621.939	28.82
611.405	33.83
599.65	51.89
587.895	28.35
617.299	30.48
632.001	38.23
664.907	38.7
683.111	36.81
701.315	37.68
677.538	43.22
653.762	48.02
634.139	44.75
638.294	62.9
631.946	38.38
621.443	40.82
600.438	32.84
599.214	44.14
617.769	63.37
631.031	42.22
620.445	60.52
609.859	26.76
619.225	49.34
623.907	52.95
628.59	45.65
655.189	39.17
681.789	31.71
676.526	46.5
671.263	27.06
659.759	49.34
642.014	52.39
624.269	38.58
617.114	60.95
609.959	45.06
595.649	35.63
605.727	55.89
615.806	43.12
620.845	35.52
625.885	63.44
635.963	32.15
663.851	54.61
677.796	38.05
673.447	55.95
655.154	41.06
636.861	20.37
626.194	38.02
615.527	49.1
623.602	25.88
663.824	48.15
666.822	55.13
646.001	55.53
635.591	58.02
618.376	53.6
609.769	36.23
601.161	53.12
615.284	37.6
636.469	76.69
643.59	49.78
657.833	45.32
652.097	49.41
626.382	64.18
613.525	47.62
645.944	42.14
662.154	41.57
667.573	40.69
656.782	47.43
635.2	46.43
640.042	50.77
649.727	33.69
659.735	41.64
670.066	59.35
675.232	56.29
648.15	27.05
634.61	40.72
631.743	44.07
653.092	32.77
674.441	20.76
677.365	40.79
683.212	39.53
672.094	46.9
644.009	46.29
615.925	32.5
629.384	37.38
642.843	42.16
653.694	5.97
661.939	40.21
670.183	38.52
660.064	31.94
649.945	51.93
651.492	59.09
664.706	45.62
677.92	38.66
658.273	50.29
638.626	25.85
651.335	56.32
673.868	30.66
718.934	58.92
700.176	48.7
662.659	41.08
637.261	58.53
623.982	50.56
617.343	33.23
627.529	40.48
632.623	73.98
638.478	52.24
639.24	64.11
640.764	26.31
631.078	70.6
621.392	47.14
617.26	36.83
618.681	72.68
620.103	38.92
626.711	23.65
630.014	45.05
633.18	41.64
632.904	55.23
632.279	36.78
631.304	44.51
630.33	44.24
633.499	43.47
636.668	50.64
642.778	51.46
651.829	58.96
660.88	48.59
658.699	49.18
656.518	24.15
653.13	69.93
648.535	37.48
646.238	50.15
649.247	40.26
652.257	55.5
664.854	53.38
674.441	19.81
672.629	51.92
659.416	51
646.204	39.47
643.666	38.6
641.127	36.75
636.216	45.67
628.933	54.68
621.65	49.93
633.038	41.24
638.733	41.83
658.037	35.19
671.646	53.02
698.865	22.18
693.325	50.4
687.784	28.7
665.634	62.3
643.495	67.89
632.425	43.24
678.25	34.04
701.162	52.94
712.381	48.85
700.689	54.73
677.304	58.21
685.02	43.79
700.453	42.68
700.94	53.55
686.479	34.91
679.249	40.43
677.949	47.19
675.348	49.99
667.486	59.65
654.361	67.78
641.237	33.93
633.597	43.4
625.957	63.53
629.064	36.24
642.917	53.94
656.77	44.71
654.564	46.83
652.358	30.2
662.97	24.46
686.401	51.41
709.831	22.77
694.968	44.61
680.105	59.58
674.394	50.35
677.833	43.01
681.273	39.59
684.632	43.8
687.991	50.96
689.142	44.94
688.085	59.98
687.028	63.68
685.971	60.48
684.914	52.14
673.988	61.93
653.195	45.89
642.798	53.24
657.31	64.85
664.566	23.51
669.812	46.73
665.792	35.23
661.772	44.56
683.456	37.14
705.14	46.26
708.523	58.82
693.604	42.38
686.144	32.99
656.872	27.59
642.236	33.61
639.882	47.78
652.164	41.76
676.728	44.61
678.66	51.91
682.525	55.67
686.39	30.3
683.886	50.98
681.382	66.97
684.364	43.72
690.327	42.71
696.29	55.88
669.324	60.4
642.358	52.8
647.488	44.54
684.715	71.57
721.941	44.75
705.691	53.56
689.441	50.85
690.678	28.69
700.041	48.37
718.766	60.03
702.285	58.56
685.805	29.26
675.418	36
681.512	33.72
687.606	30.75
689.768	54.95
691.931	60.24
697.437	30.05
700.782	56.47
704.126	47.8
703.067	31.57
702.009	38.09
695.376	54.5
689.802	42.69
678.653	61.02
727.646	66.87
776.639	46.21
777.031	52.21
728.82	33.71
680.609	44.76
690.779	72.25
700.949	44.96
696.176	69.61
676.461	30.77
656.745	43.71
668.132	58.68
679.519	44.46
684.056	75.42
681.745	44.3
680.589	60.71
687.998	54.3
699.112	36.53
697.426	21.29
694.053	58.86
688.955	59.21
682.134	18.74
678.723	55.8
674.97	48.45
673.093	55.01
676.001	48.68
680.787	48.62
690.357	37.73
681.843	53.48
673.33	71.18
669.649	47.82
665.968	48.02
664.127	41.77
685.247	54.38
706.366	41.58
710.681	19.07
698.19	56.11
685.7	13.09
710.664	36.83
748.109	48.79
728.378	47.65
688.917	56.81
669.186	18.8
687.435	47.25
705.684	44.28
722.976	54.52
739.311	52.89
755.646	49.18
713.338	36.24
692.184	54.46
668.815	45.03
664.385	25.13
659.955	58.47
674.268	53.82
688.581	41.33
704.645	44.33
722.461	45.17
740.277	46.88
735.537	48.5
730.796	63.79
717.911	44.03
696.881	43.41
686.366	31.7
692.543	66.23
695.631	44.66
709.215	38.06
730.204	46.14
751.194	50.78
730.88	48.34
710.566	61.23
715.605	59.14
745.997	64.4
776.389	19.21
737.27	55.87
698.151	36.99
689.625	38.28
681.1	57.83
693.551	39.77
710.265	48.73
726.979	55.95
713.86	51.02
700.74	39.76
686.432	58.52
685.242	39.97
682.863	56.01
701.515	57.59
720.167	43.95
736.63	44.73
750.905	58.27
765.179	21.72
742.373	65.77
719.567	57.54
712.735	35.81
721.878	42.41
727.581	45.51
728.712	48.55
730.975	21.42
732.107	54.91
734.37	35.29
736.633	43.8
717.335	38.92
696.904	60.03
704.936	42.93
741.429	25.36
777.923	43.3
742.491	49.7
707.058	60.44
686.565	26.91
681.011	50.64
678.234	29.03
728.629	61.62
781.8	46.65
834.972	48.51
774.129	54.05
713.286	40.12
703.121	48.03
682.792	27.7
684.38	45.1
707.886	33.37
719.639	45.16
718.854	16.33
718.462	51.47
720.394	27.82
722.719	55.69
727.369	48.58
722.748	56.24
713.506	58.28
707.611	50.25
703.787	53.27
702.646	47.29
702.911	37.18
703.043	59.61
709.398	29.97
715.62	13.43
728.064	58.22
733.782	58.93
739.499	53.3
753.126	50.59
759.94	41.55
761.116	56.1
749.841	57.46
744.203	21.82
736.233	51.12
728.262	34.54
735.068	30.89
749.843	41.14
764.619	54.12
741.343	47.22
718.066	46.26
700.653	45.03
706.517	38.64
712.38	62.56
710.05	75.77
707.72	41.16
703.772	68.78
702.154	52.64
698.919	47.33
724.899	59.22
750.879	49.44
738.356	49.03
732.094	49.28
725.832	32.84
715.45	50.28
705.068	60.24
700.304	48.09
711.541	35.05
722.778	39.95
726.407	39.35
730.036	39.6
723.044	52.2
705.431	64.53
687.817	41.87
711.017	38.41
734.218	60.43
757.418	40.6
754.742	70.45
752.066	49.21
741.938	34.73
731.811	42.09
721.106	27.07
709.823	60.05
698.541	63.47
713.011	51.78
727.481	63.06
734.716	38.6
730.545	41.08
722.204	56.44
727.979	62.07
732.952	45.89
741.733	43.37
749.35	55.58
753.158	51.45
742.793	35.74
732.428	44.72
726.581	37.6
740.133	67.62
743.922	63.76
742.464	53.64
741.735	33.45
732.021	55.88
714.05	56.66
713.502	17.35
730.923	54.6
748.345	33.72
759.028	24.83
745.549	44.22
732.07	49.81
756.303	39.74
780.535	53.51
780.628	40.92
780.72	34.74
780.813	39.07
770.298	43.84
759.783	41.07
756.056	64.8
762.845	45.73
771.355	30.27
781.586	45.52
791.818	26.32
771.328	43.37
750.839	44.83
739.214	56.09
736.454	37.09
733.694	62.83
729.798	34.5
727.85	61.16
728.478	43.78
731.054	51.91
733.631	53.37
727.937	56.74
719.667	37.41
711.397	56.81
740.331	46.38
754.798	34.82
771.521	61.31
773.776	49.02
766.046	39.19
748.329	43.71
730.612	41.53
735.93	71.12
741.248	44.95
766.806	69.95
812.604	58.34
829.333	39.13
823.162	44.18
816.992	30.12
810.821	35.84
804.651	49.05
790.64	39.16
762.619	52.34
775.748	40.47
816.899	34.41
858.049	45.17
832.165	41.84
780.397	42.66
728.629	52.89
737.063	47.56
753.93	53.7
763.49	23.85
765.74	39.17
766.866	58.53
762.946	60.99
760.985	37.68
766.754	41.42
774.482	48.84
789.94	41.36
798.466	43.92
815.518	49.57
818.139	38.65
806.328	64.1
800.423	33.22
774.309	28.43
761.253	41.84
752.068	39.4
755.941	47.98
763.685	59.43
759.51	62.3
751.161	62.98
757.552	49.35
778.685	35.33
789.251	72.43
782.823	41.69
779.61	42.75
779.176	61.53
781.956	44.28
787.515	46.77
806.21	60.82
824.905	60.43
844.751	33.24
865.75	53.18
876.25	54.81
870.231	36.44
864.212	25.9
853.316	58.61
837.541	33.46
821.766	61.04
813.689	55.05
805.612	50.68
801.38	37.29
800.994	57.35
800.608	18.59
815.275	45.52
822.609	40.88
824.637	43.09
819.332	44.99
808.722	33.19
802.537	55.16
790.165	48.58
791.322	43.79
806.007	55.4
820.692	40.39
823.023	38.23
825.354	46.01
831.884	53.89
842.613	35.4
853.342	57.65
835.701	46.83
818.06	67.35
829.302	41.47
869.425	49.44
909.548	36.23
845.133	46.66
780.717	54.88
791.767	64.4
802.817	57.11
821.35	27.38
828.834	67.53
836.317	50.94
828.412	44.8
824.459	22.44
822.813	28.72
827.428	30.32
829.735	36.24
817.917	53.7
794.282	33.59
790.599	57.32
798.735	32.05
806.87	44.13
803.776	55.49
800.683	55.67
801.096	33.74
804.603	46.97
808.11	55.26
805.212	19.05
802.313	40.62
790.511	45.98
781.606	56.55
772.702	59.39
780.655	50.91
796.562	72.63
802.737	49.16
808.912	22.63
815.96	49.46
823.882	32.42
831.804	49.23
815.62	21.62
799.437	56.86
814.472	44.67
860.726	55.91
883.853	39.54
834.64	41.33
785.427	44.68
761.364	36.47
762.453	43.22
763.541	56.29
779.885	46.38
796.228	43.58
811.362	42.19
825.287	35
839.211	41.5
845.486	52.22
851.761	52.35
838.562	31.49
805.887	59.41
788.927	69.77
820.356	64.69
851.786	57.8
811.733	53.58
771.68	49.09
767.948	49.36
800.536	43.13
833.124	53.8
812.214	33.15
791.303	32.83
782.123	46.89
784.672	39.03
787.221	70.44
800.461	58.9
813.701	44.28
806.111	39.65
785.281	44.19
764.451	56.12
761.613	31.98
758.775	56.83
753.1	66.37
750.262	22.17
760.776	59.92
787.479	28.43
800.831	62.81
803.236	31.73
781.341	49.91
770.394	41.49
772.731	48.02
777.405	58.93
757.807	68.67
738.209	33.78
723.944	23.97
715.013	39.81
706.081	32.05
729.893	53.21
753.706	60.9
759.653	29.91
747.735	63.03
735.817	60.09
766.606	59.05
797.395	49.35
793.978	52.07
756.354	26.35
737.542	37.93
718.349	46.54
708.753	48.1
695.861	45.77
692.566	13.12
685.976	37.6
698.511	60.48
723.582	42.74
724.999	36.08
702.763	19.52
691.645	47.98
684.712	45.64
681.246	58.26
679.085	35.85
680.389	27.08
682.998	33.69
699.035	40.48
731.109	46.84
744.357	47.88
738.778	52.93
733.2	55.03
715.95	52.86
698.7	59.23
698.794	43.24
707.512	36.96
715.985	41.4
715.739	43.29
715.493	42.37
696.28	47.77
677.066	69.73
663.736	48.69
669.618	59.93
681.383	55.54
662.656	36.27
643.929	42.86
634.566	57.95
647.457	34.41
686.132	70.51
679.784	31.81
667.09	63.92
658.148	37.53
655.553	58
652.958	76.66
693.022	58.92
735.68	24.02
740.405	57.04
707.196	56.05
673.987	33.44
657.561	27.99
641.135	32.94
632.065	13.21
630.352	47.5
629.496	44.77
629.755	46.57
631.989	38.57
639.505	42.7
652.304	38.24
665.104	37.39
645.325	30.71
635.436	41.59
614.309	58.31
603.072	38.96
591.835	46.61
618	40.13
644.165	35.39
696.496	30.53
677.326	43.88
658.155	17.78
637.221	48.44
614.523	48.77
603.174	39.28
611.38	58.11
615.482	23.91
627.206	29.88
634.827	58.83
650.07	43.67
634.533	39.75
603.458	32.36
586.172	37.11
585.298	35.4
579.36	38.62
569.234	22.59
564.171	47.93
564.525	37.65
569.942	50.59
588.18	64.06
602.987	38.2
617.793	58.06
596.514	42.78
575.235	38.65
572.196	52.18
[truncated: 1,241 more rows]

## Sheet: 1 um Polystyrene
APS_mass	Sensor 1	Sensor 2	Sensor 3	Sensor 4
0.296389	NA	NA	NA	0.00708333
0.296432	NA	NA	0.243333	NA
0.296476	NA	NA	0.243333	0.00708333
0.296519	NA	NA	0.243333	0.00708333
0.296562	NA	NA	0.243333	0.00708333
0.296606	NA	NA	0.243333	0.00708333
0.298984	NA	NA	0.243333	0.00708333
0.299876	NA	NA	0.243333	0.00708333
0.299876	NA	NA	0.243333	NA
0.299876	NA	NA	NA	0.00708333
0.299876	NA	NA	0.243333	0.00708333
0.299876	NA	NA	0.243333	0.00708333
0.299876	NA	NA	0.243333	0.00708333
0.299876	NA	NA	0.243333	0.00708333
0.299876	NA	NA	0.243333	NA
0.299876	NA	NA	NA	0.00708333
0.299876	NA	NA	0.243333	0.00708333
0.299876	NA	NA	0.243333	0.00708333
0.299876	NA	NA	0.243333	0.00708333
0.299876	NA	NA	NA	0.00708333
0.299876	NA	NA	0.243333	0.00708333
0.299876	NA	NA	0.243333	NA
0.299876	NA	NA	0.243333	0.00708333
0.299876	NA	NA	0.243333	0.00708333
0.299876	NA	NA	NA	0.00708333
0.299876	NA	NA	0.243333	0.00708333
0.299876	NA	NA	0.243333	0.00708333
0.299876	NA	NA	0.243333	NA
0.299876	NA	NA	0.243333	0.00708333
0.299876	NA	NA	0.243333	0.00708333
0.299876	NA	NA	NA	0.00708333
0.299876	NA	NA	0.243333	0.00708333
0.299876	NA	NA	0.243333	0.00708333
0.299876	NA	NA	0.243333	NA
0.299876	NA	NA	0.243333	0.00708333
0.299876	NA	NA	0.243333	0.00708333
0.299876	NA	NA	NA	0.00708333
0.299876	NA	NA	0.243333	0.00708333
0.299876	NA	NA	0.243333	0.00708333
0.299876	NA	NA	0.243333	0.00708333
0.299876	NA	NA	0.243333	0.00708333
0.299876	NA	NA	0.243333	0.00708333
0.299876	NA	NA	0.243333	0.00708333
0.299876	NA	NA	0.243333	0.00708333
0.299876	NA	NA	0.243333	0.00708333
0.299876	NA	NA	0.243333	0.00708333
0.299876	NA	NA	0.243333	0.00708333
0.299876	NA	NA	0.243333	0.00708333
0.299876	NA	NA	0.243333	0.00708333
0.299876	NA	NA	0.243333	0.00708333
0.299876	NA	NA	0.243333	0.00708333
0.299876	NA	NA	0.243333	0.00708333
0.299876	NA	NA	0.243333	0.00708333
0.299876	NA	NA	0.243333	0.00708333
0.299876	NA	NA	0.243333	0.00708333
0.299876	NA	NA	0.243333	0.00708333
0.299876	NA	NA	0.243333	0.00708333
0.299876	NA	NA	0.243333	0.00708333
0.299876	NA	NA	0.243333	0.00708333
0.299876	NA	NA	0.243333	0.00708333
0.299876	NA	NA	0.243333	0.00708333
0.299876	NA	NA	0.243333	0.00708333
0.299876	NA	NA	0.243333	0.00708333
0.300031	NA	NA	0.243333	0.00708333
0.30282	NA	NA	0.243333	0.00708333
0.303673	NA	NA	0.243333	0.00708333
0.30374	NA	NA	0.243333	0.00708333
0.305765	NA	NA	0.243333	0.00708333
0.306118	NA	NA	0.243333	0.00708333
0.307315	NA	NA	0.243333	0.00708333
0.308497	NA	NA	0.243333	0.00708333
0.308709	NA	NA	0.243333	0.00708333
0.310957	NA	NA	0.243333	0.00708333
0.311654	NA	NA	NA	0.00708333
0.314598	NA	NA	0.243333	NA
0.315583	NA	NA	0.243333	0.00708333
0.32267	NA	NA	0.243333	0.00708333
0.336843	NA	NA	0.243333	0.00708333
0.343929	NA	NA	0.243333	0.00708333
0.346193	NA	NA	0.243333	0.00708333
0.348457	NA	NA	0.243333	0.00708333
0.350722	NA	NA	0.243333	0.00708333
0.35525	NA	NA	0.243333	0.00708333
0.358739	NA	NA	0.243333	0.00708333
0.362229	NA	NA	0.243333	0.00708333
0.365718	NA	NA	0.243333	0.00708333
0.369208	NA	NA	0.243333	0.00708333
0.372697	NA	NA	NA	0.00708333
0.37372	NA	NA	0.243333	NA
0.374743	NA	NA	0.243333	0.00708333
0.375766	NA	NA	0.243333	0.00708333
0.376789	NA	NA	0.243333	0.00708333
0.377811	NA	NA	0.243333	0.00708333
0.379639	NA	NA	NA	0.00708333
0.381467	NA	NA	0.134583	NA
0.383294	NA	NA	0.134583	0.00708333
0.385122	NA	NA	NA	0.0985833
0.386949	NA	NA	0.134583	0.0985833
0.388777	NA	NA	0.134583	0.0985833
0.390605	NA	NA	0.134583	0.0985833
0.392432	NA	NA	0.134583	NA
0.39331	NA	NA	0.134583	0.0985833
0.393866	NA	NA	0.134583	NA
0.39426	NA	NA	0.134583	0.0985833
0.394421	NA	NA	0.134583	0.0985833
0.394977	NA	NA	0.134583	0.0985833
0.395532	NA	NA	0.134583	0.0985833
0.396088	NA	NA	NA	0.0985833
0.411727	NA	NA	NA	0.0985833
0.430144	NA	NA	0.134583	0.0985833
0.448561	NA	NA	0.134583	0.0985833
0.466978	NA	NA	0.212917	0.0985833
0.485395	NA	NA	0.212917	0.0985833
0.490332	NA	NA	0.1575	NA
0.49527	NA	NA	NA	0.0985833
0.500208	NA	NA	0.1575	0.0985833
0.505145	NA	NA	0.1575	0.0985833
0.510083	NA	NA	0.1575	0.0985833
0.514023	NA	NA	0.1575	0.0985833
0.517962	NA	NA	0.1575	NA
0.521902	NA	NA	NA	0.0985833
0.525842	NA	NA	0.1575	0.0985833
0.529781	NA	NA	0.1575	0.0985833
0.532216	NA	NA	NA	0.149583
0.534651	NA	NA	0.1575	0.175583
0.537085	NA	NA	0.1575	NA
0.53952	NA	NA	0.1575	0.175583
0.541954	NA	NA	0.1575	0.181667
0.543735	NA	NA	0.1575	0.181667
0.545516	NA	NA	NA	0.181667
0.547297	NA	NA	0.1575	0.181667
0.549078	NA	NA	0.1575	NA
0.550859	NA	NA	0.1575	0.181667
0.553442	NA	NA	0.1575	0.181667
0.556024	NA	NA	0.1575	0.181667
0.558607	NA	NA	NA	0.181667
0.561189	NA	NA	0.1575	0.181667
0.563772	NA	NA	0.21725	NA
0.566345	NA	NA	0.21725	0.181667
0.568919	NA	NA	0.21725	0.181667
0.571492	NA	NA	0.21725	0.181667
0.574066	NA	NA	NA	0.181667
0.576639	NA	NA	0.21725	0.181667
0.578513	NA	NA	0.21725	NA
0.580388	NA	NA	0.21725	0.181667
0.582262	NA	NA	0.21725	0.181667
0.584137	NA	NA	0.21725	0.181667
0.586011	NA	NA	NA	0.181667
0.591071	NA	NA	0.21725	0.181667
0.596131	NA	NA	0.21725	NA
0.601191	NA	NA	0.297417	0.181667
0.606251	NA	NA	0.297417	0.181667
0.611311	NA	NA	0.297417	0.181667
0.6137	NA	NA	NA	0.181667
0.616089	NA	NA	0.297417	0.181667
0.618478	NA	NA	0.297417	NA
0.620867	NA	NA	0.297417	0.20925
0.623256	NA	NA	0.297417	0.20925
0.627546	NA	NA	0.297417	0.245833
0.631835	NA	NA	NA	0.23875
0.636124	NA	NA	0.297417	0.23875
0.640413	NA	NA	0.297417	NA
0.644703	NA	NA	0.297417	0.23875
0.651164	NA	NA	0.297417	0.23875
0.657626	NA	NA	0.297417	0.23875
0.664088	NA	NA	NA	0.23875
0.67055	NA	NA	0.297417	0.23875
0.677012	NA	NA	0.2615	0.23875
0.685029	NA	NA	0.2615	NA
0.693046	NA	NA	0.2615	0.23875
0.701064	NA	NA	0.2615	0.23875
0.709081	NA	NA	0.2615	0.23875
0.717098	NA	NA	NA	0.23875
0.72399	NA	NA	0.2615	0.23875
0.730881	NA	NA	0.2615	NA
0.737773	NA	NA	0.2615	0.31775
0.744665	NA	NA	0.2615	0.31775
0.751557	NA	NA	0.2615	0.31775
0.761824	NA	NA	NA	0.31775
0.77209	NA	NA	0.2615	0.31775
0.782357	NA	NA	0.2615	NA
0.792624	NA	NA	0.2615	0.31775
0.802891	NA	NA	0.2615	0.34275
0.813299	NA	NA	NA	0.34275
0.823707	NA	NA	0.2615	0.34275
0.834115	NA	NA	0.2615	0.36225
0.844523	NA	NA	0.2615	NA
0.854931	NA	NA	0.2615	0.36225
0.865139	NA	NA	NA	0.36225
0.875347	NA	NA	0.2615	0.36225
0.885556	NA	NA	0.2615	0.36225
0.895764	NA	NA	0.2615	0.36225
0.905973	NA	NA	0.2615	NA
0.914605	NA	NA	0.24775	0.36225
0.923237	NA	NA	NA	0.36225
0.93187	NA	NA	0.24775	0.36225
0.940502	NA	NA	0.24775	NA
0.949134	NA	NA	0.275917	0.36225
0.961437	NA	NA	0.275917	0.36225
0.97374	NA	NA	0.275917	NA
0.986042	NA	NA	NA	0.36225
0.998345	NA	NA	0.275917	0.36225
1.01065	NA	NA	0.275917	0.36225
1.02341	NA	NA	0.275917	0.36225
1.03616	NA	NA	0.275917	NA
1.04892	NA	NA	0.275917	0.422583
1.06168	NA	NA	NA	0.422583
1.07444	NA	NA	0.290083	0.422583
1.09059	NA	NA	0.290083	0.422583
1.10674	NA	NA	0.290083	0.485
1.1229	NA	NA	0.290083	NA
1.13905	NA	NA	NA	0.519417
1.15521	NA	NA	0.304	0.570333
1.17132	NA	NA	0.304	0.618167
1.18742	NA	NA	0.304	0.618167
1.20353	NA	NA	0.304	0.618167
1.21964	NA	NA	0.304	NA
1.23575	NA	NA	NA	0.651
1.24937	NA	NA	0.304	0.651
1.26299	NA	NA	0.304	0.651
1.27661	NA	NA	0.304	0.651
1.29023	NA	NA	0.304	0.651
1.33146	NA	NA	0.342917	0.651
1.35907	NA	NA	0.445833	0.670333
1.38668	NA	NA	0.445833	0.670333
1.41429	NA	NA	0.445833	0.670333
1.44191	NA	NA	NA	0.670333
1.4524	NA	NA	0.445833	NA
1.46289	NA	NA	0.445833	0.670333
1.47338	NA	NA	0.445833	0.670333
1.48387	NA	NA	0.445833	NA
1.49436	NA	NA	0.445833	0.670333
1.51251	NA	NA	NA	0.670333
1.53066	NA	NA	0.445833	NA
1.54882	NA	NA	0.445833	0.670333
1.56697	NA	NA	0.445833	0.670333
1.58512	NA	NA	0.445833	0.670333
1.60477	NA	NA	0.445833	0.718
1.62443	NA	NA	NA	0.718
1.64408	NA	NA	0.445833	NA
1.66374	NA	NA	0.445833	0.718
1.68339	NA	NA	0.445833	0.6265
1.70341	NA	NA	0.488833	0.6265
1.72343	NA	NA	0.488833	0.714083
1.74345	NA	NA	NA	0.714083
1.76347	NA	NA	0.556667	0.714083
1.78349	NA	NA	0.556667	NA
1.8052	NA	NA	0.556667	0.745333
1.82691	NA	NA	0.556667	0.745333
1.84863	NA	NA	0.556667	0.745333
1.87034	NA	NA	NA	0.745333
1.89205	NA	NA	0.556667	0.745333
1.91194	NA	NA	0.61425	NA
1.93182	NA	NA	0.61425	0.745333
1.95171	NA	NA	0.61425	0.755667
1.97159	NA	NA	0.535917	NA
1.99148	NA	NA	0.535917	0.781333
2.01313	NA	NA	NA	0.781333
2.03479	NA	NA	0.535917	0.837333
2.05644	NA	NA	0.535917	NA
2.0781	NA	NA	0.562917	0.878667
2.09976	NA	NA	0.562917	0.97225
2.12294	NA	NA	0.562917	1.0175
2.16931	NA	NA	0.562917	1.0175
2.19249	NA	NA	0.562917	1.0175
2.21567	NA	NA	0.562917	1.04883
2.23666	NA	NA	0.562917	1.04883
2.25764	NA	NA	0.562917	1.04883
2.27862	NA	NA	0.562917	NA
2.29961	NA	NA	NA	0.997833
2.32059	NA	NA	0.562917	0.971833
2.34126	NA	NA	0.562917	0.971833
2.36194	NA	NA	0.562917	0.96575
2.38262	NA	NA	0.655	0.96575
2.40329	NA	NA	0.655	NA
2.42397	NA	NA	NA	1.024
2.44793	NA	NA	0.655	1.024
2.47189	NA	NA	0.727917	1.024
2.49585	NA	NA	0.727917	1.024
2.54378	NA	NA	0.668167	1.024
2.56437	NA	NA	0.668167	1.024
2.58496	NA	NA	0.668167	1.024
2.60555	NA	NA	0.668167	NA
2.62615	NA	NA	NA	1.04867
2.64674	NA	NA	0.69425	NA
2.66486	NA	NA	0.69425	1.04867
2.68298	NA	NA	0.69425	NA
2.7011	NA	NA	0.736	1.04867
2.71922	NA	NA	0.79625	1.07392
2.73734	NA	NA	0.89875	1.07392
2.75625	NA	NA	NA	1.07392
2.77515	NA	NA	0.911333	NA
2.79406	NA	NA	0.831167	1.07392
2.81296	NA	NA	NA	1.13283
2.83187	NA	NA	0.85725	1.13283
2.84696	NA	NA	0.85725	1.13283
2.86204	NA	NA	0.85725	1.1615
2.87713	NA	NA	0.85725	NA
2.89222	NA	NA	NA	1.1615
2.9073	NA	NA	0.870417	1.2365
2.92135	NA	NA	0.870417	1.2365
2.93541	NA	NA	0.870417	1.2365
2.94946	NA	NA	0.870417	1.20892
2.96351	NA	NA	0.870417	NA
2.97756	NA	NA	NA	1.20892
2.99451	NA	NA	0.9605	1.17233
3.01146	NA	NA	0.9605	1.17233
3.02841	NA	NA	0.968167	1.17233
3.04536	NA	NA	0.968167	1.17233
3.06231	NA	NA	0.968167	NA
3.08384	NA	NA	NA	1.17233
3.10538	NA	NA	0.968167	1.17233
3.12691	NA	NA	0.968167	1.25283
3.14844	NA	NA	0.968167	1.25283
3.16997	NA	NA	0.968167	NA
3.17936	NA	NA	NA	1.34392
3.18875	NA	NA	0.968167	1.41717
3.19813	NA	NA	NA	1.41717
3.20752	NA	NA	0.968167	NA
3.21691	NA	NA	0.968167	1.41717
3.2297	NA	NA	0.968167	1.43242
3.24249	NA	NA	0.968167	NA
3.25527	NA	NA	1.01367	1.45792
3.26806	NA	NA	NA	1.37892
3.28085	NA	NA	1.01367	1.37892
3.28894	NA	NA	1.01367	1.37892
3.29703	NA	NA	1.01367	NA
3.30512	NA	NA	1.01367	1.41867
3.31321	NA	NA	NA	1.41867
3.3213	NA	NA	1.01367	NA
3.33617	NA	NA	1.01367	1.44992
3.35105	NA	NA	1.05142	1.42492
3.36593	NA	NA	1.09017	1.42492
3.38081	NA	NA	1.09017	NA
3.39568	NA	NA	1.09017	1.4565
3.42587	NA	NA	1.14075	1.437
3.44097	NA	NA	1.14075	NA
3.45607	NA	NA	1.14075	1.437
3.46896	NA	NA	1.08308	1.4585
3.4694	NA	NA	1.08308	1.4585
3.46984	NA	NA	1.08308	NA
3.47028	NA	NA	NA	1.4585
3.47072	NA	NA	1.08308	1.4585
3.47116	NA	NA	1.14075	1.4585
3.47612	NA	NA	1.14225	NA
3.48329	NA	NA	1.14225	1.4585
3.49045	NA	NA	1.18525	1.4585
3.49761	NA	NA	NA	1.4965
3.50477	NA	NA	1.236	1.51342
3.51881	NA	NA	1.22183	1.51342
3.5469	NA	NA	1.22183	1.61267
3.56094	NA	NA	1.33325	1.65833
3.57499	NA	NA	1.33325	1.67225
3.58695	NA	NA	1.38792	NA
3.59891	NA	NA	1.45533	1.61192
3.61087	NA	NA	1.45533	1.65117
3.62283	NA	NA	NA	1.65117
3.6348	NA	NA	1.45533	1.65117
3.64192	NA	NA	1.45533	1.58875
3.64904	NA	NA	1.45533	NA
3.65617	NA	NA	NA	1.55433
3.66329	NA	NA	1.45533	1.52075
3.67041	NA	NA	1.45533	1.517
3.68248	NA	NA	1.45533	NA
3.69455	NA	NA	NA	1.57075
3.70662	NA	NA	1.41642	1.65425
3.71869	NA	NA	1.3135	1.62142
3.73076	NA	NA	1.4115	1.69108
3.74416	NA	NA	1.4115	1.69108
3.75086	NA	NA	1.4115	NA
3.75756	NA	NA	NA	1.75367
3.76425	NA	NA	1.4115	1.75367
3.77372	NA	NA	1.4115	1.819
3.78319	NA	NA	1.44692	NA
3.79266	NA	NA	1.44692	1.79967
3.80214	NA	NA	NA	1.83575
3.81161	NA	NA	1.44692	1.83575
3.81843	NA	NA	1.44692	1.83575
3.82525	NA	NA	NA	1.83575
3.83208	NA	NA	1.44692	NA
3.8389	NA	NA	1.44692	1.91717
3.84572	NA	NA	1.44692	1.91717
3.85345	NA	NA	1.44692	1.91717
3.86118	NA	NA	1.44692	1.94417
3.8689	NA	NA	NA	1.94417
3.87663	NA	NA	1.50717	NA
3.88435	NA	NA	1.46417	1.94417
3.88894	NA	NA	1.5245	2.00633
3.89352	NA	NA	1.45667	2.1445
3.8981	NA	NA	1.45667	2.17992
3.90727	NA	NA	1.45667	2.17992
3.91185	NA	NA	1.45667	2.17992
3.91643	NA	NA	1.45667	2.22767
3.9256	NA	NA	1.53217	2.22767
3.93018	NA	NA	1.47458	2.22767
3.93641	NA	NA	1.47458	NA
3.94265	NA	NA	NA	2.27108
3.94888	NA	NA	1.47458	2.27108
3.95511	NA	NA	1.47458	2.27108
3.96135	NA	NA	1.47458	2.2865
3.97071	NA	NA	1.47458	NA
3.98007	NA	NA	1.498	2.2865
3.98943	NA	NA	1.471	2.32417
4.00816	NA	NA	1.471	2.31383
4.01913	NA	NA	1.471	2.28817
4.03009	NA	NA	NA	2.28817
4.04106	NA	NA	1.49283	2.23217
4.05202	NA	NA	1.55875	2.29708
4.06299	NA	NA	1.55875	NA
4.11055	NA	NA	NA	2.2035
4.15811	NA	NA	1.65558	2.15825
4.20567	NA	NA	1.65558	2.15825
4.25324	NA	NA	1.65558	NA
4.3008	NA	NA	1.65558	2.15825
4.31125	NA	NA	1.65558	2.12692
4.32171	NA	NA	1.65558	2.1995
4.33216	NA	NA	NA	2.1995
4.34262	NA	NA	1.5635	2.1995
4.35307	NA	NA	1.5635	NA
4.36524	NA	NA	1.5635	2.26433
4.37741	NA	NA	1.49058	2.28683
4.38958	NA	NA	NA	2.32617
4.40175	NA	NA	1.49058	NA
4.41392	NA	NA	1.49058	2.32617
4.42357	NA	NA	1.49058	2.2865
4.44287	NA	NA	NA	2.2865
4.45251	NA	NA	1.49058	2.2865
4.46216	NA	NA	1.49058	2.2865
4.46568	NA	NA	1.4645	NA
4.46919	NA	NA	1.4645	2.34417
4.47271	NA	NA	NA	2.34417
4.47622	NA	NA	1.4645	2.34417
4.47974	NA	NA	1.42275	2.36892
4.49222	NA	NA	1.3625	NA
4.50471	NA	NA	1.26	2.36892
4.51719	NA	NA	1.24742	2.36892
4.54216	NA	NA	1.24742	2.34367
4.55348	NA	NA	1.25525	NA
4.56481	NA	NA	NA	2.34367
4.57613	NA	NA	1.25525	2.34367
4.58746	NA	NA	1.38133	2.35433
4.59878	NA	NA	1.38133	2.34783
4.61456	NA	NA	1.36817	NA
4.63035	NA	NA	1.46533	2.34783
4.64613	NA	NA	NA	2.40292
4.66191	NA	NA	1.46533	NA
4.67769	NA	NA	1.46533	2.42333
4.6856	NA	NA	1.46533	2.47692
4.69351	NA	NA	1.37525	2.40192
4.70142	NA	NA	1.37525	2.40192
4.70933	NA	NA	1.36758	NA
4.71724	NA	NA	NA	2.45433
4.72478	NA	NA	1.36758	2.49217
4.73231	NA	NA	1.36758	2.54217
4.73984	NA	NA	1.36758	2.54217
4.74737	NA	NA	NA	2.606
4.7549	NA	NA	1.36758	NA
4.77037	NA	NA	1.36758	2.606
4.78584	NA	NA	NA	2.67175
4.80131	NA	NA	1.41925	2.69117
4.81678	NA	NA	1.41925	NA
4.83226	NA	NA	1.41925	2.69117
4.83712	NA	NA	NA	2.61067
4.84199	NA	NA	1.41925	NA
4.84686	NA	NA	1.41925	2.61067
4.85173	NA	NA	1.41925	2.51958
4.8566	NA	NA	1.37375	2.44633
4.87444	NA	NA	1.40867	2.44633
4.88336	NA	NA	1.40867	2.5745
4.89228	NA	NA	1.40867	2.55925
4.9012	NA	NA	1.40867	NA
4.90872	NA	NA	1.40867	2.55375
4.91624	NA	NA	NA	2.67467
4.92376	NA	NA	1.40867	2.67467
4.93128	NA	NA	1.37092	2.73342
4.9388	NA	NA	1.33217	2.73042
4.95221	NA	NA	1.33217	NA
4.96562	NA	NA	1.33217	2.85117
4.97902	NA	NA	NA	2.85433
4.99243	NA	NA	1.28158	NA
5.00584	NA	NA	NA	2.85433
5.01597	NA	NA	1.28158	2.97683
5.02609	NA	NA	1.29092	2.94525
5.04635	NA	NA	1.29092	2.94525
5.05648	NA	NA	NA	2.94525
5.07456	NA	NA	1.39292	2.96358
5.09265	NA	NA	1.39292	3.03533
5.11074	NA	NA	1.39292	3.03533
5.12882	NA	NA	1.39292	NA
5.14691	NA	NA	1.33375	3.03533
5.16096	NA	NA	NA	3.03533
5.17501	NA	NA	1.40425	3.1165
5.18906	NA	NA	1.4365	3.1165
5.20311	NA	NA	1.38575	NA
5.21716	NA	NA	1.38575	3.11492
5.22998	NA	NA	1.39417	NA
5.24279	NA	NA	NA	3.13075
5.25561	NA	NA	1.28275	NA
5.26843	NA	NA	1.31683	3.13075
5.28124	NA	NA	1.29042	3.0315
5.29635	NA	NA	1.223	NA
5.31145	NA	NA	1.223	2.98583
5.32656	NA	NA	NA	2.97192
5.34167	NA	NA	1.26342	3.03683
5.35677	NA	NA	1.26342	2.99758
5.37298	NA	NA	1.26342	NA
5.38918	NA	NA	1.31592	2.99758
5.40538	NA	NA	1.31592	2.99758
5.42158	NA	NA	NA	2.99758
5.43779	NA	NA	1.42267	3.0465
5.45012	NA	NA	1.42267	NA
5.46245	NA	NA	NA	3.02917
5.47478	NA	NA	1.42267	3.02125
5.48711	NA	NA	1.32467	2.9675
5.49944	NA	NA	1.36292	3.0005
5.51574	NA	NA	1.41092	3.0005
5.53205	NA	NA	1.6555	3.0755
5.53392	NA	NA	1.82933	3.18358
5.55725	NA	NA	1.85175	3.08383
5.56105	NA	NA	1.82933	3.16708
5.56467	NA	NA	1.69133	3.09767
5.57461	NA	NA	1.769	3.16708
5.58059	NA	NA	1.85175	3.08383
5.58098	NA	NA	1.65592	3.08508
5.58818	NA	NA	1.769	NA
5.59491	NA	NA	1.72758	NA
5.60174	NA	NA	1.769	3.19008
5.60392	NA	NA	1.85175	NA
5.60883	NA	NA	1.72758	3.10625
5.62275	NA	NA	1.72758	3.04092
5.62452	NA	NA	1.814	3.21992
5.62726	NA	NA	1.85175	3.08383
5.63591	NA	NA	1.98167	3.29117
5.64729	NA	NA	2.037	3.29117
5.65059	NA	NA	1.85175	3.04092
5.65868	NA	NA	1.9615	NA
5.67956	NA	NA	NA	3.1945
5.70044	NA	NA	1.9615	3.10567
5.72133	NA	NA	NA	3.07025
5.74221	NA	NA	1.9615	3.07025
5.76309	NA	NA	1.98617	3.091
5.77977	NA	NA	1.98617	3.06225
5.79646	NA	NA	1.98617	NA
5.81314	NA	NA	2.07783	3.12933
5.82982	NA	NA	NA	3.20533
5.84651	NA	NA	2.12308	3.13067
5.86617	NA	NA	2.12308	NA
5.88584	NA	NA	2.13475	3.23375
5.9055	NA	NA	2.22658	3.27442
5.92517	NA	NA	2.30867	NA
5.94484	NA	NA	NA	3.29525
5.95788	NA	NA	2.32325	3.29525
5.98397	NA	NA	2.32325	3.25758
5.99702	NA	NA	2.287	3.3055
6.01006	NA	NA	2.287	3.3055
6.0201	NA	NA	2.287	3.42525
6.03014	NA	NA	2.287	3.42525
6.05022	NA	NA	2.287	3.35242
6.06026	NA	NA	2.287	3.35242
6.07756	NA	NA	2.287	NA
6.09486	NA	NA	2.287	3.35242
6.11217	NA	NA	NA	3.35242
6.12947	NA	NA	2.287	3.35242
6.14677	NA	NA	2.287	3.46383
6.15835	NA	NA	2.33975	3.39125
6.16994	NA	NA	2.33975	NA
6.18152	NA	NA	NA	3.39125
6.1931	NA	NA	2.34625	3.39125
6.20468	NA	NA	2.409	3.32642
6.21995	NA	NA	2.409	NA
6.23522	NA	NA	NA	3.30392
6.25049	NA	NA	2.42392	3.26458
6.26575	NA	NA	2.42392	3.26458
6.28102	NA	NA	2.42392	NA
6.29929	NA	NA	NA	3.2615
6.31756	NA	NA	2.52525	3.2615
6.33583	NA	NA	2.52525	3.33217
6.35409	NA	NA	2.56217	3.47025
6.38912	NA	NA	2.56217	3.444
6.40589	NA	NA	2.622	3.52558
6.42265	NA	NA	NA	3.65342
6.43941	NA	NA	2.628	3.67275
6.45617	NA	NA	2.628	3.83342
6.49124	NA	NA	2.50192	3.87042
6.50877	NA	NA	2.55917	3.93017
6.5263	NA	NA	NA	3.98417
6.54384	NA	NA	2.60467	NA
6.56259	NA	NA	NA	4.0165
6.58134	NA	NA	2.51408	4.08442
6.60009	NA	NA	2.51408	4.032
6.63759	NA	NA	2.51408	4.032
6.65401	NA	NA	2.56708	3.97692
6.67044	NA	NA	2.62025	NA
6.68686	NA	NA	NA	3.92783
6.70329	NA	NA	2.68675	3.89792
6.71971	NA	NA	2.68675	3.9435
6.73455	NA	NA	2.75492	3.97275
6.7494	NA	NA	2.75492	NA
6.76424	NA	NA	2.78692	4.0265
6.79392	NA	NA	2.83808	4.03358
6.81335	NA	NA	2.83808	3.98358
6.83277	NA	NA	NA	3.98358
6.8522	NA	NA	2.78642	NA
6.87162	NA	NA	2.82342	3.91975
6.89105	NA	NA	2.82342	3.99833
6.90411	NA	NA	2.82342	NA
6.91717	NA	NA	NA	3.93258
6.93023	NA	NA	2.94458	NA
6.94328	NA	NA	NA	3.96575
6.95634	NA	NA	3.18383	4.06075
6.97121	NA	NA	3.37942	NA
6.98608	NA	NA	3.3445	4.06075
7.00094	NA	NA	3.43917	4.12292
7.01581	NA	NA	NA	4.14533
7.03067	NA	NA	3.43917	NA
7.04854	NA	NA	3.48783	4.209
7.0664	NA	NA	3.50017	NA
7.08426	NA	NA	NA	4.29933
7.10212	NA	NA	3.50017	4.17117
7.10846	NA	2.371	NA	NA
7.10846	1.923	2.31958	NA	NA
7.10846	1.86083	2.31958	NA	NA
7.10846	1.86083	2.31958	NA	NA
7.10846	1.86083	2.31958	NA	NA
7.10846	1.86083	NA	NA	NA
7.10846	NA	2.31958	NA	NA
7.10846	1.86083	2.31958	NA	NA
7.10846	1.86083	NA	NA	NA
7.10846	NA	2.31958	NA	NA
7.10846	1.86083	2.31958	NA	NA
7.10846	1.86083	2.31958	NA	NA
7.10846	NA	2.31958	NA	NA
7.10846	1.86083	NA	NA	NA
7.10846	1.86083	2.31958	NA	NA
7.10846	1.86083	2.31958	NA	NA
7.10846	1.86083	2.31958	NA	NA
7.10846	1.86083	2.31958	NA	NA
7.10846	NA	2.31958	NA	NA
7.10846	1.86083	NA	NA	NA
7.10846	1.86083	2.31958	NA	NA
7.10846	1.86083	2.31958	NA	NA
7.10846	1.86083	NA	NA	NA
7.10846	1.86083	2.31958	NA	NA
7.10846	NA	2.31958	NA	NA
7.10846	1.86083	2.31958	NA	NA
7.10846	1.86083	NA	NA	NA
7.10846	NA	2.31958	NA	NA
7.10846	1.86083	2.31958	NA	NA
7.10846	1.86083	2.31958	NA	NA
7.10846	NA	2.31958	NA	NA
7.10846	1.86083	NA	NA	NA
7.10846	1.86083	2.31958	NA	NA
7.10846	NA	2.31958	NA	NA
7.10846	1.86083	2.31958	NA	NA
7.10846	1.86083	NA	NA	NA
7.10846	1.86083	2.31958	NA	NA
7.10846	1.86083	2.31958	NA	NA
7.10846	1.86083	2.31958	NA	NA
7.10846	NA	2.31958	NA	NA
7.10846	1.86083	2.31958	NA	NA
7.10846	1.86083	NA	NA	NA
7.10846	1.86083	2.31958	NA	NA
7.10846	1.86083	2.31958	NA	NA
7.10846	1.86083	2.31958	NA	NA
7.10846	1.86083	2.31958	NA	NA
7.10846	1.86083	2.31958	NA	NA
7.10846	1.86083	2.31958	NA	NA
7.10846	1.86083	2.31958	NA	NA
7.10846	1.86083	NA	NA	NA
7.10846	1.86083	2.31958	NA	NA
7.10846	NA	2.31958	NA	NA
7.10846	1.86083	2.31958	NA	NA
7.10846	1.86083	2.31958	NA	NA
7.10846	1.86083	2.31958	NA	NA
7.10846	1.86083	NA	NA	NA
7.10846	1.86083	2.31958	NA	NA
7.10846	NA	2.31958	NA	NA
7.10846	1.86083	2.31958	NA	NA
7.11999	NA	NA	3.60867	4.27742
7.14695	NA	NA	3.60867	NA
7.16112	2.05667	NA	NA	NA
7.17392	NA	NA	3.60867	4.4595
7.20089	NA	NA	NA	4.33858
7.21378	2.23142	2.4405	NA	NA
7.22785	NA	NA	3.60867	NA
7.25482	NA	NA	NA	4.41508
7.26644	2.29325	2.53717	NA	NA
7.26702	NA	NA	3.60867	NA
7.27922	NA	NA	NA	4.35633
7.29143	NA	NA	3.68933	4.31958
7.30363	NA	NA	3.68	4.23875
7.3191	2.29325	2.7015	NA	NA
7.33604	NA	NA	3.68	4.20433
7.35625	NA	NA	3.578	4.20433
7.39667	NA	NA	3.578	4.11108
7.41338	2.24658	2.77575	NA	NA
7.41689	NA	NA	3.578	4.13683
7.44011	NA	NA	3.60333	NA
7.455	2.30292	2.83367	NA	NA
7.46333	NA	NA	3.60333	4.21583
7.48655	NA	NA	3.53283	4.29925
7.49663	2.30292	2.83367	NA	NA
7.50978	NA	NA	NA	4.36933
7.533	NA	NA	3.45758	4.29758
7.53825	2.30292	2.90008	NA	NA
7.55339	NA	NA	3.526	4.34675
7.57379	NA	NA	3.59592	NA
7.57988	2.32392	NA	NA	NA
7.59418	NA	NA	NA	4.34675
7.61458	NA	NA	3.5875	4.34675
7.6215	NA	2.95242	NA	NA
7.63497	NA	NA	3.69892	4.39358
7.66266	NA	NA	NA	4.39358
7.66313	2.32392	3.03408	NA	NA
7.69035	NA	NA	3.66483	4.35717
7.70475	2.44858	NA	NA	NA
7.71804	NA	NA	3.67142	NA
7.74573	NA	NA	NA	4.32783
7.74637	2.63075	3.16033	NA	NA
7.77342	NA	NA	3.74933	4.32783
7.7879	NA	NA	3.74933	4.32783
7.788	2.63075	3.24233	NA	NA
7.80237	NA	NA	3.70892	4.32783
7.81685	NA	NA	3.70892	NA
7.83133	NA	NA	NA	4.32783
7.8458	NA	NA	3.70892	4.34342
7.86264	NA	NA	3.65642	NA
7.87641	2.63075	3.38642	NA	NA
7.87947	NA	NA	3.65642	4.34342
7.89631	NA	NA	3.54967	4.34342
7.91314	NA	NA	3.54967	NA
7.92998	NA	NA	NA	4.34542
7.94199	NA	NA	3.59725	NA
7.95399	NA	NA	3.59725	4.34542
7.966	NA	NA	NA	4.2965
7.97801	NA	NA	3.559	NA
7.99002	NA	NA	3.511	4.2965
8.03876	NA	NA	3.26642	4.34033
8.05325	2.63075	3.45042	NA	NA
8.06312	NA	NA	3.3145	4.40592
8.08749	NA	NA	3.3145	NA
8.11186	NA	NA	NA	4.40492
8.12654	NA	NA	3.2555	NA
8.14122	NA	NA	3.2555	4.4935
8.14166	2.79908	NA	NA	NA
8.17058	NA	NA	3.2555	4.37325
8.18526	NA	NA	NA	4.38383
8.19994	NA	NA	3.13133	4.33383
8.21462	NA	NA	3.15583	4.46558
8.23008	2.8945	3.56467	NA	NA
8.24398	NA	NA	3.15583	4.53258
8.25865	NA	NA	3.15583	4.53258
8.29604	NA	NA	3.15583	4.56833
8.31473	NA	NA	3.118	NA
8.33342	NA	NA	3.1885	4.56833
8.34378	2.84467	3.63858	NA	NA
8.35211	NA	NA	3.1885	4.65083
8.37808	NA	NA	NA	4.55108
8.40406	NA	NA	3.1885	4.68417
8.43004	NA	NA	3.1885	NA
8.45601	NA	NA	3.1435	4.74425
8.45748	NA	3.82125	NA	NA
8.48199	NA	NA	NA	4.77167
8.50051	NA	NA	2.97583	4.78942
8.51903	NA	NA	2.9205	4.71817
8.53755	NA	NA	3.017	NA
8.55608	NA	NA	3.017	4.79633
8.57118	2.84467	3.84967	NA	NA
8.5746	NA	NA	NA	4.91792
8.5975	NA	NA	NA	4.86858
8.6204	NA	NA	3.017	NA
8.64331	NA	NA	2.99233	4.93742
8.66621	NA	NA	2.99233	NA
8.68911	NA	NA	NA	4.93742
8.70745	NA	NA	2.99233	4.91667
8.72579	NA	NA	2.90067	4.81008
8.74412	NA	NA	NA	4.81667
8.76246	NA	NA	2.86267	4.74067
8.7808	NA	NA	3.05133	NA
8.79858	2.87975	3.93017	NA	NA
8.80243	NA	NA	3.03967	4.81967
8.82406	NA	NA	3.16058	4.73642
8.86732	NA	NA	3.09608	4.74842
8.88895	NA	NA	3.01558	4.72067
8.91117	NA	3.96383	NA	NA
8.91744	NA	NA	NA	4.74425
8.94593	NA	NA	3.01558	NA
8.97442	NA	NA	2.955	4.81492
9.00291	NA	NA	2.98392	4.767
9.02375	3.03542	NA	NA	NA
9.03139	NA	NA	3.12692	4.80408
9.0587	NA	NA	3.12692	NA
9.08602	NA	NA	NA	4.68433
9.11333	NA	NA	3.2295	4.74883
9.13633	3.05108	4.07842	NA	NA
9.14064	NA	NA	3.41267	NA
9.16795	NA	NA	NA	4.778
9.19803	NA	NA	3.42283	4.82633
9.22812	NA	NA	3.42283	NA
9.24891	3.14092	4.26425	NA	NA
9.2582	NA	NA	NA	4.82633
9.28829	NA	NA	3.43708	4.82633
9.34076	NA	NA	3.43708	4.82633
9.3615	NA	4.36383	NA	NA
9.36314	NA	NA	3.49333	4.77717
9.38552	NA	NA	3.49333	4.77717
9.4079	NA	NA	3.48683	NA
9.43029	NA	NA	NA	4.88008
9.46234	NA	NA	3.512	4.94533
9.4944	NA	NA	NA	4.94533
9.52397	3.29083	4.47517	NA	NA
9.52646	NA	NA	3.58917	5.00575
9.55852	NA	NA	3.57425	5.00575
9.61899	NA	NA	3.57425	5.06392
9.64741	NA	NA	3.57425	5.10983
9.67583	NA	NA	3.52717	5.17308
9.68645	3.303	NA	NA	NA
9.70424	NA	NA	3.567	NA
9.73266	NA	NA	3.53008	5.24292
9.76001	NA	NA	NA	5.10483
9.78736	NA	NA	3.53008	5.08167
9.81472	NA	NA	3.47025	5.00008
9.84207	NA	NA	NA	4.90683
9.84893	NA	4.53567	NA	NA
9.86943	NA	NA	3.50633	NA
9.89611	NA	NA	3.50633	4.83808
9.92279	NA	NA	3.55633	4.75975
9.94948	NA	NA	3.69308	4.77658
9.97616	NA	NA	NA	4.83283
10.0028	NA	NA	3.78675	4.82692
10.0114	3.37325	4.46483	NA	NA
10.0364	NA	NA	3.83192	NA
10.07	NA	NA	3.97825	4.79458
10.1371	NA	NA	3.97825	4.7805
10.1707	NA	NA	3.979	NA
10.1739	3.46133	4.553	NA	NA
10.1993	NA	NA	3.92583	4.7805
10.228	NA	NA	3.85933	4.84508
10.2567	NA	NA	NA	5.03583
10.2853	NA	NA	3.85933	NA
10.314	NA	NA	3.79117	5.07225
10.3367	3.60642	NA	NA	NA
10.3399	NA	NA	NA	5.04858
10.3658	NA	NA	3.85975	NA
10.3917	NA	NA	3.82775	5.04592
10.4177	NA	NA	3.77658	5.01667
10.4436	NA	NA	3.90158	4.9885
10.4659	NA	NA	3.93042	NA
10.4882	NA	NA	NA	5.04292
10.4995	NA	4.61267	NA	NA
10.5106	NA	NA	3.89342	5.04292
10.5329	NA	NA	3.89342	NA
10.5553	NA	NA	3.95033	5.04292
10.5819	NA	NA	3.83925	5.04292
10.6086	NA	NA	3.71058	5.06442
10.6353	NA	NA	3.515	5.185
10.6624	3.60642	4.727	NA	NA
10.6887	NA	NA	3.61775	5.13242
10.7169	NA	NA	3.52308	5.03742
10.7452	NA	NA	3.52308	NA
10.7734	NA	NA	3.47442	5.07058
10.8016	NA	NA	3.46208	5.00842
10.8252	3.88475	4.82717	NA	NA
10.8298	NA	NA	NA	5.05667
10.8685	NA	NA	3.46208	5.09267
10.9073	NA	NA	3.35358	5.10233
10.9461	NA	NA	3.41358	NA
10.9848	NA	NA	3.41358	5.10233
10.988	3.93083	4.858	NA	NA
11.0666	NA	NA	3.41358	5.03792
11.1097	NA	NA	NA	4.90942
11.1527	NA	NA	3.41358	5.1205
11.1838	4.06042	NA	NA	NA
11.1958	NA	NA	3.33292	NA
11.2388	NA	NA	3.36242	5.044
11.2695	NA	NA	3.36242	5.044
11.3001	NA	NA	3.36242	NA
11.3308	NA	NA	NA	5.044
11.3615	NA	NA	NA	5.07283
11.3796	4.13642	4.94908	NA	NA
11.3921	NA	NA	3.41625	NA
11.423	NA	NA	3.41625	5.20667
11.4538	NA	NA	NA	5.26567
11.4847	NA	NA	3.39092	5.23642
11.5155	NA	NA	3.42767	5.21067
11.5463	NA	NA	3.42767	NA
11.5754	NA	5.04458	NA	NA
11.5779	NA	NA	NA	5.237
11.6095	NA	NA	3.42767	5.24267
11.6411	NA	NA	3.36933	5.20225
11.6727	NA	NA	3.379	NA
11.7043	NA	NA	3.39217	5.24833
11.7389	NA	NA	3.39992	5.35692
11.7712	4.18975	NA	NA	NA
11.7736	NA	NA	NA	5.35692
11.8082	NA	NA	3.52508	5.43233
11.8428	NA	NA	3.47633	5.3675
11.8775	NA	NA	3.47917	5.46342
11.9167	NA	NA	3.52333	NA
11.956	NA	NA	3.64092	5.55125
11.967	4.27533	5.20758	NA	NA
11.9952	NA	NA	3.73275	5.606
12.0345	NA	NA	NA	5.63325
12.0738	NA	NA	3.73275	5.68408
12.1109	NA	NA	3.73275	NA
12.1479	NA	NA	NA	5.68408
12.1756	4.40817	5.31475	NA	NA
12.185	NA	NA	3.73275	NA
12.2221	NA	NA	3.73275	5.80933
12.2592	NA	NA	3.73275	5.79042
12.2916	NA	NA	3.86967	NA
12.324	NA	NA	3.86967	5.85783
12.3564	NA	NA	NA	5.92108
12.3888	NA	NA	3.89592	5.956
12.4213	NA	NA	3.93992	NA
12.4541	NA	NA	NA	6.04667
12.487	NA	NA	3.93992	6.18283
12.5528	NA	NA	4.0045	6.3
12.5857	NA	NA	4.0045	6.22
12.593	4.49208	5.43533	NA	NA
12.6322	NA	NA	4.04167	6.18125
12.6555	NA	NA	4.04167	6.14108
12.6787	NA	NA	4.09392	6.15492
12.7019	NA	NA	4.09392	NA
12.7352	NA	NA	4.16192	6.1305
12.7684	NA	NA	4.25042	6.09775
12.8016	4.744	5.50058	NA	NA
12.8349	NA	NA	4.32058	6.14167
12.8682	NA	NA	4.32058	6.05875
12.8941	NA	NA	4.32058	NA
12.92	NA	NA	NA	6.18525
12.9459	NA	NA	4.25008	6.19808
12.9717	NA	NA	4.284	6.08333
12.9976	NA	NA	4.34458	6.17167
13.0103	NA	5.58783	NA	NA
13.0331	NA	NA	4.35833	NA
13.0685	NA	NA	NA	6.16908
13.104	NA	NA	NA	6.28258
13.1395	NA	NA	4.42417	6.15242
13.1749	NA	NA	4.42417	6.10508
13.2116	NA	NA	4.56683	NA
13.2481	5.05533	5.74825	NA	NA
13.2483	NA	NA	4.47033	6.05467
13.285	NA	NA	4.48675	5.98008
13.3217	NA	NA	4.51858	6.11825
13.3583	NA	NA	NA	6.22733
13.3953	NA	NA	4.583	NA
13.4322	NA	NA	4.66158	6.20658
13.4691	NA	NA	4.66158	6.22117
13.486	5.11267	NA	NA	NA
13.506	NA	NA	4.72908	6.21333
13.5429	NA	NA	4.72842	6.28358
13.6163	NA	NA	4.61375	6.39933
13.6529	NA	NA	4.61375	NA
13.6896	NA	NA	4.401	6.527
13.7238	5.19825	NA	NA	NA
13.7625	NA	NA	4.39567	6.56175
13.7987	NA	NA	4.41533	6.68808
13.8349	NA	NA	NA	6.68775
13.8711	NA	NA	4.43025	6.66792
13.9073	NA	NA	4.51925	6.70175
13.9351	NA	NA	4.49033	6.82158
13.9617	NA	5.868	NA	NA
13.9907	NA	NA	4.34733	6.798
14.0185	NA	NA	4.38467	6.78108
14.0463	NA	NA	4.3865	6.78108
14.0911	NA	NA	4.30392	NA
14.1359	NA	NA	4.3815	6.744
14.1808	NA	NA	4.41683	6.80733
14.1995	5.445	6.03758	NA	NA
14.2256	NA	NA	NA	6.74283
14.2704	NA	NA	4.50183	6.7255
14.3013	NA	NA	NA	6.74842
14.3322	NA	NA	4.62317	NA
14.3631	NA	NA	NA	6.74842
14.394	NA	NA	4.60325	NA
14.4249	NA	NA	4.63275	6.74842
14.4579	NA	6.26592	NA	NA
14.4635	NA	NA	4.63275	NA
14.5021	NA	NA	NA	6.96842
14.5406	NA	NA	4.71008	7.02733
14.6178	NA	NA	4.67008	7.08492
14.6572	NA	NA	4.67008	NA
14.6965	NA	NA	4.67008	7.10283
14.7162	5.53092	6.49233	NA	NA
14.7359	NA	NA	NA	7.08475
14.7753	NA	NA	4.76817	7.13733
14.8147	NA	NA	4.74258	NA
14.8629	NA	NA	4.70275	7.203
14.911	NA	NA	NA	7.28742
14.9592	NA	NA	4.82217	7.32608
14.9746	5.53092	NA	NA	NA
15.0073	NA	NA	4.90283	NA
15.0555	NA	NA	4.95675	7.33408
15.0929	NA	NA	5.02358	7.35875
15.1304	NA	NA	5.02358	7.24767
15.2053	NA	NA	4.97358	7.28992
15.2329	NA	6.68975	NA	NA
15.2428	NA	NA	4.77958	7.38408
15.2982	NA	NA	4.64042	7.47058
15.3259	NA	NA	4.7235	7.52708
15.3536	NA	NA	4.57717	7.56417
15.4226	NA	NA	4.57717	7.62483
15.4639	NA	NA	4.628	NA
15.4913	5.84242	6.83367	NA	NA
15.5052	NA	NA	NA	7.571
15.5465	NA	NA	4.73767	NA
15.5878	NA	NA	4.87267	7.455
15.6305	NA	NA	4.87267	7.56508
15.7159	NA	NA	4.89075	7.61508
15.7586	NA	NA	4.87058	7.5625
15.797	5.939	7.03858	NA	NA
15.8013	NA	NA	4.91125	NA
15.8446	NA	NA	4.96467	7.64533
15.8879	NA	NA	4.89075	NA
15.9312	NA	NA	NA	7.66308
15.9745	NA	NA	4.91125	7.489
16.0178	NA	NA	NA	7.56517
16.0561	NA	NA	4.91125	NA
16.0945	NA	NA	NA	7.6685
16.1027	6.04842	NA	NA	NA
16.1329	NA	NA	4.99933	7.69617
16.1712	NA	NA	4.94242	7.69617
16.2096	NA	NA	4.97583	NA
16.2541	NA	NA	NA	7.61817
16.2987	NA	NA	4.94225	7.68192
16.3432	NA	NA	5.04608	NA
16.3877	NA	NA	NA	7.73492
16.4085	6.17442	7.17217	NA	NA
16.4323	NA	NA	5.04767	NA
16.469	NA	NA	5.04767	7.80125
16.5057	NA	NA	NA	7.89175
16.5424	NA	NA	5.05375	7.79917
16.5792	NA	NA	5.05375	NA
16.6159	NA	NA	NA	7.713
16.6683	NA	NA	5.133	7.713
16.7142	6.34592	7.41075	NA	NA
16.7207	NA	NA	5.133	NA
16.773	NA	NA	NA	7.84317
16.8254	NA	NA	5.20892	NA
16.8778	NA	NA	NA	7.90758
16.9395	NA	NA	5.14892	NA
17.0011	NA	NA	5.14892	8.06142
17.0199	6.56342	NA	NA	NA
17.0628	NA	NA	NA	8.03183
17.1244	NA	NA	5.2225	8.034
17.1861	NA	NA	5.33408	NA
17.2439	NA	NA	5.39558	8.13308
17.3018	NA	NA	5.388	8.16883
17.3596	NA	NA	5.42592	NA
17.3762	NA	7.54908	NA	NA
17.4175	NA	NA	5.42592	8.21642
17.5222	NA	NA	5.42075	8.29542
17.5691	NA	NA	5.57342	8.19675
17.616	NA	NA	5.63025	8.33517
17.6628	NA	NA	5.65908	8.5395
17.7097	NA	NA	5.7275	8.61167
17.7324	6.817	7.82158	NA	NA
17.7965	NA	NA	NA	8.64833
17.8833	NA	NA	5.78808	NA
17.97	NA	NA	NA	8.59575
18.0568	NA	NA	5.778	8.53675
18.0887	NA	7.99933	NA	NA
18.1435	NA	NA	NA	8.65042
18.1958	NA	NA	5.79342	8.67642
18.3002	NA	NA	5.88967	8.57108
18.3525	NA	NA	5.82908	8.51367
18.4047	NA	NA	NA	8.53433
18.445	7.00133	NA	NA	NA
18.4694	NA	NA	5.76583	8.62817
18.534	NA	NA	5.85267	NA
18.5987	NA	NA	5.85567	8.57242
18.6633	NA	NA	5.8655	8.75342
18.728	NA	NA	5.785	8.75558
18.7927	NA	NA	NA	8.74783
18.8012	7.121	8.096	NA	NA
18.8573	NA	NA	5.80658	NA
18.922	NA	NA	NA	8.82975
18.9866	NA	NA	5.84633	8.88217
19.0708	NA	NA	5.84633	NA
19.155	NA	NA	5.84633	8.872
19.2023	7.38892	8.36133	NA	NA
19.2392	NA	NA	5.84633	8.89633
19.4076	NA	NA	5.88692	9.0225
19.4551	NA	NA	NA	9.09925
19.5026	NA	NA	5.74333	NA
19.55	NA	NA	5.80067	9.14825
19.5975	NA	NA	5.77442	9.25392
19.6034	7.46875	8.51892	NA	NA
19.6955	NA	NA	5.82542	9.253
19.746	NA	NA	5.82542	NA
19.7964	NA	NA	5.71275	9.18975
19.8469	NA	NA	5.75475	9.22833
19.9531	NA	NA	5.85067	9.361
20.0045	NA	8.606	NA	NA
20.0089	NA	NA	5.92692	NA
20.0646	NA	NA	5.92033	9.37283
20.1203	NA	NA	NA	9.46675
20.1761	NA	NA	5.96517	9.482
20.216	NA	NA	5.95867	NA
20.2559	NA	NA	6.13008	9.46725
20.2959	NA	NA	6.05992	9.498
20.3757	NA	NA	6.18175	9.545
20.4056	7.70992	NA	NA	NA
20.4366	NA	NA	NA	9.545
20.4975	NA	NA	6.18175	NA
20.5584	NA	NA	6.18175	9.58558
20.6193	NA	NA	6.18408	9.63283
20.6802	NA	NA	6.23558	9.623
20.7962	NA	NA	6.26917	9.53567
20.8067	NA	8.73042	NA	NA
20.8542	NA	NA	6.33492	9.58667
20.9122	NA	NA	6.39483	9.69592
20.9702	NA	NA	6.25217	9.6885
21.0721	NA	NA	6.35633	9.68017
21.1231	NA	NA	NA	9.65275
21.1741	NA	NA	6.39983	9.68333
21.225	NA	NA	6.53692	NA
21.2607	7.86817	NA	NA	NA
21.2755	NA	NA	NA	9.83492
21.326	NA	NA	6.61008	9.91183
21.3764	NA	NA	6.59058	9.94833
21.4269	NA	NA	6.60625	9.92008
21.4774	NA	NA	6.53875	NA
21.5313	NA	NA	6.55933	9.78683
21.5852	NA	NA	6.65925	9.72583
21.6392	NA	NA	NA	9.80817
21.6931	NA	NA	6.65925	9.82192
21.7146	7.90933	8.95192	NA	NA
21.7471	NA	NA	6.65925	NA
21.8069	NA	NA	6.62517	9.88958
21.8667	NA	NA	NA	9.88433
21.9265	NA	NA	6.81617	NA
21.9863	NA	NA	7.07825	9.95083
22.0461	NA	NA	NA	9.9485
22.1066	NA	NA	7.01408	9.96483
22.167	NA	NA	7.16133	NA
22.1686	8.11117	9.16717	NA	NA
22.2275	NA	NA	7.29708	9.91842
22.288	NA	NA	7.38367	10.0449
22.4016	NA	NA	NA	10.0249
22.4547	NA	NA	7.28133	10.0642
22.5079	NA	NA	7.34583	10.1678
22.561	NA	NA	NA	10.2656
22.6142	NA	NA	7.33917	NA
22.6225	8.37067	NA	NA	NA
22.6735	NA	NA	7.363	10.4967
22.7328	NA	NA	NA	10.6502
22.7921	NA	NA	7.26375	10.6663
22.8514	NA	NA	7.18	NA
22.9107	NA	NA	7.43442	10.7722
22.9812	NA	NA	NA	10.7809
23.0517	NA	NA	7.49083	10.7097
23.0764	NA	9.36625	NA	NA
23.1927	NA	NA	7.49083	10.7988
23.2631	NA	NA	7.40408	10.8971
23.3667	NA	NA	7.46117	10.7134
23.4185	NA	NA	NA	10.6972
23.4703	NA	NA	7.46117	NA
23.522	NA	NA	7.702	10.7567
23.5833	NA	NA	NA	10.7843
23.6213	8.51483	9.5655	NA	NA
23.6445	NA	NA	7.60392	10.7372
23.767	NA	NA	7.65833	10.8484
23.8283	NA	NA	7.77775	10.9029
23.8724	NA	NA	7.84067	NA
23.9164	NA	NA	7.86258	10.8185
23.9605	NA	NA	NA	10.7473
24.0045	NA	NA	7.9125	NA
24.0486	NA	NA	7.76967	10.7447
24.1394	NA	NA	7.813	10.8204
24.1662	8.87092	NA	NA	NA
24.1849	NA	NA	NA	10.8957
24.2303	NA	NA	7.94933	NA
24.2757	NA	NA	7.94933	10.9376
24.3383	NA	NA	8.07275	11.0262
24.4009	NA	NA	7.93792	NA
24.4636	NA	NA	NA	11.1906
24.5262	NA	NA	8.00542	11.2133
24.5888	NA	NA	8.08992	11.2888
24.6525	NA	NA	8.1035	NA
24.7111	NA	9.928	NA	NA
24.7161	NA	NA	NA	11.2912
24.7798	NA	NA	7.99383	NA
24.8435	NA	NA	NA	11.4381
24.9072	NA	NA	7.85883	NA
24.9403	NA	NA	NA	11.5133
24.9734	NA	NA	7.98175	11.4941
25.0065	NA	NA	8.00583	11.4922
25.0396	NA	NA	NA	11.5928
25.0727	NA	NA	8.10558	NA
25.137	NA	NA	8.11167	11.6244
25.2013	NA	NA	8.05825	11.6986
25.256	9.02683	9.96433	NA	NA
25.2656	NA	NA	8.09592	11.7082
25.3299	NA	NA	NA	11.6303
25.3942	NA	NA	8.15325	11.5741
25.4152	NA	NA	8.34983	NA
25.4362	NA	NA	8.41125	11.6376
25.4572	NA	NA	NA	11.8497
25.4782	NA	NA	8.525	11.9802
25.4992	NA	NA	NA	11.9129
25.538	NA	NA	8.532	NA
25.5769	NA	NA	8.455	12.0264
25.6157	NA	NA	NA	12.1013
25.6546	NA	NA	8.38475	12.1004
25.6935	NA	NA	8.28317	NA
25.778	NA	NA	8.32792	12.1612
25.8009	9.31425	NA	NA	NA
25.8626	NA	NA	NA	12.3394
25.9472	NA	NA	8.40775	NA
26.0318	NA	NA	NA	12.4991
26.1164	NA	NA	8.49267	12.5415
26.1822	NA	NA	8.48008	12.5275
26.248	NA	NA	8.48008	NA
26.3138	NA	NA	8.40417	12.4268
26.3796	NA	NA	NA	12.472
26.4024	NA	10.1954	NA	NA
26.4454	NA	NA	8.44308	12.4818
26.5271	NA	NA	8.44308	NA
26.6089	NA	NA	8.53308	12.3667
26.6907	NA	NA	8.53908	NA
26.7724	NA	NA	NA	12.4369
26.8542	NA	NA	8.58183	12.4917
26.9307	NA	NA	NA	12.5237
27.0039	9.56492	NA	NA	NA
27.0073	NA	NA	8.75267	NA
27.0838	NA	NA	NA	12.4178
27.1604	NA	NA	8.85425	12.3692
27.2369	NA	NA	9.12733	12.2208
27.3067	NA	NA	9.26017	NA
27.3764	NA	NA	9.17875	12.2545
27.4462	NA	NA	NA	12.3203
27.5159	NA	NA	9.12192	12.3685
27.5857	NA	NA	9.19933	NA
27.6054	9.56492	10.3736	NA	NA
27.6697	NA	NA	NA	12.5446
27.7536	NA	NA	9.13092	12.581
27.8376	NA	NA	9.29842	12.6809
27.9215	NA	NA	9.29842	12.8065
28.0055	NA	NA	9.25817	12.927
28.0878	NA	NA	9.26992	NA
28.1701	NA	NA	9.3655	13.0091
28.2068	9.61758	NA	NA	NA
28.2525	NA	NA	NA	12.9663
28.3348	NA	NA	9.40108	NA
28.4171	NA	NA	9.31425	13.0532
28.4883	NA	NA	9.34883	NA
28.5596	NA	NA	9.38383	13.1042
28.6308	NA	NA	9.46308	13.2553
28.702	NA	NA	9.43375	NA
28.7732	NA	NA	NA	13.3478
28.8083	NA	10.5457	NA	NA
28.8569	NA	NA	9.47258	13.2947
28.9407	NA	NA	9.54283	13.3202
29.0245	NA	NA	NA	13.428
29.1082	NA	NA	9.55883	13.4223
29.2788	NA	NA	9.699	13.3924
29.3657	NA	NA	9.65842	13.4887
29.4526	NA	NA	9.72967	13.4087
29.5031	9.97183	10.8543	NA	NA
29.6263	NA	NA	9.95133	13.4467
29.7018	NA	NA	9.99858	13.4359
29.7773	NA	NA	NA	13.5492
29.8528	NA	NA	10.0272	NA
29.9283	NA	NA	10.1387	13.6463
30.0038	NA	NA	10.1028	13.6063
30.0825	NA	NA	10.2006	13.6961
30.1978	10.2182	11.0473	NA	NA
30.2399	NA	NA	10.2261	13.5856
30.3186	NA	NA	10.3257	13.8078
30.3973	NA	NA	10.4207	13.9269
30.4838	NA	NA	10.3758	NA
30.5702	NA	NA	10.4307	14.072
30.6567	NA	NA	NA	14.0229
30.7431	NA	NA	10.2916	14.0943
30.8925	10.4147	NA	NA	NA
30.907	NA	NA	10.2916	14.1696
30.9843	NA	NA	10.3102	NA
31.0617	NA	NA	NA	14.1413
31.1391	NA	NA	10.3369	14.1932
31.2165	NA	NA	10.448	14.1793
31.5716	NA	NA	10.5258	NA
31.5873	NA	11.4443	NA	NA
31.9267	NA	NA	10.533	14.2133
32.2819	NA	NA	10.5722	14.2699
32.282	10.6748	NA	NA	NA
32.637	NA	NA	10.7137	NA
32.9921	NA	NA	NA	14.287
33.0718	NA	11.7038	NA	NA
33.1727	NA	NA	10.8072	14.308
33.3532	NA	NA	NA	14.3172
33.5337	NA	NA	10.8547	14.3326
33.8616	10.9753	11.9098	NA	NA
33.8948	NA	NA	10.9535	14.2619
33.9989	NA	NA	10.9336	14.2948
34.103	NA	NA	NA	14.3353
34.2071	NA	NA	10.8829	NA
34.3112	NA	NA	10.8757	14.4012
34.4153	NA	NA	NA	14.5023
34.5011	NA	NA	10.9423	NA
34.587	NA	NA	11.0604	14.6142
34.6514	11.1425	NA	NA	NA
34.6728	NA	NA	11.0808	14.6162
34.7586	NA	NA	11.1052	14.798
34.8445	NA	NA	NA	14.8862
34.9268	NA	NA	11.0309	NA
35.009	NA	NA	11.1207	14.8284
35.0913	NA	NA	NA	14.8784
35.1736	NA	NA	11.1207	14.9243
35.2559	NA	NA	11.1569	NA
35.3511	NA	NA	11.1266	14.8915
35.4412	11.4554	12.202	NA	NA
35.4463	NA	NA	NA	14.9909
35.5415	NA	NA	10.9084	14.9957
35.6367	NA	NA	NA	14.9999
35.732	NA	NA	10.9344	NA
35.83	NA	NA	NA	14.9289
35.9281	NA	NA	10.8831	14.8952
36.0262	NA	NA	10.7473	NA
36.1243	NA	NA	NA	14.8834
36.2223	NA	NA	10.7548	14.7543
36.231	11.7733	12.3908	NA	NA
36.3108	NA	NA	10.7904	NA
36.3992	NA	NA	10.6253	14.6892
36.4876	NA	NA	10.7389	14.7881
36.576	NA	NA	NA	14.9178
36.6644	NA	NA	10.6798	NA
36.7402	NA	NA	10.7543	15.1058
36.8161	NA	NA	10.8635	15.1773
36.892	NA	NA	10.5749	NA
36.9679	NA	NA	10.6602	15.1425
37.0438	NA	NA	10.6602	15.1534
37.1364	NA	12.482	NA	NA
37.1412	NA	NA	NA	15.3147
37.2386	NA	NA	10.7707	NA
37.3361	NA	NA	10.8362	15.306
37.4335	NA	NA	10.9555	15.485
37.531	NA	NA	10.9353	15.4671
37.6279	NA	NA	NA	15.5988
37.7249	NA	NA	11.0799	NA
37.8219	NA	NA	10.9968	15.646
37.9189	NA	NA	NA	15.7193
38.0158	NA	NA	10.9162	15.9038
38.0418	12.1091	12.6591	NA	NA
38.1039	NA	NA	NA	16.1661
38.1921	NA	NA	10.9482	16.3567
38.2802	NA	NA	10.9093	16.4064
38.3683	NA	NA	10.8725	16.4568
38.5529	NA	NA	11.0198	16.6324
38.6495	NA	NA	11.1687	16.5882
38.7461	NA	NA	11.1653	16.5937
38.8427	NA	NA	11.3019	NA
38.9392	NA	NA	11.3631	16.6687
38.9473	12.2055	NA	NA	NA
39.0454	NA	NA	NA	16.7387
39.1515	NA	NA	11.434	16.6755
39.2577	NA	NA	11.5757	16.722
39.3638	NA	NA	11.6579	NA
39.47	NA	NA	11.5973	16.7703
39.7633	NA	NA	11.6904	16.8753
39.8527	NA	12.908	NA	NA
39.91	NA	NA	11.985	16.9923
40.0567	NA	NA	12.046	17.0602
40.2997	NA	NA	12.2629	17.2138
40.396	NA	NA	12.2547	17.2387
40.4924	NA	NA	12.2817	17.3404
40.5887	NA	NA	12.4655	17.5598
40.685	NA	NA	NA	17.6584
40.7582	12.3948	13.2057	NA	NA
40.7828	NA	NA	12.4187	17.6491
40.9783	NA	NA	12.5287	17.6194
41.0761	NA	NA	12.4592	17.6254
41.1738	NA	NA	12.3503	17.7203
41.2869	NA	NA	12.4277	17.6976
41.3999	NA	NA	NA	17.6981
41.5129	NA	NA	12.5683	NA
41.626	NA	NA	NA	17.7033
41.739	NA	NA	12.8169	17.7283
41.7724	12.6328	13.5102	NA	NA
41.8418	NA	NA	12.8597	17.7788
41.9446	NA	NA	NA	17.806
42.0474	NA	NA	12.9435	17.8559
42.1501	NA	NA	NA	17.9833
42.2529	NA	NA	12.9766	18.1772
42.3	NA	NA	12.9851	18.2704
42.3942	NA	NA	13.0158	18.3241
42.4412	NA	NA	13.1545	18.3628
42.5354	NA	NA	13.3317	18.4659
42.5825	NA	NA	13.54	18.4171
42.6295	NA	NA	NA	18.4809
42.6766	NA	NA	13.6276	18.6605
42.7237	NA	NA	13.6695	NA
42.7707	NA	NA	13.5723	18.7612
42.7867	12.7845	NA	NA	NA
42.9006	NA	NA	NA	18.832
43.0304	NA	NA	13.6157	18.9254
43.2901	NA	NA	13.6777	18.9103
43.42	NA	NA	13.6849	NA
43.5525	NA	NA	NA	19.0267
43.6851	NA	NA	13.6407	19.0733
43.801	12.9679	13.8417	NA	NA
43.8177	NA	NA	13.6082	19.1749
43.9503	NA	NA	13.6568	NA
44.0829	NA	NA	13.8439	19.1822
44.2022	NA	NA	NA	19.2676
44.3215	NA	NA	14.0826	19.193
44.4408	NA	NA	14.0542	NA
44.5602	NA	NA	NA	19.2893
44.6795	NA	NA	14.2207	19.3904
44.7768	NA	NA	14.3559	NA
44.8152	NA	14.0825	NA	NA
44.8602	NA	NA	13.9926	19.5063
44.8613	NA	NA	14.2669	19.8616
44.938	NA	NA	14.4257	19.6594
44.9459	NA	NA	NA	19.7792
45.0304	NA	NA	14.2026	19.7119
45.041	NA	NA	14.1463	19.4567
45.115	NA	NA	14.1479	NA
45.1995	NA	NA	14.1582	19.8783
45.2217	NA	NA	NA	19.4052
45.2606	NA	NA	14.1542	19.6103
45.3186	NA	NA	14.1642	19.896
45.4024	NA	NA	14.2907	NA
45.4219	NA	NA	14.2043	19.513
45.5569	NA	NA	14.2684	20.0392
45.5832	NA	NA	14.2398	19.5182
45.6761	NA	NA	14.4407	20.1943
45.7952	NA	NA	14.6697	20.1993
45.8295	13.2968	14.3471	NA	NA
46.0675	NA	NA	14.7607	20.1528
46.2036	NA	NA	NA	20.0824
46.3397	NA	NA	14.6633	20.1307
46.4759	NA	NA	14.7207	NA
46.6068	NA	NA	NA	20.0338
46.7376	NA	NA	14.5971	20.1322
46.8685	NA	NA	14.5899	20.0961
46.9994	NA	NA	NA	20.1111
47.0146	13.5932	NA	NA	NA
47.1303	NA	NA	14.6952	20.2183
47.2553	NA	NA	14.7477	20.3256
47.3803	NA	NA	14.7957	NA
47.5054	NA	NA	NA	20.5286
47.6304	NA	NA	14.9541	20.4803
47.7554	NA	NA	NA	20.5942
47.8874	NA	NA	14.9535	20.6336
48.0193	NA	NA	14.9962	20.6298
48.1513	NA	NA	15.0992	20.7386
48.1998	NA	14.7101	NA	NA
48.4152	NA	NA	15.0284	20.8655
48.5435	NA	NA	15.1007	20.9342
48.6718	NA	NA	15.0114	NA
48.8002	NA	NA	NA	21.0295
48.9285	NA	NA	15.1173	NA
49.0568	NA	NA	15.1876	21.15
49.2125	NA	NA	15.306	21.2526
49.3681	NA	NA	NA	21.3342
49.3849	13.9153	14.8734	NA	NA
49.5238	NA	NA	15.3012	21.431
49.6794	NA	NA	15.3509	NA
49.835	NA	NA	15.1883	21.3718
49.9694	NA	NA	15.1707	21.3667
50.2382	NA	NA	15.3199	21.4246
50.3726	NA	NA	15.3387	21.3005
50.507	NA	NA	15.333	21.2215
50.6193	NA	NA	NA	21.4963
50.7316	NA	NA	15.4627	NA
50.8438	NA	NA	15.6367	21.4803
50.9561	NA	NA	15.7378	21.5553
51.0683	NA	NA	NA	21.7111
51.2677	NA	NA	15.8069	NA
51.467	NA	NA	15.941	21.7616
51.6663	NA	NA	16.0001	21.8832
51.7552	14.2391	15.1936	NA	NA
51.8656	NA	NA	16.156	21.9255
52.0649	NA	NA	NA	21.9703
52.2079	NA	NA	16.2049	22.07
52.3508	NA	NA	16.3842	22.1021
52.6367	NA	NA	16.348	22.1514
52.7797	NA	NA	16.3533	22.2844
52.9193	NA	NA	16.3401	22.303
53.059	NA	NA	16.4724	NA
53.1046	14.5252	NA	NA	NA
53.1987	NA	NA	16.5563	22.3055
53.3383	NA	NA	NA	22.2348
53.478	NA	NA	16.6782	22.2772
53.5813	NA	NA	16.6353	NA
53.6846	NA	NA	16.7323	22.486
53.7879	NA	NA	16.992	22.4812
53.8912	NA	NA	NA	22.5121
53.9945	NA	NA	16.9017	22.5912
54.1541	NA	NA	16.9017	22.5271
54.454	NA	15.4154	NA	NA
54.4733	NA	NA	16.9116	22.6515
54.6329	NA	NA	16.9811	22.8266
54.7925	NA	NA	17.0289	NA
54.9646	NA	NA	17.062	22.8191
55.1368	NA	NA	NA	22.6963
55.3089	NA	NA	17.062	22.8417
55.481	NA	NA	17.1971	22.7787
55.6532	NA	NA	NA	22.7677
55.7925	NA	NA	17.2265	22.7353
55.8034	14.7335	15.6816	NA	NA
55.9319	NA	NA	17.3117	NA
56.0712	NA	NA	17.2701	22.8165
56.2106	NA	NA	17.2963	22.7375
56.35	NA	NA	NA	22.877
56.5121	NA	NA	17.5357	22.9097
56.6742	NA	NA	17.6595	NA
56.8363	NA	NA	17.6274	22.9916
56.9984	NA	NA	NA	23.0448
57.1528	14.9392	15.9682	NA	NA
57.1605	NA	NA	17.6882	23.1468
57.3273	NA	NA	17.7822	23.0996
57.4942	NA	NA	NA	23.1402
57.661	NA	NA	17.8253	23.144
57.8279	NA	NA	17.9462	NA
57.9948	NA	NA	NA	23.0599
58.1349	NA	NA	18.0777	23.1521
58.275	NA	NA	18.0576	23.0241
58.4151	NA	NA	18.0741	NA
58.5552	NA	NA	NA	23.1914
58.6954	NA	NA	18.2526	23.2769
58.8394	NA	NA	18.173	23.3313
58.9835	NA	NA	18.0541	23.3248
59.2716	NA	NA	18.246	23.4607
59.4157	NA	NA	18.3382	23.5481
59.5648	NA	NA	18.1272	23.5645
59.7138	NA	NA	NA	23.5727
59.8629	NA	NA	18.1651	NA
59.9934	15.4259	16.2463	NA	NA
60.012	NA	NA	18.0924	23.6941
60.161	NA	NA	17.9909	23.697
60.2502	NA	NA	NA	23.8119
60.3394	NA	NA	18.067	23.8487
60.4286	NA	NA	17.8832	23.8516
60.5177	NA	NA	17.9352	23.8501
60.6069	NA	NA	NA	23.8846
60.7896	NA	NA	17.9373	NA
60.9722	NA	NA	NA	23.8989
61.1549	NA	NA	17.9299	23.7601
61.3375	NA	NA	18.2683	23.8237
61.4847	15.7523	16.5556	NA	NA
61.5202	NA	NA	18.2777	NA
61.6338	NA	NA	18.2354	23.8316
61.7473	NA	NA	NA	23.9086
61.8609	NA	NA	18.097	23.8539
61.9744	NA	NA	18.2333	NA
62.088	NA	NA	18.2503	24.0037
62.2633	NA	NA	NA	23.953
62.4386	NA	NA	18.3343	23.9884
62.614	NA	NA	18.3766	24.0208
62.7893	NA	NA	18.3443	NA
62.9646	NA	NA	18.3455	24.1303
62.9759	16.0759	NA	NA	NA
63.1357	NA	NA	18.5715	24.0712
63.3067	NA	NA	NA	24.1038
63.4778	NA	NA	18.4465	24.0373
63.6489	NA	NA	18.5589	24.0568
63.9753	NA	NA	18.687	23.9627
64.1307	NA	NA	18.831	24.0662
64.2861	NA	NA	18.88	24.0235
64.4414	NA	NA	NA	24.2611
64.4671	NA	16.8359	NA	NA
64.5968	NA	NA	18.8532	24.317
64.7821	NA	NA	18.8081	24.4523
64.9674	NA	NA	18.8797	24.3024
65.1527	NA	NA	NA	24.5597
65.338	NA	NA	18.8493	NA
65.5232	NA	NA	NA	24.5465
65.6986	NA	NA	18.8582	24.3588
65.874	NA	NA	18.8197	24.4972
65.9584	16.3912	17.1256	NA	NA
66.0494	NA	NA	18.6975	NA
66.2247	NA	NA	NA	24.432
66.4001	NA	NA	18.6602	24.4223
66.5843	NA	NA	18.6926	NA
66.7686	NA	NA	18.9081	24.3671
66.9528	NA	NA	18.8972	24.5509
67.137	NA	NA	NA	24.6312
67.3213	NA	NA	18.8902	24.5948
67.4845	NA	NA	19.1192	24.4872
67.5636	16.72	NA	NA	NA
67.6477	NA	NA	NA	24.4818
67.8109	NA	NA	19.3643	NA
67.9742	NA	NA	19.5493	24.4441
68.1374	NA	NA	19.4044	24.5893
68.3404	NA	NA	NA	24.7598
68.5435	NA	NA	19.5702	24.7587
68.7466	NA	NA	19.7701	NA
68.9497	NA	NA	NA	24.984
69.1527	NA	NA	19.803	25.1113
69.1687	16.9133	17.4215	NA	NA
69.3627	NA	NA	19.8368	25.1958
69.5727	NA	NA	19.748	NA
69.7828	NA	NA	NA	25.2113
69.9928	NA	NA	19.8531	25.3442
70.2028	NA	NA	19.8361	25.4162
70.5554	NA	NA	NA	25.4516
70.7739	NA	17.7217	NA	NA
70.908	NA	NA	19.7069	NA
71.2607	NA	NA	19.6633	25.4538
71.6133	NA	NA	19.6966	25.6343
71.9659	NA	NA	NA	25.7024
72.1525	NA	NA	19.6899	25.7768
72.339	NA	NA	19.7931	NA
72.3791	17.2875	18.0308	NA	NA
72.5255	NA	NA	20.2168	25.873
72.712	NA	NA	20.3883	25.8101
72.8986	NA	NA	20.4977	25.7241
73.0836	NA	NA	NA	25.6919
73.2685	NA	NA	20.4851	NA
73.4535	NA	NA	20.3926	25.6745
73.6385	NA	NA	NA	25.7149
73.8235	NA	NA	20.3145	25.7303
73.9843	17.379	NA	NA	NA
74.0135	NA	NA	20.3334	25.9229
74.2035	NA	NA	20.5602	25.9533
74.3935	NA	NA	20.535	NA
74.5836	NA	NA	NA	26.1962
74.7736	NA	NA	20.521	26.2927
74.9581	NA	NA	20.5467	26.3233
75.1426	NA	NA	20.7338	26.5268
75.3271	NA	NA	20.8143	26.7042
75.5117	NA	NA	20.8568	26.4608
75.679	17.7656	18.1718	NA	NA
75.882	NA	NA	20.815	26.5029
76.0679	NA	NA	NA	26.4743
76.2537	NA	NA	20.9503	26.6112
76.4396	NA	NA	21.0452	26.7064
76.6254	NA	NA	21.1617	26.6505
76.8557	NA	NA	21.3706	26.7371
77.0861	NA	NA	NA	26.8699
77.3164	NA	NA	21.414	NA
77.3737	NA	18.4492	NA	NA
77.5467	NA	NA	21.3512	27.0824
77.777	NA	NA	21.519	27.2074
78.0053	NA	NA	21.5502	27.2948
78.2335	NA	NA	21.5536	27.2431
78.4618	NA	NA	NA	27.4
78.69	NA	NA	21.4693	NA
78.9183	NA	NA	21.4902	27.483
79.0685	18.0452	18.7141	NA	NA
79.1344	NA	NA	21.5712	27.5169
79.3505	NA	NA	21.5837	27.4872
79.7826	NA	NA	21.3281	27.4002
79.9987	NA	NA	21.4617	27.5317
80.4997	NA	NA	21.5213	27.5489
80.7632	18.2928	NA	NA	NA
81.0006	NA	NA	NA	27.6381
81.5015	NA	NA	21.7906	27.6627
82.0025	NA	NA	21.7928	NA
82.458	18.4565	19.0503	NA	NA
82.5034	NA	NA	NA	27.6874
82.7326	NA	NA	21.8607	27.7042
82.9617	NA	NA	21.8357	27.7487
83.1909	NA	NA	NA	27.8873
83.4201	NA	NA	21.8432	27.7708
83.6492	NA	NA	21.9235	27.8636
83.8937	NA	NA	NA	27.9339
84.1382	NA	NA	22.0019	28.0738
84.1941	18.549	19.2915	NA	NA
84.3828	NA	NA	22.0015	NA
84.6273	NA	NA	21.8872	28.1387
84.8718	NA	NA	NA	28.0568
85.1144	NA	NA	21.9925	28.0707
85.3571	NA	NA	22.2248	27.9762
85.5998	NA	NA	22.3821	27.9847
85.8424	NA	NA	NA	27.9737
85.9303	NA	19.5763	NA	NA
86.0851	NA	NA	22.3957	NA
86.3146	NA	NA	22.6728	28.1066
86.5441	NA	NA	22.6782	28.1898
86.7737	NA	NA	22.838	28.1459
87.0032	NA	NA	NA	28.0998
87.2327	NA	NA	22.7322	NA
87.4969	NA	NA	22.6938	28.3064
87.6664	18.9311	19.883	NA	NA
87.761	NA	NA	22.7018	28.3016
88.0252	NA	NA	NA	28.5048
88.2894	NA	NA	22.7814	28.4369
88.5536	NA	NA	22.8105	28.3811
89.1484	NA	NA	22.7464	28.3613
89.4025	19.1475	20.2477	NA	NA
89.4459	NA	NA	22.9343	28.4082
89.7433	NA	NA	23.0568	28.3785
90.0407	NA	NA	NA	28.4274
90.3057	NA	NA	23.1728	28.5203
90.5706	NA	NA	23.1041	NA
90.8356	NA	NA	23.1334	28.7161
91.1006	NA	NA	22.9531	28.6446
91.1387	19.2918	20.5569	NA	NA
91.3655	NA	NA	NA	28.8058
91.6548	NA	NA	22.9455	28.8096
91.9441	NA	NA	NA	28.8988
92.2334	NA	NA	23.0358	28.8696
92.5227	NA	NA	23.0774	29.1122
92.8119	NA	NA	23.0607	NA
93.0725	NA	NA	NA	29.2901
93.1455	19.5907	20.7701	NA	NA
93.333	NA	NA	23.1729	29.1962
93.5935	NA	NA	NA	29.3991
93.854	NA	NA	23.4402	NA
94.1145	NA	NA	23.4248	29.3939
94.2557	NA	NA	23.4808	29.4578
94.3969	NA	NA	23.677	29.6034
94.5381	NA	NA	23.4913	29.7097
94.6793	NA	NA	23.4655	29.775
94.8205	NA	NA	NA	29.7896
94.9617	NA	NA	23.7138	NA
95.1029	NA	NA	23.8766	29.8138
95.2441	NA	NA	NA	29.9511
95.3853	NA	NA	24.117	30.0194
95.5265	NA	NA	24.233	30.2287
95.7817	NA	NA	24.2633	30.3467
96.0368	NA	NA	24.3943	30.4513
96.292	NA	NA	24.2847	NA
96.5471	NA	NA	NA	30.606
96.8023	NA	NA	24.3407	30.7843
97.0573	NA	NA	24.4808	30.8246
97.159	19.9481	21.0958	NA	NA
97.3124	NA	NA	24.622	30.9662
97.5675	NA	NA	NA	30.9803
97.8225	NA	NA	24.6276	30.8553
98.0776	NA	NA	24.7626	30.6807
98.3248	NA	NA	24.7872	30.9277
98.5719	NA	NA	24.827	NA
98.8191	NA	NA	25.042	30.7998
99.0663	NA	NA	25.2648	30.9246
99.1657	20.1404	21.2575	NA	NA
99.3135	NA	NA	NA	31.2482
99.5885	NA	NA	25.0444	31.2757
99.8635	NA	NA	25.3489	NA
100.138	NA	NA	25.3969	31.3881
100.413	NA	NA	25.4464	31.4616
100.689	NA	NA	25.5621	31.5963
100.766	NA	NA	NA	31.609
100.843	NA	NA	25.6038	31.6511
100.92	NA	NA	25.6767	31.7231
100.997	NA	NA	25.7436	NA
101.074	NA	NA	25.6872	31.7557
101.172	20.3601	21.524	NA	NA
101.358	NA	NA	25.6322	31.8739
101.641	NA	NA	25.5652	31.9561
101.924	NA	NA	NA	31.9335
102.207	NA	NA	25.5939	31.9626
102.491	NA	NA	25.702	32.1573
102.778	NA	NA	25.7305	NA
102.91	20.7327	21.7855	NA	NA
103.065	NA	NA	NA	32.0617
103.352	NA	NA	25.7292	32.0354
103.639	NA	NA	25.7715	32.0039
103.927	NA	NA	25.8392	32.0742
104.24	NA	NA	25.8316	32.155
104.554	NA	NA	NA	32.2306
104.867	NA	NA	25.7897	32.3179
105.181	NA	NA	25.6812	NA
105.494	NA	NA	25.6588	32.3485
105.843	NA	NA	25.7073	32.3598
106.193	NA	NA	NA	32.4496
106.386	21.0614	22.1047	NA	NA
106.542	NA	NA	25.8275	32.5841
106.891	NA	NA	25.9031	32.6273
107.24	NA	NA	26.1822	NA
107.586	NA	NA	26.3405	32.8021
107.932	NA	NA	NA	32.8875
108.124	21.3553	22.3638	NA	NA
108.278	NA	NA	26.4312	33.066
108.624	NA	NA	26.4368	33.1078
108.97	NA	NA	26.6748	33.1758
109.24	NA	NA	NA	33.2511
109.509	NA	NA	26.8754	33.2127
109.778	NA	NA	26.8592	NA
109.862	21.6685	22.6969	NA	NA
110.048	NA	NA	27.0452	33.2214
110.317	NA	NA	27.1442	33.1538
110.846	NA	NA	27.2797	33.2395
111.111	NA	NA	27.2025	33.3355
111.376	NA	NA	27.1658	33.2843
111.64	NA	NA	27.2407	33.1427
111.656	22.0433	22.9868	NA	NA
111.926	NA	NA	NA	33.3231
112.212	NA	NA	27.3128	33.3892
112.497	NA	NA	27.3893	NA
112.783	NA	NA	27.379	33.4538
113.069	NA	NA	27.3875	33.265
113.112	NA	NA	27.3	33.3034
113.155	NA	NA	NA	33.3762
113.198	NA	NA	27.2018	NA
113.241	NA	NA	27.5326	33.458
113.284	NA	NA	27.7922	33.4778
113.451	NA	23.2017	NA	NA
113.624	NA	NA	27.6541	33.3342
113.965	NA	NA	27.6287	33.31
114.305	NA	NA	27.632	33.3678
114.986	NA	NA	27.6901	33.4308
115.245	22.2954	23.5416	NA	NA
115.289	NA	NA	27.583	33.3283
115.592	NA	NA	NA	33.2842
115.895	NA	NA	27.5786	NA
116.198	NA	NA	27.5645	33.4344
116.501	NA	NA	27.4583	33.5138
116.845	NA	NA	27.4895	33.6283
117.04	22.6223	NA	NA	NA
117.19	NA	NA	27.5772	33.6597
117.535	NA	NA	27.6262	33.6635
117.879	NA	NA	27.7644	33.6715
118.567	NA	NA	27.6666	33.7784
118.834	NA	23.6416	NA	NA
118.911	NA	NA	27.7417	33.7789
119.254	NA	NA	NA	33.7993
119.597	NA	NA	27.6684	33.8162
119.941	NA	NA	NA	33.8415
120.245	NA	NA	27.6385	34.0177
120.549	NA	NA	27.7273	34.1043
120.576	22.7157	23.8603	NA	NA
120.853	NA	NA	28.1784	34.1482
121.158	NA	NA	NA	34.1772
121.462	NA	NA	28.2766	NA
121.79	NA	NA	28.3359	34.1898
122.118	NA	NA	28.2834	34.3648
122.318	23.006	24.0423	NA	NA
122.445	NA	NA	28.3297	34.318
122.773	NA	NA	28.374	34.4016
123.101	NA	NA	28.5109	34.4333
123.423	NA	NA	28.6334	NA
123.746	NA	NA	NA	34.5014
124.059	23.4018	24.3439	NA	NA
124.068	NA	NA	28.5965	34.498
124.39	NA	NA	28.6466	34.5981
124.713	NA	NA	28.8298	34.8652
125.378	NA	NA	28.9585	34.9086
125.71	NA	NA	28.9672	34.8251
126.042	NA	NA	29.0068	34.8194
126.375	NA	NA	29.0993	34.8477
126.829	NA	NA	28.9847	34.8887
127.283	NA	NA	NA	35.0267
127.543	23.4993	24.5478	NA	NA
127.738	NA	NA	28.8412	34.8997
128.192	NA	NA	28.8956	NA
128.646	NA	NA	29.0975	35.0197
128.965	NA	NA	29.1098	35.1657
129.283	NA	NA	NA	35.1136
129.506	23.6956	24.7635	NA	NA
129.601	NA	NA	29.1295	35.2543
129.92	NA	NA	29.1456	NA
130.238	NA	NA	29.209	35.1319
130.624	NA	NA	29.2356	35.2982
131.011	NA	NA	29.3658	35.2479
131.397	NA	NA	29.1465	35.3814
131.468	24.0144	25.1016	NA	NA
131.783	NA	NA	NA	35.475
132.169	NA	NA	29.1646	35.4218
132.542	NA	NA	29.1514	35.2843
132.915	NA	NA	29.4616	NA
133.287	NA	NA	29.4987	35.1598
133.431	24.1404	NA	NA	NA
133.66	NA	NA	29.7286	35.2969
134.033	NA	NA	29.8143	35.2242
134.37	NA	NA	NA	35.3057
134.708	NA	NA	29.8887	35.3778
135.045	NA	NA	29.7838	35.3831
135.382	NA	NA	29.8681	35.4483
135.394	24.416	25.2613	NA	NA
135.72	NA	NA	30.0033	35.3582
136.492	NA	NA	29.8957	35.4663
136.878	NA	NA	29.8686	35.5231
137.263	NA	NA	29.7459	35.4224
137.357	NA	25.6522	NA	NA
137.649	NA	NA	29.8107	35.4885
138.003	NA	NA	30.0031	35.458
138.357	NA	NA	30.1622	35.567
138.71	NA	NA	NA	35.6218
139.064	NA	NA	30.1831	35.4491
139.106	24.6498	25.8838	NA	NA
139.417	NA	NA	30.2371	35.4571
139.786	NA	NA	30.2079	35.4448
140.154	NA	NA	30.2503	35.4162
140.522	NA	NA	30.2933	NA
140.855	24.9653	26.154	NA	NA
140.89	NA	NA	NA	35.4324
141.258	NA	NA	30.1824	35.6402
141.691	NA	NA	30.1003	35.8083
142.124	NA	NA	30.126	35.6902
142.556	NA	NA	30.0818	NA
142.604	NA	26.4663	NA	NA
142.989	NA	NA	NA	35.6671
143.421	NA	NA	30.111	35.7338
143.812	NA	NA	30.2636	35.6174
144.203	NA	NA	30.1217	35.607
144.353	25.1698	NA	NA	NA
144.594	NA	NA	NA	35.5558
144.985	NA	NA	30.055	35.6803
145.376	NA	NA	30.0698	35.6976
145.755	NA	NA	30.2357	NA
146.102	25.5779	26.7523	NA	NA
146.134	NA	NA	29.9013	35.8335
146.513	NA	NA	30.0783	35.8107
146.892	NA	NA	29.8734	36.0826
147.271	NA	NA	NA	36.341
147.617	NA	NA	29.8272	36.2477
147.759	25.8227	27.0307	NA	NA
147.964	NA	NA	NA	36.2472
148.311	NA	NA	29.9322	NA
148.658	NA	NA	29.7437	36.3117
149.004	NA	NA	29.9477	36.4017
149.417	26.0514	27.2662	NA	NA
149.423	NA	NA	30.0193	36.3816
149.842	NA	NA	29.9688	36.4956
150.261	NA	NA	30.0595	36.5328
150.68	NA	NA	30.2333	36.4618
151.074	NA	27.4076	NA	NA
151.099	NA	NA	NA	36.5037
151.549	NA	NA	30.3779	NA
151.999	NA	NA	30.4993	36.47
152.449	NA	NA	30.5374	36.501
152.731	26.2959	27.6778	NA	NA
152.899	NA	NA	30.688	36.546
153.349	NA	NA	30.8557	36.5314
153.769	NA	NA	31.0527	36.7092
154.189	NA	NA	NA	36.7263
154.388	26.4509	NA	NA	NA
154.608	NA	NA	31.0988	NA
155.028	NA	NA	31.2727	36.6295
155.448	NA	NA	31.3382	36.6073
156.019	NA	27.8479	NA	NA
156.187	NA	NA	NA	36.4431
156.925	NA	NA	31.2984	36.6306
157.65	26.6633	28.1084	NA	NA
157.663	NA	NA	31.4607	36.7665
158.402	NA	NA	31.5487	NA
159.14	NA	NA	31.4861	36.8297
159.281	26.9339	28.2198	NA	NA
159.596	NA	NA	31.5045	36.8286
160.053	NA	NA	NA	36.873
160.509	NA	NA	31.3722	36.8874
160.912	27.1822	28.4096	NA	NA
160.965	NA	NA	31.494	36.9066
161.421	NA	NA	31.6229	36.9565
161.847	NA	NA	31.8027	36.9505
162.273	NA	NA	31.7081	36.9847
162.542	27.5415	28.6363	NA	NA
162.698	NA	NA	NA	37.0514
163.124	NA	NA	31.5454	37.1708
163.55	NA	NA	31.8015	NA
163.99	NA	NA	31.6738	37.2548
164.431	NA	NA	31.5931	37.3802
164.586	NA	28.8998	NA	NA
164.872	NA	NA	NA	37.3443
165.313	NA	NA	31.5897	37.6224
165.754	NA	NA	31.5521	37.6394
166.212	NA	NA	31.6474	NA
166.629	27.6589	NA	NA	NA
166.67	NA	NA	31.5919	37.7198
167.128	NA	NA	31.6831	37.71
167.585	NA	NA	31.6359	37.8525
168.043	NA	NA	NA	38.0135
168.497	NA	NA	31.7513	38.0596
168.673	27.8233	28.9183	NA	NA
168.951	NA	NA	31.7928	38.0845
169.404	NA	NA	32.0135	38.1277
169.858	NA	NA	32.2582	NA
170.312	NA	NA	32.1624	38.3568
170.716	28.0897	29.3098	NA	NA
170.762	NA	NA	NA	38.3881
171.213	NA	NA	32.1161	38.3194
171.664	NA	NA	32.3685	38.5058
172.114	NA	NA	32.5216	38.5856
172.565	NA	NA	32.5234	NA
172.76	NA	29.6555	NA	NA
173.019	NA	NA	32.6815	38.7722
173.473	NA	NA	32.8418	38.9554
173.928	NA	NA	33.0172	38.9086
174.342	28.4409	29.8737	NA	NA
174.382	NA	NA	33.1805	38.9144
174.836	NA	NA	33.3567	38.9717
175.282	NA	NA	33.2473	38.8603
175.925	28.6249	30.023	NA	NA
176.174	NA	NA	33.2906	39.0352
176.62	NA	NA	33.3192	39.0192
177.066	NA	NA	33.1221	38.9841
177.486	NA	NA	33.2337	38.877
177.508	28.6622	30.1507	NA	NA
177.906	NA	NA	33.1698	NA
178.325	NA	NA	33.2302	39.0237
178.745	NA	NA	33.3324	39.0549
179.091	28.8307	30.2864	NA	NA
179.164	NA	NA	NA	39.1234
179.647	NA	NA	33.4274	39.1647
180.13	NA	NA	33.2962	39.2927
180.613	NA	NA	33.2153	NA
180.674	28.9994	30.375	NA	NA
181.096	NA	NA	33.1413	39.4822
181.579	NA	NA	33.2356	39.5496
182.062	NA	NA	33.2408	39.6062
182.196	29.1157	30.5778	NA	NA
182.546	NA	NA	NA	39.445
183.03	NA	NA	33.3453	39.534
183.513	NA	NA	33.4468	39.3803
[truncated: 937 more rows]

## Sheet: 2 um Polystyrene
APS_mass	Sensor 2	Sensor 1
3297.91	NA	49.0861
3299.08	43.8435	49.0271
3300.25	43.6069	49.0008
3301.41	43.5685	49.068
3302.58	NA	NA
3303.74	43.5607	48.7999
3304.91	43.4979	48.818
3306.07	43.5611	49.0917
3307.24	43.4719	48.8144
3308.4	43.1673	49.0962
3309.57	NA	49.0432
3310.74	42.9363	49.1134
3311.15	43.1228	NA
3311.56	43.2889	49.1931
3311.98	NA	49.069
3312.39	43.194	48.9027
3312.81	43.1385	NA
3313.22	NA	48.6675
3313.63	42.9985	48.4925
3314.05	43.1513	48.8336
3314.46	42.7687	48.4677
3314.88	42.8349	48.5877
3315.29	42.8349	48.5877
3315.71	42.8349	48.5877
3316.12	42.8349	48.5877
3316.53	42.8349	48.5877
3316.95	42.8349	48.5877
3317.36	42.8349	48.5877
3317.78	42.8349	48.5877
3318.19	42.8349	48.5877
3318.6	42.8349	48.5877
3319.02	42.8349	48.5877
3319.43	42.8349	48.5877
3319.85	42.8349	48.5877
3320.26	42.8349	48.5877
3320.67	42.8349	48.5877
3321.09	42.8349	48.5877
3321.5	42.8349	48.5877
3321.92	42.8349	48.5877
3322.33	42.8349	48.5877
3322.75	42.8349	48.5877
3323.16	42.8349	48.5877
3323.57	42.8349	48.5877
3323.99	42.8349	48.5877
3324.4	42.8349	48.5877
3324.82	42.8349	48.5877
3325.23	42.8349	48.5877
3325.64	42.8349	48.5877
3326.06	42.8349	48.5877
3326.47	42.8349	48.5877
3326.89	42.8349	48.5877
3327.3	42.8349	48.5877
3327.71	42.8588	48.5616
3328.13	NA	48.7659
3328.54	43.0152	48.6927
3328.96	42.8717	NA
3329.37	NA	48.5452
3329.79	42.8934	48.5207
3330.2	42.8116	48.6028
3330.61	42.9479	48.566
3331.03	42.6676	48.5712
3331.44	42.7401	48.5389
3332.5	NA	48.7172
3333.56	42.488	48.4862
3334.62	42.6618	48.4798
3335.69	42.5237	NA
3336.75	42.3765	48.5429
3337.81	42.5192	48.6698
3338.87	NA	48.5695
3339.93	42.4192	48.3496
3340.99	42.4609	48.4399
3342.05	42.6173	48.4075
3343.11	NA	48.3679
3344.17	42.6142	NA
3345.23	42.8566	48.6648
3346.29	42.7358	48.6733
3347.36	43.0309	48.8723
3348.42	NA	49.0606
3349.48	42.8954	48.7935
3350.54	42.8959	NA
3351.6	42.573	48.9309
3352.66	42.5384	48.8872
3353.79	43.0692	48.9854
3354.92	43.2413	48.935
3356.05	NA	49.1919
3357.19	43.182	49.1313
3358.32	NA	49.2522
3359.45	43.5243	49.3531
3360.58	43.6357	NA
3361.71	43.5938	49.4263
3362.84	NA	49.0247
3363.97	43.5851	48.9576
3365.11	43.8694	48.8578
3366.24	43.7001	NA
3367.37	NA	49.0367
3368.5	44.0477	49.2204
3369.63	44.0136	48.9389
3370.76	43.8639	48.9866
3371.89	43.7555	49.0886
3373.03	43.7648	49.1129
3374.16	43.9224	49.2339
3375.29	NA	49.4486
3375.76	44.0064	NA
3376.24	44.1803	49.3602
3376.71	43.8833	49.4548
3377.19	NA	49.6276
3377.66	44.3083	NA
3378.14	44.2869	49.7055
3378.62	43.9536	49.6751
3379.09	44.3705	49.4333
3379.57	44.2134	49.4648
3380.04	44.2134	49.4648
3380.52	44.2134	49.4648
3380.99	44.2134	49.4648
3381.47	44.2134	49.4648
3381.94	44.2134	49.4648
3382.42	44.2134	49.4648
3382.89	44.2134	49.4648
3383.37	44.2134	49.4648
3383.84	44.2134	49.4648
3384.32	44.2134	49.4648
3384.79	44.2134	49.4648
3385.27	44.2134	49.4648
3385.74	44.2134	49.4648
3386.22	44.2134	49.4648
3386.69	44.2134	49.4648
3387.17	44.2134	49.4648
3387.64	44.2134	49.4648
3388.12	44.2134	49.4648
3388.6	44.2134	49.4648
3389.07	44.2134	49.4648
3389.55	44.2134	49.4648
3390.02	44.2134	49.4648
3390.5	44.2134	49.4648
3390.97	44.2134	49.4648
3391.45	44.2134	49.4648
3391.92	44.2134	49.4648
3392.4	44.2134	49.4648
3392.87	44.2134	49.4648
3393.35	43.8788	49.5838
3393.82	43.9071	49.3547
3394.3	44.0749	49.5076
3394.77	44.0628	49.4207
3395.25	NA	49.5089
3395.72	44.0703	NA
3396.2	44.0918	49.3927
3396.67	NA	49.577
3397.15	44.393	49.4575
3397.62	44.4523	49.6202
3398.82	44.5851	49.4402
3400.01	NA	49.6382
3401.2	44.8678	49.6535
3402.4	45.0499	49.7242
3403.59	45.2035	49.6316
3404.78	45.1597	49.8837
3405.98	45.0253	49.9724
3407.17	44.8137	49.8295
3408.36	44.6946	49.5964
3409.56	44.7472	49.539
3410.75	NA	NA
3411.94	44.693	49.8233
3413.14	44.9453	49.7612
3414.33	44.9779	49.7126
3415.52	NA	NA
3416.71	44.9967	49.706
3417.91	44.9061	49.798
3419.1	44.9165	49.7703
3420.29	45.0778	49.9043
3421.52	NA	49.7749
3422.75	44.9726	49.4971
3423.98	45.0002	NA
3425.22	44.9971	49.7362
3426.45	NA	49.7107
3427.68	44.9171	49.5656
3428.91	45.0506	49.6186
3430.14	NA	49.2753
3431.37	45.0808	NA
3432.6	44.9483	49.0613
3433.83	NA	49.0677
3435.06	44.8247	48.9021
3436.29	45.098	NA
3437.52	45.0232	49.1478
3438.75	44.8663	49.0418
3439.98	NA	49.0821
3441.21	44.8677	48.8345
3442.44	45.0266	48.7783
3443.67	NA	NA
3444.9	44.8053	48.4907
3445.35	44.9959	48.7375
3445.81	44.816	48.5698
3446.26	NA	48.8261
3446.72	44.769	48.6367
3447.17	44.7992	NA
3447.63	45.0312	48.7075
3448.08	44.8429	48.6748
3448.53	44.9258	48.6944
3448.99	NA	48.9543
3449.44	44.7673	48.9648
3449.9	44.7673	48.9648
3450.35	44.7673	48.9648
3450.8	44.7673	48.9648
3451.26	44.7673	48.9648
3451.71	44.7673	48.9648
3452.17	44.7673	48.9648
3452.62	44.7673	48.9648
3453.07	44.7673	48.9648
3453.53	44.7673	48.9648
3453.98	44.7673	48.9648
3454.44	44.7673	48.9648
3454.89	44.7673	48.9648
3455.34	44.7673	48.9648
3455.8	44.7673	48.9648
3456.25	44.7673	48.9648
3456.71	44.7673	48.9648
3457.16	44.7673	48.9648
3457.61	44.7673	48.9648
3458.07	44.7673	48.9648
3458.52	44.7673	48.9648
3458.98	44.7673	48.9648
3459.43	44.7673	48.9648
3459.88	44.7673	48.9648
3460.34	44.7673	48.9648
3460.79	44.7673	48.9648
3461.25	44.7673	48.9648
3461.7	44.7673	48.9648
3462.15	44.7673	48.9648
3462.61	44.7673	48.9648
3463.06	45.1043	49.2057
3463.52	45.2326	NA
3463.97	45.3317	49.2426
3464.42	45.2358	49.2355
3464.88	45.1322	49.1554
3465.33	45.4378	49.4089
3465.79	45.3657	49.4032
3466.24	45.3991	49.353
3466.69	45.9448	NA
3467.16	NA	49.0241
3467.63	45.8496	48.9998
3468.09	45.8038	49.0172
3468.56	46.0566	48.6889
3469.03	NA	48.9285
3469.49	45.9047	48.9877
3469.96	46.0397	49.2269
3470.42	46.3443	49.2155
3470.89	46.3786	48.925
3471.36	46.4214	NA
3471.82	46.6738	49.1268
3472.29	NA	49.2507
3472.75	46.9281	49.0609
3473.22	46.8574	49.051
3473.69	NA	49.1105
3474.15	46.8798	NA
3474.62	46.9558	49.2556
3475.08	47.0748	49.0897
3475.55	47.2392	49.1268
3476.02	NA	49.1425
3476.48	47.2465	49.1737
3476.95	47.5068	NA
3477.42	47.2972	49.0243
3477.88	47.3859	49.1122
3478.35	47.3171	49.0401
3478.81	NA	48.8649
3479.28	47.5691	48.6668
3479.75	47.7588	NA
3480.21	47.9086	48.7225
3480.68	47.8666	49.0108
3481.14	NA	49.0127
3481.61	47.7911	48.6852
3482.08	47.8978	48.7172
3482.54	47.8819	NA
3483.01	47.9472	48.8956
3483.48	47.9209	48.5407
3483.94	NA	48.4958
3484.41	48.0819	48.2058
3484.87	47.7461	47.9928
3485.34	47.864	48.2478
3485.8	47.7108	48.3432
3486.26	47.5774	48.5295
3486.72	47.4723	48.2045
3487.18	47.3199	48.2004
3487.64	47.2277	NA
3488.1	NA	48.1074
3488.56	NA	47.9859
3489.02	47.2086	48.0472
3489.47	47.4365	47.9654
3489.93	47.4365	47.9654
3490.39	47.4365	47.9654
3490.85	47.4365	47.9654
3491.31	47.4365	47.9654
3491.77	47.4365	47.9654
3492.23	47.4365	47.9654
3492.69	47.4365	47.9654
3493.15	47.4365	47.9654
3493.61	47.4365	47.9654
3494.07	47.4365	47.9654
3494.53	47.4365	47.9654
3494.99	47.4365	47.9654
3495.45	47.4365	47.9654
3495.91	47.4365	47.9654
3496.37	47.4365	47.9654
3496.83	47.4365	47.9654
3497.29	47.4365	47.9654
3497.74	47.4365	47.9654
3498.2	47.4365	47.9654
3498.66	47.4365	47.9654
3499.12	47.4365	47.9654
3499.58	47.4365	47.9654
3500.04	47.4365	47.9654
3500.5	47.4365	47.9654
3500.96	47.4365	47.9654
3501.42	47.4365	47.9654
3501.88	47.4365	47.9654
3502.34	47.4365	47.9654
3502.8	47.4365	47.9654
3503.26	47.3229	47.8383
3503.72	NA	48.0437
3504.18	47.5267	47.93
3504.64	47.5885	NA
3505.1	47.5121	48.0231
3505.56	NA	47.9866
3506.01	47.3137	47.6213
3506.47	47.3912	47.7975
3506.93	47.1212	NA
3507.39	NA	47.7003
3508.55	47.1473	47.7593
3509.71	47.2773	47.7431
3510.86	47.1491	47.6617
3512.02	NA	47.6183
3513.18	47.1186	47.6446
3514.34	47.3443	47.7302
3515.49	47.1992	NA
3516.65	NA	47.4747
3517.81	47.2847	47.5035
3518.96	47.2923	47.4411
3520.12	47.2831	47.6805
3521.28	47.1687	NA
3522.44	47.2541	47.5159
3523.59	47.0503	47.4744
3524.75	NA	47.3582
3525.91	46.9147	47.3057
3527.06	47.0032	47.4996
3528.22	46.8458	47.6351
3529.38	46.8036	NA
3530.53	NA	47.4937
3531.57	46.7353	47.3486
3532.61	46.5965	47.6158
3533.65	46.9619	47.4967
3534.69	47.0029	47.5542
3535.72	47.0068	47.4633
3536.76	47.0232	47.4602
3537.8	47.129	47.3273
3538.84	NA	47.22
3539.88	47.1443	47.0157
3540.91	NA	47.1517
3541.95	47.0886	NA
3542.99	46.8326	47.4524
3544.03	NA	47.4865
3545.06	46.7881	47.5932
3546.1	46.7623	47.6549
3547.14	46.9586	47.5053
3548.18	NA	47.4802
3549.22	46.8198	NA
3550.25	46.5351	47.5274
3550.61	NA	47.6671
3550.97	46.6605	47.7413
3551.33	46.6135	47.6386
3551.69	46.5187	47.7398
3552.05	46.5432	NA
3552.41	46.5768	47.8796
3552.76	NA	47.6487
3553.12	46.5845	47.8215
3553.48	46.4921	47.7624
3553.84	46.6204	NA
3554.2	46.6204	NA
3554.56	46.6204	NA
3554.92	46.6204	NA
3555.28	46.6204	NA
3555.64	46.6204	NA
3555.99	46.6204	NA
3556.35	46.6204	NA
3556.71	46.6204	NA
3557.07	46.6204	NA
3557.43	46.6204	NA
3557.79	46.6204	NA
3558.15	46.6204	NA
3558.51	46.6204	NA
3558.86	46.6204	NA
3559.22	46.6204	NA
3559.58	46.6204	NA
3559.94	46.6204	NA
3560.3	46.6204	NA
3560.66	46.6204	NA
3561.02	46.6204	NA
3561.38	46.6204	NA
3561.73	46.6204	NA
3562.09	46.6204	NA
3562.45	46.6204	NA
3562.81	46.6204	NA
3563.17	46.6204	NA
3563.53	46.6204	NA
3563.89	46.6204	NA
3564.25	46.6204	NA
3564.61	NA	47.6901
3564.96	46.6206	47.6052
3565.32	46.6872	47.5843
3565.68	46.7897	47.6796
3566.04	NA	47.9401
3566.4	46.7263	47.974
3566.76	46.691	48.1442
3567.12	46.6657	47.9102
3567.48	46.6334	NA
3567.83	46.661	47.7257
3568.43	NA	47.9837
3569.02	46.5852	48.1388
3569.61	46.6529	47.9401
3570.21	46.5824	48.0328
3570.8	46.726	47.8485
3571.39	46.5897	47.892
3571.99	NA	47.7782
3572.58	46.5171	NA
3573.17	46.9866	47.7852
3573.76	46.9318	47.9359
3574.36	47.0676	47.8894
3574.95	NA	47.8544
3575.54	47.2678	47.4798
3576.14	47.3176	NA
3576.73	47.3133	47.4017
3577.32	NA	47.5902
3577.91	47.2134	47.4507
3578.51	47.205	47.377
3579.1	47.0318	47.3547
3579.69	47.1503	47.2704
3579.92	NA	47.2688
3580.15	46.9667	47.2022
3580.38	47.0474	47.4916
3580.6	46.7668	NA
3580.83	46.8412	47.6829
3581.06	NA	47.5667
3581.29	47.0586	47.3194
3581.51	46.8802	47.2072
3581.74	46.949	NA
3581.97	46.7795	47.1804
3582.19	46.7896	47.2481
3582.42	46.9132	47.1767
3582.65	NA	47.1175
3582.88	46.7978	47.3474
3583.1	46.6971	47.1763
3583.33	46.6927	47.3723
3583.56	NA	47.3257
3583.79	46.6892	NA
3584.01	46.7909	47.2298
3584.24	NA	47.1317
3584.26	46.4711	47.4153
3584.28	46.3461	47.3749
3584.3	46.2114	NA
3584.33	46.2672	47.2631
3584.35	NA	47.2395
3584.37	46.2161	47.3944
3584.39	46.0658	47.3799
3584.41	45.9501	NA
3584.43	45.7576	47.584
3584.45	45.612	47.56
3584.47	45.612	47.56
3584.49	45.612	47.56
3584.51	45.612	47.56
3584.54	45.612	47.56
3584.56	45.612	47.56
3584.58	45.612	47.56
3584.6	45.612	47.56
3584.62	45.612	47.56
3584.64	45.612	47.56
3584.66	45.612	47.56
3584.68	45.612	47.56
3584.7	45.612	47.56
3584.73	45.612	47.56
3584.75	45.612	47.56
3584.77	45.612	47.56
3584.79	45.612	47.56
3584.81	45.612	47.56
3584.83	45.612	47.56
3584.85	45.612	47.56
3584.87	45.612	47.56
3584.89	45.612	47.56
3584.91	45.612	47.56
3584.94	45.612	47.56
3584.96	45.612	47.56
3584.98	45.612	47.56
3585	45.612	47.56
3585.02	45.612	47.56
3585.04	45.612	47.56
3585.06	45.612	47.56
3585.08	45.5662	47.4735
3585.1	NA	NA
3585.13	45.6088	47.3122
3585.15	45.532	47.3869
3585.17	45.5831	47.2936
3585.19	45.8218	47.2612
3585.21	NA	47.3127
3585.23	45.6884	46.9955
3585.25	45.5572	47.2272
3585.27	45.4506	47.3035
3584.94	45.2486	47.3308
3584.61	45.0241	47.3761
3584.27	44.9657	47.3699
3583.94	NA	47.5517
3583.61	45.0266	47.4828
3583.27	44.8912	47.5322
3582.94	44.9184	47.5706
3582.6	NA	47.4484
3582.27	44.7965	47.4071
3581.94	44.8869	NA
3581.6	44.6534	47.3539
3581.27	44.6812	47.3869
3580.94	44.6892	47.7054
3580.6	NA	47.7973
3580.27	44.7427	47.472
3579.94	44.6904	47.5604
3579.6	44.4761	NA
3579.27	44.7203	47.386
3578.94	44.7754	47.2279
3578.24	NA	47.0198
3577.55	44.5256	47.0826
3576.86	44.3731	47.0471
3576.17	44.5997	46.9283
3575.48	NA	47.1166
3574.78	44.6652	46.9253
3574.09	44.5123	46.9483
3573.4	44.382	47.0322
3572.71	44.369	46.8305
3572.02	44.2123	46.8521
3571.32	NA	46.9651
3570.63	44.4221	46.657
3569.94	44.2461	46.9928
3569.25	44.1329	47.0798
3568.55	44.0783	46.9826
3567.86	NA	46.5794
3567.17	44.0853	46.6286
3566.48	NA	NA
3566.11	44.1033	46.809
3565.73	43.9325	46.7823
3565.36	44.13	46.8449
3564.99	44.0839	46.8524
3564.62	43.9697	NA
3564.25	NA	46.8422
3563.87	44.228	46.9482
3563.5	44.0858	47.0783
3563.13	44.2243	47.2945
3562.76	NA	47.3578
3562.39	NA	47.3578
3562.01	NA	47.3578
3561.64	NA	47.3578
3561.27	NA	47.3578
3560.9	NA	47.3578
3560.53	NA	47.3578
3560.15	NA	47.3578
3559.78	NA	47.3578
3559.41	NA	47.3578
3559.04	NA	47.3578
3558.67	NA	47.3578
3558.29	NA	47.3578
3557.92	NA	47.3578
3557.55	NA	47.3578
3557.18	NA	47.3578
3556.81	NA	47.3578
3556.43	NA	47.3578
3556.06	NA	47.3578
3555.69	NA	47.3578
3555.32	NA	47.3578
3554.95	NA	47.3578
3554.58	NA	47.3578
3554.2	NA	47.3578
3553.83	NA	47.3578
3553.46	NA	47.3578
3553.09	NA	47.3578
3552.72	NA	47.3578
3552.34	NA	47.3578
3551.97	NA	47.3578
3551.6	44.5308	47.2103
3551.23	44.6772	NA
3550.86	44.5409	47.0741
3550.48	NA	47.2196
3550.11	44.6011	47.2572
3549.74	44.659	47.1402
3549.37	44.6861	47.307
3549	44.4039	NA
3548.62	44.638	47.2572
3548.25	44.4811	47.2664
3547.1	NA	46.9731
3545.95	44.2957	47.2311
3544.79	NA	47.2933
3543.64	44.1289	47.3053
3542.49	44.0748	47.3135
3541.34	44.1079	47.4955
3540.18	44.0872	47.3762
3539.03	44.3613	47.4912
3537.88	44.3528	NA
3536.73	NA	47.2328
3535.57	44.232	NA
3534.42	44.381	47.5312
3533.27	44.5521	47.6006
3532.12	44.4785	47.7828
3530.96	44.4167	47.5056
3529.81	NA	47.4248
3528.66	44.5297	47.3553
3527.51	44.5786	47.5853
3526.35	44.5517	47.905
3525.2	44.4748	47.8716
3523.68	44.3039	47.9404
3522.16	44.106	NA
3520.64	44.4222	48.0563
3519.11	NA	48.0954
3517.59	44.4243	48.0652
3516.07	44.1016	NA
3514.55	43.8899	48.0554
3513.02	43.9537	48.4393
3511.5	43.8587	48.3483
3509.98	44.1141	48.2574
3508.46	NA	48.247
3506.94	44.2702	48.1998
3505.41	44.2242	48.5353
3503.89	NA	48.3359
3502.37	43.9318	47.9849
3500.85	44.1076	NA
3499.33	44.0924	48.2165
3497.8	44.0351	48.0256
3496.28	NA	47.9015
3494.76	44.0513	47.9127
3494.02	43.9509	48.009
3493.28	44.1864	48.2548
3492.54	44.0515	48.0042
3491.8	44.0658	NA
3491.06	43.8609	47.9748
3490.32	43.9098	47.9159
3489.58	NA	48.0089
3488.84	43.9233	47.7522
3488.1	43.9001	48.1085
3487.36	44.0462	48.2869
3486.62	44.0462	48.2869
3485.88	44.0462	48.2869
3485.14	44.0462	48.2869
3484.4	44.0462	48.2869
3483.66	44.0462	48.2869
3482.92	44.0462	48.2869
3482.18	44.0462	48.2869
3481.44	44.0462	48.2869
3480.7	44.0462	48.2869
3479.96	44.0462	48.2869
3479.22	44.0462	48.2869
3478.48	44.0462	48.2869
3477.74	44.0462	48.2869
3477	44.0462	48.2869
3476.26	44.0462	48.2869
3475.52	44.0462	48.2869
3474.78	44.0462	48.2869
3474.04	44.0462	48.2869
3473.3	44.0462	48.2869
3472.56	44.0462	48.2869
3471.82	44.0462	48.2869
3471.08	44.0462	48.2869
3470.34	44.0462	48.2869
3469.6	44.0462	48.2869
3468.86	44.0462	48.2869
3468.12	44.0462	48.2869
3467.38	44.0462	48.2869
3466.64	44.0462	48.2869
3465.9	43.8843	48.2937
3465.16	NA	48.369
3464.42	43.8603	48.1455
3463.68	43.9928	NA
3462.94	43.6955	48.2968
3462.2	43.7803	48.1152
3461.46	43.7683	47.9978
3460.72	NA	48.2657
3459.98	44.1572	NA
3459.24	44.2238	48.211
3458.25	44.1179	48.0349
3457.27	44.1522	NA
3456.28	NA	48.2679
3455.29	43.9567	48.3465
3454.3	43.7831	48.1213
3453.31	43.8222	48.1718
3452.32	44.05	NA
3451.34	43.9179	48.2668
3450.35	43.9854	NA
3449.36	NA	48.3162
3448.37	43.9512	48.4862
3447.38	44.0682	48.3179
3446.4	NA	48.5618
3445.41	44.0016	48.702
3444.42	NA	48.8319
3443.43	44.0022	NA
3442.44	43.9313	48.7275
3441.46	44.0227	48.7613
3440.47	NA	49.0653
3439.48	43.9079	49.0434
3438.49	43.9644	49.0591
3437.5	43.6935	48.8973
3436.51	43.5159	NA
3435.53	43.5184	48.7977
3434.54	NA	48.7663
3433.55	43.4156	NA
3432.56	43.5573	48.8288
3431.57	43.2804	48.8548
3430.59	NA	48.5574
3429.6	43.3672	48.6295
3428.61	43.4731	NA
3427.62	43.4454	48.6415
3426.63	NA	48.5504
3425.65	43.3278	48.75
3424.66	43.5255	48.9078
3423.67	NA	48.5
3422.68	43.5232	48.3882
3421.69	43.8051	NA
3420.7	43.7173	48.6163
3419.72	NA	48.5164
3418.73	43.6571	48.4965
3417.74	43.7737	48.6485
3416.75	43.4597	NA
3415.77	43.6304	48.5868
3414.78	43.8558	48.745
3413.79	NA	48.8289
3412.81	43.8113	48.8698
3411.82	43.9375	48.8062
3410.83	44.0158	NA
3409.84	44.335	48.8544
3408.86	44.335	48.8544
3407.87	44.335	48.8544
3406.88	44.335	48.8544
3405.9	44.335	48.8544
3404.91	44.335	48.8544
3403.92	44.335	48.8544
3402.93	44.335	48.8544
3401.95	44.335	48.8544
3400.96	44.335	48.8544
3399.97	44.335	48.8544
3398.98	44.335	48.8544
3398	44.335	48.8544
3397.01	44.335	48.8544
3396.02	44.335	48.8544
3395.04	44.335	48.8544
3394.05	44.335	48.8544
3393.06	44.335	48.8544
3392.07	44.335	48.8544
3391.09	44.335	48.8544
3390.1	44.335	48.8544
3389.11	44.335	48.8544
3388.12	44.335	48.8544
3387.14	44.335	48.8544
3386.15	44.335	48.8544
3385.16	44.335	48.8544
3384.18	44.335	48.8544
3383.19	44.335	48.8544
3382.2	44.335	48.8544
3381.21	44.335	48.8544
3380.23	NA	48.9755
3379.24	44.1293	48.8936
3378.25	43.9817	49.1964
3377.26	44.177	49.1792
3376.28	44.5318	49.0212
3375.29	44.6728	49.4157
3374.3	NA	48.9312
3373.32	44.2967	48.676
3372.33	44.3157	48.8116
3369.5	44.2713	49.1144
3366.68	44.1976	NA
3363.85	44.1406	49.1101
3361.02	NA	48.8907
3358.2	44.1159	48.6714
3355.37	44.1326	NA
3352.54	44.2507	48.4168
3349.72	NA	48.6852
3346.89	44.3165	48.81
3344.06	44.4565	48.9097
3341.24	44.3035	48.6748
3338.41	44.3588	48.2244
3335.58	43.8514	NA
3332.76	NA	48.1347
3329.93	43.9732	48.2817
3327.11	NA	48.3321
3324.28	44.262	48.2213
3321.45	43.9147	48.0495
3318.63	44.1246	48.1788
3315.8	NA	48.0228
3312.79	44.1388	48.1357
3309.79	43.8746	NA
3306.78	43.7608	48.0282
3303.78	43.6747	48.1185
3300.77	43.6897	47.7974
3297.76	43.8294	47.8043
3294.76	NA	47.5803
3291.75	43.6739	47.4326
3288.75	43.8579	47.3232
3285.74	43.6911	NA
3282.74	NA	47.375
3279.73	43.6029	47.5251
3276.72	43.834	47.5844
3273.72	43.8803	47.4996
3270.71	44.0147	47.428
3267.71	44.1048	47.4175
3264.7	NA	NA
3261.69	44.3837	47.56
3258.69	44.0111	47.7657
3255.68	43.9372	47.6857
3254.33	44.0003	47.7358
3252.98	NA	47.4402
3251.62	43.7837	NA
3250.27	43.7635	47.1008
3248.92	43.7817	47.161
3247.56	NA	46.9492
3246.21	43.8533	46.5858
3244.85	43.8885	46.7177
3243.5	NA	46.721
3242.15	43.8649	46.3847
3240.79	43.8649	46.3847
3239.44	43.8649	46.3847
3238.09	43.8649	46.3847
3236.73	43.8649	46.3847
3235.38	43.8649	46.3847
3234.03	43.8649	46.3847
3232.67	43.8649	46.3847
3231.32	43.8649	46.3847
3229.97	43.8649	46.3847
3228.61	43.8649	46.3847
3227.26	43.8649	46.3847
3225.9	43.8649	46.3847
3224.55	43.8649	46.3847
3223.2	43.8649	46.3847
3221.84	43.8649	46.3847
3220.49	43.8649	46.3847
3219.14	43.8649	46.3847
3217.78	43.8649	46.3847
3216.43	43.8649	46.3847
3215.08	43.8649	46.3847
3213.72	43.8649	46.3847
3212.37	43.8649	46.3847
3211.02	43.8649	46.3847
3209.66	43.8649	46.3847
3208.31	43.8649	46.3847
3206.96	43.8649	46.3847
3205.6	43.8649	46.3847
3204.25	43.8649	46.3847
3202.89	43.7972	NA
3201.54	43.9143	46.4461
3200.19	43.9756	46.3592
3198.83	43.8146	46.1003
3197.48	43.5272	46.0902
3196.13	43.7519	NA
3194.77	NA	45.7843
3193.42	43.8522	46.0163
3192.07	44.0515	46.2625
3190.71	43.949	46.2899
3187.17	NA	46.3438
3183.63	44.2626	NA
3180.09	43.8263	46.3031
3176.55	43.8491	46.3754
3173.02	43.9374	46.417
3169.48	44.1855	46.2893
3165.94	NA	46.2012
3162.4	44.0353	46.2591
3158.86	43.7816	NA
3155.32	NA	46.1889
3151.78	43.7042	46.4497
3148.24	NA	46.73
3144.7	43.704	46.5068
3141.16	43.5365	46.3875
3137.62	43.188	46.5592
3134.08	43.0326	NA
3130.54	43.0462	46.3719
3127	NA	46.5237
3123.46	42.9344	46.4276
3119.92	43.0358	46.5478
3116.18	43.1078	46.6873
3112.44	42.9233	NA
3108.7	NA	46.5978
3104.95	42.7602	46.5427
3101.21	42.7595	46.5173
3097.47	42.7817	46.2741
3093.73	NA	NA
3089.98	42.735	46.5197
3086.24	42.9333	46.755
3082.5	42.9457	46.8769
3078.76	42.744	47.1178
3075.01	42.4936	46.8368
3071.27	NA	46.8318
3067.53	42.5472	46.5244
3063.79	42.6836	NA
3060.04	42.4893	46.6618
3056.3	42.5543	46.7567
3052.56	42.5047	46.8792
3048.82	42.6892	46.8906
3045.07	NA	NA
3043.49	42.4856	46.8828
3041.92	42.6504	46.8256
3040.34	42.5557	46.7379
3038.76	43.046	46.8653
3037.18	NA	46.7821
3035.6	42.9286	NA
3034.02	43.0239	46.8489
3032.44	43.1618	46.6539
3030.87	43.2223	46.6752
3029.29	NA	46.4982
3027.71	NA	46.4982
3026.13	NA	46.4982
3024.55	NA	46.4982
3022.97	NA	46.4982
3021.39	NA	46.4982
3019.82	NA	46.4982
3018.24	NA	46.4982
3016.66	NA	46.4982
3015.08	NA	46.4982
3013.5	NA	46.4982
3011.92	NA	46.4982
3010.34	NA	46.4982
3008.77	NA	46.4982
3007.19	NA	46.4982
3005.61	NA	46.4982
3004.03	NA	46.4982
3002.45	NA	46.4982
3000.87	NA	46.4982
2999.3	NA	46.4982
2997.72	NA	46.4982
2996.14	NA	46.4982
2994.56	NA	46.4982
2992.98	NA	46.4982
2991.4	NA	46.4982
2989.82	NA	46.4982
2988.25	NA	46.4982
2986.67	NA	46.4982
2985.09	NA	46.4982
2983.51	NA	46.4982
2981.93	43.1652	46.7773
2980.35	NA	NA
2978.77	43.2416	46.818
2977.2	43.2656	46.5838
2975.62	43.6344	NA
2974.04	43.4573	46.5365
2972.46	43.418	46.589
2970.88	43.604	46.4902
2969.3	NA	46.4216
2967.72	43.4126	46.3984
2963.23	43.5235	46.3669
2958.74	43.5118	46.4569
2954.24	43.3627	46.6108
2949.75	43.4473	46.6866
2945.26	43.6003	47.0768
2940.76	NA	46.8107
2936.27	43.7033	NA
2931.78	43.6642	46.8145
2927.28	43.652	46.8049
2922.79	43.5685	46.5695
2918.3	NA	46.4223
2913.8	43.71	46.2805
2909.31	43.7162	46.2547
2904.82	NA	46.0448
2900.32	43.8139	NA
2895.83	43.8043	45.9904
2891.34	43.4898	46.2277
2886.84	43.6611	46.071
2882.35	NA	46.3572
2877.53	43.4748	46.7008
2872.71	43.6246	46.569
2867.89	43.5313	46.5382
2863.07	43.6181	46.6603
2858.25	NA	NA
2853.43	NA	46.6902
2848.61	43.9588	46.6398
2843.79	43.7973	46.8308
2838.98	43.4965	46.7981
2834.16	43.1455	46.5413
2829.34	43.2185	46.4482
2824.52	43.1964	46.5438
2819.7	43.3492	47.0478
2814.88	43.4808	47.1886
2810.06	43.9215	46.9601
2805.24	NA	47.0633
2800.42	44.0127	46.8577
2795.6	44.0068	NA
2793.77	44.0092	47.1006
2791.93	43.9701	46.8862
2790.1	43.7886	NA
2788.26	43.4424	46.7463
2786.43	NA	46.6509
2784.6	43.7184	46.6405
2782.76	44.0523	46.7172
2780.93	43.8282	NA
2779.09	43.4271	46.8475
2777.26	NA	46.7929
2775.43	NA	46.7929
2773.59	NA	46.7929
2771.76	NA	46.7929
2769.92	NA	46.7929
2768.09	NA	46.7929
2766.25	NA	46.7929
2764.42	NA	46.7929
2762.59	NA	46.7929
2760.75	NA	46.7929
2758.92	NA	46.7929
2757.08	NA	46.7929
2755.25	NA	46.7929
2753.41	NA	46.7929
2751.58	NA	46.7929
2749.75	NA	46.7929
2747.91	NA	46.7929
2746.08	NA	46.7929
2744.24	NA	46.7929
2742.41	NA	46.7929
2740.58	NA	46.7929
2738.74	NA	46.7929
2736.91	NA	46.7929
2735.07	NA	46.7929
2733.24	NA	46.7929
2731.4	NA	46.7929
2729.57	NA	46.7929
2727.74	NA	46.7929
2725.9	NA	46.7929
2724.07	NA	46.7929
2722.23	43.6313	47.0352
2720.4	43.5261	46.9551
2718.57	43.4674	46.9897
2716.73	43.4997	46.9032
2714.9	43.6658	46.9736
2713.06	43.7421	47.0281
2711.23	43.8693	47.0252
2709.39	43.817	47.0117
2707.56	44.1407	46.9732
2702.91	43.9357	47.2478
2698.26	NA	47.0195
2693.62	43.9812	NA
2688.97	44.1392	47.239
2684.32	43.8901	47.0849
2679.67	43.785	47.2948
2675.03	43.807	47.5331
2670.38	43.3573	47.481
2665.73	43.5026	47.7511
2661.08	NA	47.8318
2656.43	43.6335	47.9892
2651.79	43.7519	48.0363
2647.14	43.7112	NA
2642.49	43.758	48.1692
2637.84	43.9447	48.1684
2633.2	43.9458	48.1673
2628.55	43.9947	48.3212
2623.9	NA	48.4451
2619.25	43.7736	48.4227
2614.6	43.5604	48.5705
2609.68	43.8255	48.7824
2604.75	NA	48.6406
2599.82	43.7752	NA
2594.9	43.7631	48.879
2589.97	43.7927	49.1034
2585.04	43.7134	49.1836
2580.12	43.7132	49.3927
2575.19	43.7163	49.3064
2570.26	43.7564	NA
2565.34	43.8537	49.2462
2560.41	43.8034	49.204
2555.48	NA	49.357
2550.55	43.9965	NA
2545.63	43.7702	49.0697
2540.7	43.6954	49.1255
2535.77	43.7167	49.0767
2530.85	NA	48.8544
2525.92	43.8233	48.4646
2520.99	43.944	48.7127
2516.07	44.1511	NA
2514.01	44.3058	48.8549
2511.96	44.1979	48.8652
2509.91	44.4294	48.9372
2507.86	NA	48.9453
2505.81	44.6273	48.9073
2503.76	44.5223	NA
2501.71	44.7109	49.0513
2499.66	NA	49.145
2497.61	44.6755	48.9524
2495.56	44.6527	48.7408
2493.5	44.6527	48.7408
2491.45	44.6527	48.7408
2489.4	44.6527	48.7408
2487.35	44.6527	48.7408
2485.3	44.6527	48.7408
2483.25	44.6527	48.7408
2481.2	44.6527	48.7408
2479.15	44.6527	48.7408
2477.1	44.6527	48.7408
2475.04	44.6527	48.7408
2472.99	44.6527	48.7408
2470.94	44.6527	48.7408
2468.89	44.6527	48.7408
2466.84	44.6527	48.7408
2464.79	44.6527	48.7408
2462.74	44.6527	48.7408
2460.69	44.6527	48.7408
2458.64	44.6527	48.7408
2456.59	44.6527	48.7408
2454.53	44.6527	48.7408
2452.48	44.6527	48.7408
2450.43	44.6527	48.7408
2448.38	44.6527	48.7408
2446.33	44.6527	48.7408
2444.28	44.6527	48.7408
2442.23	44.6527	48.7408
2440.18	44.6527	48.7408
2438.13	44.6527	48.7408
2436.07	44.6527	48.7408
2434.02	45.0235	48.635
2431.97	NA	48.6024
2429.92	44.8805	48.2966
2427.87	45.0065	48.4478
2425.82	45.2037	NA
2423.77	45.2331	48.3034
2421.72	45.3446	48.5838
2419.67	NA	48.2813
2417.62	45.1279	48.3407
2415.56	45.3444	48.2758
2412.97	45.38	48.2337
2410.38	44.9258	48.5442
2407.78	45.0358	NA
2405.19	NA	48.6953
2402.59	45.2922	48.8245
2400	45.4032	48.8113
2397.4	45.5465	48.8552
2394.81	45.3272	48.7387
2392.21	NA	48.8957
2389.62	45.352	NA
2387.02	NA	48.8025
2384.43	45.2456	49.0388
2381.84	45.291	NA
2379.24	44.9678	49.2188
2376.65	44.9808	49.0968
2374.05	44.9802	49.3462
2371.46	45.0132	49.3955
2368.86	44.8607	NA
2366.27	NA	49.4732
2363.67	44.7929	49.5722
2361.08	44.9113	49.7637
2358.48	44.9629	NA
2355.89	NA	49.7413
2353.3	44.8751	49.7922
2350.7	45.4368	49.9111
2348.11	45.4108	49.7824
2345.51	45.4901	49.622
2342.92	NA	49.5298
2340.32	45.6079	49.7868
2337.73	45.4367	NA
2335.13	45.4053	49.7418
2332.54	45.7097	49.766
2329.95	45.7582	50.1153
2327.35	45.703	NA
2324.76	45.4508	50.1286
2322.16	45.5478	50.3837
2319.57	45.3483	50.2268
2316.97	NA	NA
2314.38	45.5233	50.3378
2312.29	45.7222	50.4472
2310.2	45.5917	50.4556
2308.12	45.8208	50.31
2306.03	45.8179	NA
2303.94	NA	50.3387
2301.86	45.8982	50.1099
2299.77	45.6805	NA
2297.68	45.7871	49.8687
2295.6	45.7047	49.7037
2293.51	45.7571	49.7137
2291.42	45.7571	49.7137
2289.34	45.7571	49.7137
2287.25	45.7571	49.7137
2285.16	45.7571	49.7137
2283.07	45.7571	49.7137
2280.99	45.7571	49.7137
2278.9	45.7571	49.7137
2276.81	45.7571	49.7137
2274.73	45.7571	49.7137
2272.64	45.7571	49.7137
2270.55	45.7571	49.7137
2268.47	45.7571	49.7137
2266.38	45.7571	49.7137
2264.29	45.7571	49.7137
2262.21	45.7571	49.7137
2260.12	45.7571	49.7137
2258.03	45.7571	49.7137
2255.95	45.7571	49.7137
2253.86	45.7571	49.7137
2251.77	45.7571	49.7137
2249.68	45.7571	49.7137
2247.6	45.7571	49.7137
2245.51	45.7571	49.7137
2243.42	45.7571	49.7137
2241.34	45.7571	49.7137
2239.25	45.7571	49.7137
2237.16	45.7571	49.7137
2235.08	45.7571	49.7137
2232.99	45.5848	49.8755
2230.9	NA	50.0468
2228.82	45.1868	NA
2226.73	45.4448	50.0598
2224.64	45.2366	49.9773
2222.55	45.3582	50.2725
2220.47	45.3044	50.2142
2218.38	45.4131	50.2168
2216.29	45.291	49.9378
2211.45	45.3454	NA
2206.6	NA	50.0178
2201.75	45.1123	50.1183
2196.9	44.9522	49.9041
2192.05	44.8926	50.0787
2187.2	44.8258	50.0701
2182.35	NA	50.2995
2177.5	44.8594	50.3963
2172.65	45.0289	NA
2167.8	45.4462	50.3067
2162.96	45.265	50.3582
2158.11	45.2514	50.1278
2153.26	45.1903	50.2918
2148.41	NA	50.3346
2143.56	45.4216	NA
2138.71	45.3882	50.2812
2133.86	45.3587	50.4121
2129.01	45.3861	NA
2124.16	NA	50.4045
2119.32	45.4327	50.4048
2114.6	45.2651	NA
2109.89	45.2647	50.3062
2105.17	44.9445	50.3198
2100.46	45.1592	50.2792
2095.74	NA	50.3049
2091.03	44.7956	50.1362
2086.31	44.8877	NA
2081.6	44.7936	49.9477
2076.88	NA	49.8747
2072.17	44.6665	49.7358
2067.45	NA	49.696
2062.74	44.8353	49.6335
2058.02	45.1544	NA
2053.31	44.7702	49.7194
2048.59	45.0446	49.6985
2043.88	NA	49.5452
2039.16	44.8519	49.7128
2034.45	44.6734	49.5646
2029.73	NA	NA
2025.02	44.6124	49.5109
2023.14	44.5649	49.6282
2021.26	NA	49.586
2019.38	44.4442	NA
2017.5	44.1258	49.5961
2015.62	44.2308	49.7015
2013.74	44.1701	49.8177
2011.86	44.3368	50.1424
2009.98	44.5044	49.9208
2008.1	44.3513	49.6601
2006.21	44.3513	49.6601
2004.33	44.3513	49.6601
2002.45	44.3513	49.6601
2000.57	44.3513	49.6601
1998.69	44.3513	49.6601
1996.81	44.3513	49.6601
1994.93	44.3513	49.6601
1993.05	44.3513	49.6601
1991.17	44.3513	49.6601
1989.29	44.3513	49.6601
1987.41	44.3513	49.6601
1985.53	44.3513	49.6601
1983.65	44.3513	49.6601
1981.77	44.3513	49.6601
1979.89	44.3513	49.6601
1978.01	44.3513	49.6601
1976.13	44.3513	49.6601
1974.25	44.3513	49.6601
1972.37	44.3513	49.6601
1970.49	44.3513	49.6601
1968.61	44.3513	49.6601
1966.73	44.3513	49.6601
1964.85	44.3513	49.6601
1962.97	44.3513	49.6601
1961.09	44.3513	49.6601
1959.21	44.3513	49.6601
1957.33	44.3513	49.6601
1955.45	44.3513	49.6601
1953.57	44.3513	49.6601
1951.69	44.3342	49.6662
1949.81	NA	49.5241
1947.93	44.3746	NA
1946.05	44.6041	49.3898
1944.17	NA	49.3726
1942.29	44.6444	49.0853
1940.4	44.4436	49.1294
1938.52	44.4331	49.3206
1936.64	44.3089	NA
1934.76	44.3225	49.2952
1930.39	NA	49.3694
1926.01	44.2257	49.5787
1921.63	44.3068	49.5724
1917.25	44.4288	49.5265
1912.87	NA	49.943
1908.49	44.4861	50.2875
1904.11	44.4593	NA
1899.73	44.3009	49.9303
1895.35	44.4023	49.8804
1890.98	44.363	NA
1886.6	44.214	49.641
1882.22	NA	49.7672
1877.84	44.4757	49.8488
1873.46	43.9418	49.9378
1869.08	NA	49.8615
1864.7	43.9112	NA
1860.32	43.9584	49.7608
1855.95	43.8671	50.0142
1851.57	NA	50.0533
1847.19	44.0062	49.9496
1842.96	43.8009	49.9279
1838.72	NA	50.0985
1834.49	43.5364	50.0917
1830.26	43.694	49.8334
1826.03	43.9872	NA
1821.8	NA	50.0883
1817.57	43.7993	50.2651
1813.34	43.7174	50.1303
1809.1	43.6149	50.1139
1804.87	43.6878	NA
1800.64	43.2911	50.1583
1796.41	43.4303	49.9659
1792.18	43.6209	NA
1787.95	43.1408	49.7784
1783.71	NA	49.5977
1779.48	43.0763	49.6067
1775.25	42.9472	49.9055
1771.02	42.8766	50.0529
1766.79	43.026	50.0683
1762.56	43.1853	NA
1760.85	43.2527	50.1836
1759.14	NA	50.1475
1757.44	43.146	50.0123
1755.73	43.2972	49.9529
1754.02	43.1175	49.939
1752.32	43.0317	50.094
1750.61	42.7918	49.7209
1748.9	NA	49.8086
1747.2	42.9232	NA
1745.49	42.9463	49.8722
1743.79	42.9463	49.8722
1742.08	42.9463	49.8722
1740.37	42.9463	49.8722
1738.67	42.9463	49.8722
1736.96	42.9463	49.8722
1735.25	42.9463	49.8722
1733.55	42.9463	49.8722
1731.84	42.9463	49.8722
1730.13	42.9463	49.8722
1728.43	42.9463	49.8722
1726.72	42.9463	49.8722
1725.01	42.9463	49.8722
1723.31	42.9463	49.8722
1721.6	42.9463	49.8722
1719.89	42.9463	49.8722
1718.19	42.9463	49.8722
1716.48	42.9463	49.8722
1714.77	42.9463	49.8722
1713.07	42.9463	49.8722
1711.36	42.9463	49.8722
1709.65	42.9463	49.8722
1707.95	42.9463	49.8722
1706.24	42.9463	49.8722
1704.54	42.9463	49.8722
1702.83	42.9463	49.8722
1701.12	42.9463	49.8722
1699.42	42.9463	49.8722
1697.71	42.9463	49.8722
1696	42.9463	49.8722
1694.3	42.8362	49.923
1692.59	42.6998	49.9626
1690.88	42.7706	50.077
1689.18	42.4411	50.1773
1687.47	42.3188	50.1535
1685.76	42.2635	50.1557
1684.06	42.1555	50.0297
1682.35	42.3103	NA
1680.64	42.2127	49.8636
1676.77	42.0468	49.8543
1672.89	41.8985	49.4457
1669.02	NA	49.5562
1665.14	42.0646	49.2925
1661.26	42.187	49.4433
1657.39	42.1038	NA
1653.51	42.3579	49.2697
1649.64	NA	49.0176
1645.76	42.4613	48.8011
1641.88	42.0504	49.1571
1638.01	42.2053	49.1238
1634.13	NA	NA
1630.26	42.3299	49.2084
1626.38	42.2758	49.4275
1622.5	42.3927	49.4958
1618.63	42.5365	49.5512
1614.75	NA	49.535
1610.88	42.5282	49.4723
1607	42.5352	49.4828
1603.12	42.4172	49.4389
1599.19	42.4786	49.2576
1595.25	42.6755	49.4264
1591.32	42.3407	49.3147
1587.38	42.6072	49.3688
1583.45	42.5129	NA
1579.51	NA	49.3717
1575.58	42.6246	49.2044
1571.64	42.7227	49.3518
1567.7	42.6248	49.2405
1563.77	42.5465	49.0136
1559.83	NA	NA
1555.9	42.5729	49.1261
1551.96	42.5517	49.2808
1548.03	42.556	49.2375
1544.09	42.6827	49.2912
1540.16	42.6438	49.4578
1536.22	NA	NA
1532.28	42.5921	49.2
1528.35	42.525	48.9372
1526.88	42.517	48.9324
1525.42	42.5725	48.9708
1523.95	42.5968	49.0007
1522.48	42.5615	48.8973
1521.01	42.4007	48.7129
1519.55	42.3483	48.8261
1518.08	42.2202	49.0998
1516.61	NA	NA
1515.15	41.972	49.1157
1513.68	42.2103	49.1848
1512.21	42.2103	49.1848
1510.75	42.2103	49.1848
1509.28	42.2103	49.1848
1507.81	42.2103	49.1848
1506.34	42.2103	49.1848
1504.88	42.2103	49.1848
1503.41	42.2103	49.1848
1501.94	42.2103	49.1848
1500.48	42.2103	49.1848
1499.01	42.2103	49.1848
1497.54	42.2103	49.1848
1496.08	42.2103	49.1848
1494.61	42.2103	49.1848
1493.14	42.2103	49.1848
1491.67	42.2103	49.1848
1490.21	42.2103	49.1848
1488.74	42.2103	49.1848
1487.27	42.2103	49.1848
1485.81	42.2103	49.1848
1484.34	42.2103	49.1848
1482.87	42.2103	49.1848
1481.41	42.2103	49.1848
1479.94	42.2103	49.1848
1478.47	42.2103	49.1848
1477	42.2103	49.1848
1475.54	42.2103	49.1848
1474.07	42.2103	49.1848
1472.6	42.2103	49.1848
1471.14	42.2103	49.1848
1469.67	NA	49.2263
1468.2	42.2313	49.3753
1466.74	42.2677	49.2068
1465.27	41.9213	49.3332
1463.8	42.0177	NA
1462.33	42.128	49.1658
1460.87	NA	49.1065
1459.4	42.0756	49.1238
1457.93	42.2777	49.206
1456.47	42.2746	NA
1452.83	42.2818	49.1861
1449.2	42.414	49.1703
1445.56	NA	49.1752
1441.93	42.2345	48.9265
1438.3	42.0767	48.8824
1434.66	42.331	48.9864
1431.03	42.3397	48.7482
1427.39	42.3509	NA
1423.76	42.2839	48.6433
1420.13	42.2969	48.3308
1416.49	42.3594	48.347
1412.86	42.3422	48.3085
1409.22	42.4793	NA
1405.59	NA	48.4613
1401.96	42.619	48.5842
1398.32	42.5332	48.5129
1394.69	42.6003	48.5927
1391.05	42.4764	48.688
1387.42	42.6692	48.7608
1384.27	42.7238	48.8877
1381.13	42.7205	48.7227
1377.98	42.6962	48.5742
1374.83	NA	48.4108
1371.68	42.7664	NA
1368.54	42.6362	48.2196
1365.39	NA	48.233
1362.24	42.4469	48.1546
1359.1	42.3521	48.0311
1355.95	NA	47.9002
1352.8	42.3061	47.8708
1349.66	42.2278	48.1731
1346.51	42.1719	47.8244
1343.36	42.2712	NA
1340.22	NA	47.8147
1337.07	42.3597	47.7872
1333.92	42.3028	47.5778
1330.78	42.2638	47.6138
1327.63	42.0297	NA
1324.48	42.266	47.5277
1323.25	NA	47.5292
1322.02	42.3528	47.7451
1320.79	42.245	NA
1319.57	42.3235	47.6833
1318.34	42.3522	47.6262
1317.11	42.5231	47.6467
1315.88	NA	48.089
1314.65	42.6237	47.8448
1313.42	42.51	47.7752
1312.19	42.3189	NA
1310.96	42.3189	NA
1309.73	42.3189	NA
1308.5	42.3189	NA
1307.27	42.3189	NA
1306.05	42.3189	NA
1304.82	42.3189	NA
1303.59	42.3189	NA
1302.36	42.3189	NA
1301.13	42.3189	NA
1299.9	42.3189	NA
1298.67	42.3189	NA
1297.44	42.3189	NA
1296.21	42.3189	NA
1294.98	42.3189	NA
1293.75	42.3189	NA
1292.53	42.3189	NA
1291.3	42.3189	NA
1290.07	42.3189	NA
1288.84	42.3189	NA
1287.61	42.3189	NA
1286.38	42.3189	NA
1285.15	42.3189	NA
1283.92	42.3189	NA
1282.69	42.3189	NA
1281.46	42.3189	NA
1280.24	42.3189	NA
1279.01	42.3189	NA
1277.78	42.3189	NA
1276.55	42.3189	NA
1275.32	NA	47.7491
1274.09	42.4131	47.5224
1272.86	42.4272	47.6237
1271.63	42.7299	47.5573
1270.4	NA	47.5512
1269.17	42.8729	NA
1267.94	43.0306	47.5247
1266.72	42.9303	47.4581
1265.49	43.0868	47.3055
1264.26	43.2858	NA
1262.82	NA	47.1277
1261.39	43.2878	47.1147
1259.95	43.3588	NA
1258.52	43.452	46.9287
1257.08	43.3303	46.927
1255.65	43.2355	46.9168
1254.21	43.2999	47.0807
1252.78	43.2584	47.0764
1251.34	NA	47.1138
1249.91	43.1437	47.2868
1248.47	43.1054	47.1683
1247.04	43.066	47.2585
1245.61	43.1506	NA
1244.17	NA	47.2233
1242.74	42.9009	47.0162
1241.3	43.1328	46.8447
1239.87	43.0246	46.7304
1238.43	NA	46.5805
1237	42.9093	46.4733
1235.56	42.8077	NA
1234.13	42.8433	46.5189
1232.69	42.8305	46.7921
1231.26	42.8329	46.7697
1229.82	42.8243	46.6588
1228.39	42.8569	46.8017
1226.95	42.8981	46.8464
1225.52	NA	46.8344
1224.08	42.7847	46.8517
1222.65	NA	47.0207
1221.21	42.882	47.2082
1219.78	42.9981	NA
1218.34	43.2505	46.9992
1216.91	43.3155	47.0331
1215.47	NA	46.9273
1214.04	42.9978	47.0498
1212.6	42.982	47.0103
1211.17	NA	46.9538
1209.74	43.0647	NA
1208.3	42.9698	46.8036
1206.87	42.7433	46.8438
1205.71	NA	46.8484
1204.55	42.926	46.6813
1203.39	42.9379	46.7354
1202.23	42.8401	46.6538
1201.07	NA	46.8457
1199.91	42.7348	46.8465
1198.75	42.76	NA
1197.59	NA	46.5903
1196.43	42.8024	46.6562
1195.27	42.9051	46.6392
1194.11	42.9051	46.6392
1192.95	42.9051	46.6392
1191.79	42.9051	46.6392
1190.63	42.9051	46.6392
1189.47	42.9051	46.6392
1188.31	42.9051	46.6392
1187.16	42.9051	46.6392
1186	42.9051	46.6392
1184.84	42.9051	46.6392
1183.68	42.9051	46.6392
1182.52	42.9051	46.6392
1181.36	42.9051	46.6392
1180.2	42.9051	46.6392
1179.04	42.9051	46.6392
1177.88	42.9051	46.6392
1176.72	42.9051	46.6392
1175.56	42.9051	46.6392
1174.4	42.9051	46.6392
1173.24	42.9051	46.6392
1172.08	42.9051	46.6392
1170.92	42.9051	46.6392
1169.76	42.9051	46.6392
1168.6	42.9051	46.6392
1167.44	42.9051	46.6392
1166.29	42.9051	46.6392
1165.13	42.9051	46.6392
1163.97	42.9051	46.6392
1162.81	42.9051	46.6392
1161.65	42.9051	46.6392
1160.49	42.6578	46.5935
1159.33	NA	46.9028
1158.17	42.7248	46.7764
1157.01	42.5989	46.6358
1155.85	42.6316	46.7032
1154.69	42.6487	46.7584
1153.53	42.353	46.73
1152.37	NA	46.7901
1151.21	42.3335	NA
1148.53	42.3925	47.2141
1145.85	42.3236	47.053
1143.17	42.6851	46.9717
1140.48	42.6338	47.0369
1137.8	42.4949	47.0703
1135.12	NA	47.1261
1132.44	42.508	47.0533
1129.76	42.5217	NA
1127.07	42.4333	46.851
1124.39	42.3347	46.8006
1121.71	NA	46.9584
1119.03	42.3103	NA
1116.34	42.4941	46.7396
1113.66	42.2688	46.5997
1110.98	NA	46.7316
1108.3	42.4899	46.6178
1105.62	42.5236	46.694
1102.93	42.6888	NA
1100.25	NA	46.7904
1097.57	42.7908	46.6111
1094.99	NA	46.5748
1092.41	42.5322	46.5078
1089.83	42.6872	46.4519
1087.25	42.6673	46.6659
1084.67	42.9472	46.4672
1082.09	42.8918	46.7422
1079.51	42.712	46.7191
1076.93	42.8112	NA
1074.35	42.7361	46.726
1071.77	42.3417	46.6746
1069.19	42.1093	46.888
1066.61	NA	46.9171
1064.03	42.1153	47.0417
1061.45	42.3267	47.1326
1058.87	42.5536	NA
1056.29	NA	46.7991
1053.71	42.1737	46.9027
1051.13	42.2448	46.9294
1048.55	42.1197	46.8247
1045.97	42.2803	46.8006
1044.94	NA	NA
1043.91	42.5406	46.5232
1042.88	42.3307	46.8249
1041.85	42.461	46.707
1040.82	42.3864	46.6103
1039.79	42.4654	46.6888
1038.76	NA	46.6368
1037.73	42.4474	46.3383
1036.7	42.4338	46.4146
1035.67	42.4338	46.4146
1034.64	42.4338	46.4146
1033.61	42.4338	46.4146
1032.58	42.4338	46.4146
1031.55	42.4338	46.4146
1030.52	42.4338	46.4146
1029.48	42.4338	46.4146
1028.45	42.4338	46.4146
1027.42	42.4338	46.4146
1026.39	42.4338	46.4146
1025.36	42.4338	46.4146
1024.33	42.4338	46.4146
1023.3	42.4338	46.4146
1022.27	42.4338	46.4146
1021.24	42.4338	46.4146
1020.21	42.4338	46.4146
1019.18	42.4338	46.4146
1018.15	42.4338	46.4146
1017.12	42.4338	46.4146
1016.09	42.4338	46.4146
1015.06	42.4338	46.4146
1014.03	42.4338	46.4146
1013	42.4338	46.4146
1011.96	42.4338	46.4146
1010.93	42.4338	46.4146
1009.9	42.4338	46.4146
1008.87	42.4338	46.4146
1007.84	42.4338	46.4146
1006.81	42.5448	46.3377
1005.78	42.0756	46.3558
1004.75	NA	46.1659
1003.72	42.2217	46.4523
1002.69	42.1223	46.1683
1001.66	42.1068	46.2288
1000.63	NA	46.5342
999.597	42.1957	46.4557
998.566	41.9879	46.4113
997.536	42.1456	NA
995.176	42.3237	46.2434
992.817	42.4223	46.3197
990.457	42.4434	NA
988.097	42.297	46.2386
985.738	NA	46.1828
983.378	42.2615	46.3497
981.018	42.3118	46.177
978.659	42.0641	46.1642
976.299	NA	46.1313
973.939	42.3346	NA
971.58	42.4502	46.1511
969.22	42.6653	46.2674
966.86	NA	46.2226
964.501	42.7129	46.2069
962.141	42.9286	NA
959.781	NA	46.2549
957.422	42.9435	46.251
955.062	42.7413	46.3089
952.702	NA	46.2993
950.343	42.7819	NA
948.084	42.743	46.2303
945.825	42.9394	46.2259
943.567	42.7953	46.2608
941.308	42.6518	46.1849
939.049	NA	46.2122
936.791	42.8445	46.2019
934.532	42.4703	46.1121
932.273	42.3585	NA
930.014	42.3012	45.9387
927.756	NA	45.9557
925.497	42.2597	45.9754
923.238	42.1115	45.7404
920.98	42.2264	NA
918.721	42.1979	45.7393
916.462	42.3029	45.7691
914.204	42.1032	45.8244
911.945	NA	45.7378
909.686	42.1112	45.9646
907.428	42.1316	45.8685
905.169	42.0205	NA
904.274	42.2549	45.7768
903.379	NA	45.6498
902.484	41.9148	45.5282
901.589	42.0454	NA
900.695	42.1416	45.8488
899.8	NA	45.7084
898.905	42.2385	45.7074
898.01	42.4585	45.692
897.115	42.1836	NA
896.22	42.3317	45.7023
895.325	42.3317	45.7023
894.431	42.3317	45.7023
893.536	42.3317	45.7023
892.641	42.3317	45.7023
891.746	42.3317	45.7023
890.851	42.3317	45.7023
889.956	42.3317	45.7023
889.061	42.3317	45.7023
888.166	42.3317	45.7023
887.272	42.3317	45.7023
886.377	42.3317	45.7023
885.482	42.3317	45.7023
884.587	42.3317	45.7023
883.692	42.3317	45.7023
882.797	42.3317	45.7023
881.902	42.3317	45.7023
881.008	42.3317	45.7023
880.113	42.3317	45.7023
879.218	42.3317	45.7023
878.323	42.3317	45.7023
877.428	42.3317	45.7023
876.533	42.3317	45.7023
875.638	42.3317	45.7023
874.744	42.3317	45.7023
873.849	42.3317	45.7023
872.954	42.3317	45.7023
872.059	42.3317	45.7023
871.164	42.3317	45.7023
870.269	42.3317	45.7023
869.374	42.3377	45.7417
868.48	NA	45.5078
867.585	42.5217	45.564
866.69	42.1497	45.387
865.795	42.1962	45.4302
864.9	NA	45.3599
864.005	42.1994	NA
863.11	42.0207	45.3184
862.215	42.1476	45.3966
861.321	42.0417	45.3962
859.263	42.3039	45.4135
857.204	NA	45.3107
855.146	42.1401	45.5116
853.088	NA	45.4846
851.03	42.0048	NA
848.972	41.8432	45.3983
846.914	41.723	45.3533
844.856	41.6951	45.2749
842.798	NA	45.3407
840.74	41.685	45.3816
838.682	41.7697	NA
836.624	41.7978	45.2953
834.565	NA	45.5739
832.507	41.8857	45.3642
830.449	41.7672	45.3342
828.391	41.8387	45.4078
826.333	41.8102	NA
824.275	NA	45.3426
822.217	41.8529	45.2534
820.159	41.8513	45.0773
818.197	41.9846	45.0721
816.235	NA	44.8518
814.273	42.0632	44.8353
812.311	41.9906	44.878
810.349	41.9664	NA
808.387	42.1433	44.8078
806.425	41.9577	44.9593
804.463	NA	44.8308
802.502	42.1009	44.7857
800.54	NA	44.745
798.578	42.3481	NA
796.616	42.5476	44.6654
794.654	42.3596	44.6653
792.692	NA	44.7512
790.73	42.3885	NA
788.768	42.1833	44.7758
786.806	NA	44.7974
784.844	42.246	44.8744
782.882	42.3924	44.9146
780.92	42.4273	44.7706
780.142	NA	NA
779.364	42.367	44.9038
778.585	42.301	44.8691
777.807	42.3229	44.9476
777.029	42.3213	44.9895
776.25	NA	44.8141
775.472	42.3108	NA
774.694	42.4043	45.0791
773.916	42.2497	44.8469
773.137	42.1542	44.8323
772.359	42.1542	44.8323
771.581	42.1542	44.8323
770.802	42.1542	44.8323
770.024	42.1542	44.8323
769.246	42.1542	44.8323
768.467	42.1542	44.8323
767.689	42.1542	44.8323
766.911	42.1542	44.8323
766.132	42.1542	44.8323
765.354	42.1542	44.8323
764.576	42.1542	44.8323
763.798	42.1542	44.8323
763.019	42.1542	44.8323
762.241	42.1542	44.8323
761.463	42.1542	44.8323
760.684	42.1542	44.8323
759.906	42.1542	44.8323
759.128	42.1542	44.8323
758.349	42.1542	44.8323
757.571	42.1542	44.8323
756.793	42.1542	44.8323
756.014	42.1542	44.8323
755.236	42.1542	44.8323
754.458	42.1542	44.8323
753.68	42.1542	44.8323
752.901	42.1542	44.8323
752.123	42.1542	44.8323
751.345	42.1542	44.8323
750.566	42.1542	44.8323
749.788	42.0474	44.9351
749.01	42.0894	44.7843
748.231	NA	44.7646
747.453	42.1851	44.7418
746.675	41.9577	44.7366
745.897	42.1955	44.5812
745.118	42.0881	44.5849
744.34	42.1287	44.5359
743.562	42.0763	44.5032
741.668	42.0539	44.7497
739.775	41.9271	44.5958
737.882	42.1577	44.626
735.989	42.0926	44.4397
734.095	42.2248	44.6488
732.202	42.144	44.6837
730.309	NA	44.8604
728.416	41.9113	45.0134
726.522	42.0909	45.2147
724.629	41.9683	45.0149
722.736	42.2473	45.3483
720.843	42.0932	NA
718.949	41.9568	45.0967
717.056	NA	45.2862
715.163	42.1171	44.939
713.27	42.1448	45.1286
711.376	42.1292	44.9757
709.483	NA	NA
707.59	41.9283	44.9182
705.966	41.9229	44.9206
704.341	41.7044	44.9175
702.717	41.5423	NA
701.092	NA	45.0018
699.468	41.5897	44.8867
697.844	41.269	44.9484
696.219	41.2479	NA
694.595	NA	44.9579
692.97	41.3336	44.6011
691.346	41.1061	44.5481
689.722	NA	44.6113
688.097	41.6694	44.5798
686.473	41.4655	44.5553
684.848	41.4763	44.6961
683.224	NA	44.5037
681.6	41.3948	44.5467
679.975	41.3601	NA
678.351	41.5477	44.4278
676.727	NA	44.3279
675.102	41.7227	44.1518
674.452	41.359	44.0383
673.802	41.5418	44.061
673.151	NA	43.9785
672.501	41.3858	NA
671.851	41.1996	43.8708
671.2	40.985	43.7712
670.55	40.8332	43.7528
669.9	NA	NA
669.25	40.7046	43.7259
668.599	40.7413	43.5142
667.949	40.7413	43.5142
667.299	40.7413	43.5142
666.649	40.7413	43.5142
665.998	40.7413	43.5142
665.348	40.7413	43.5142
664.698	40.7413	43.5142
664.047	40.7413	43.5142
663.397	40.7413	43.5142
662.747	40.7413	43.5142
662.097	40.7413	43.5142
661.446	40.7413	43.5142
660.796	40.7413	43.5142
660.146	40.7413	43.5142
659.495	40.7413	43.5142
658.845	40.7413	43.5142
658.195	40.7413	43.5142
657.545	40.7413	43.5142
656.894	40.7413	43.5142
656.244	40.7413	43.5142
655.594	40.7413	43.5142
654.944	40.7413	43.5142
654.293	40.7413	43.5142
653.643	40.7413	43.5142
652.993	40.7413	43.5142
652.342	40.7413	43.5142
651.692	40.7413	43.5142
651.042	40.7413	43.5142
650.392	40.7413	43.5142
649.741	40.6112	43.4524
649.091	40.602	43.4331
648.441	NA	43.2758
647.791	40.4804	NA
647.14	40.2473	43.4563
646.49	NA	43.4375
645.84	40.3067	NA
645.189	40.4199	43.5546
644.539	40.2606	43.3257
643.889	40.3074	43.2458
643.142	40.2429	43.2494
642.395	NA	43.1973
641.648	40.3929	NA
640.901	40.2768	43.308
640.154	40.2383	43.2405
639.407	40.3046	43.2941
638.66	40.1592	43.2426
637.913	40.0802	NA
[truncated: 1,850 more rows]

## Sheet: 3 um Polystyrene
APS_mass	Sensor 1	Sensor 2
141.77	7.08592	NA
141.77	7.08592	10.4352
141.77	7.08592	10.4352
141.77	7.08592	10.4352
141.77	7.08592	10.4352
141.77	7.08592	10.4352
141.77	7.08592	10.4352
141.77	7.08592	10.4352
141.77	7.08592	10.4352
141.77	7.08592	10.4352
141.77	7.08592	NA
141.77	7.08592	10.4352
141.77	7.08592	10.4352
141.77	7.08592	10.4352
141.77	7.08592	10.4352
141.77	7.08592	NA
141.77	7.08592	10.4352
141.77	7.08592	10.4352
141.77	7.08592	NA
141.77	7.08592	10.4352
141.77	7.08592	10.4352
141.77	7.08592	NA
141.77	7.08592	NA
141.77	7.08592	10.4352
141.77	7.08592	10.4352
141.77	7.08592	10.4352
141.77	7.08592	10.4352
141.77	7.08592	NA
141.77	7.08592	10.4352
141.77	7.08592	10.4352
141.77	7.08592	10.4352
141.77	7.08592	NA
141.77	7.08592	10.4352
141.77	7.08592	10.4352
141.77	7.08592	10.4352
141.77	7.08592	10.4352
141.77	7.08592	10.4352
141.77	7.08592	10.4352
141.77	7.08592	10.4352
141.77	7.08592	NA
141.77	7.32867	10.6032
141.77	7.32867	10.757
141.77	7.62183	11.1193
141.77	7.82592	11.4439
141.77	8.02108	NA
150.112	8.15142	11.9534
154.282	8.62175	12.1589
158.453	8.81025	12.3971
162.623	9.11042	12.6466
166.558	9.24192	NA
174.426	9.33767	NA
178.36	9.60783	13.2423
186.864	9.92342	13.7729
191.433	10.4119	14.0183
196.003	10.6614	14.3053
200.572	10.8697	NA
209.886	11.2518	14.6553
214.63	11.5262	NA
224.118	11.7682	NA
228.862	12.1094	15.1862
234.075	12.2489	15.4447
239.289	12.6077	15.7577
249.715	12.6874	NA
254.929	12.9165	16.2715
260.485	13.1771	16.6153
271.598	13.6224	NA
277.154	13.9218	17.3013
282.711	14.2111	17.6227
294.905	14.5723	18.2338
301.003	14.8495	18.5196
313.197	14.9373	NA
319.264	14.9908	18.9872
325.33	15.1871	19.393
331.396	15.4114	19.6069
343.529	15.5617	19.9292
349.729	15.8552	NA
355.929	16.3755	20.3795
368.329	16.6692	20.9825
374.53	16.845	NA
381.398	17.236	21.3485
395.135	17.3537	22.0595
402.003	17.5408	22.2706
416.428	17.8678	22.7948
431.539	18.102	NA
439.095	18.1762	23.3573
453.261	18.6079	23.7254
459.871	18.8517	24.0305
466.481	19.1784	24.3287
473.091	19.5191	24.5833
486.26	19.7645	25.2063
492.82	20.1348	25.5592
499.379	20.2923	NA
505.938	20.4769	25.7701
519.628	20.7841	NA
526.757	21.031	26.5261
541.017	21.2765	27.2184
548.147	21.5749	27.5557
555.827	21.7945	27.905
563.508	22.1067	28.1848
578.87	22.3993	28.7761
586.55	22.7254	29.2282
601.117	22.7254	29.5668
608.4	23.0577	29.9554
615.683	23.4534	30.4313
622.966	23.7961	30.7716
630.076	24.1522	31.1222
644.297	24.6998	31.7132
651.407	24.9612	NA
658.518	25.1972	31.9701
665.442	25.5242	32.458
679.29	25.7883	32.887
686.214	26.0187	33.1962
700.539	26.4793	33.7089
707.94	26.9812	33.8369
715.341	27.434	NA
730.143	27.7742	34.4958
737.915	27.9939	34.6812
753.459	28.2093	35.2888
769.002	28.5824	35.5202
776.924	28.7268	NA
784.846	28.973	35.5439
800.689	29.4685	36.0697
808.611	29.6787	36.181
824.042	29.9668	36.615
831.757	30.2931	NA
839.473	30.3653	36.8036
847.188	30.8113	37.0572
863.247	31.1197	NA
871.276	31.2578	37.182
879.306	31.5517	37.1709
887.335	31.6807	37.389
887.539	31.7205	37.4873
887.742	32.0903	37.7415
908.285	32.3248	37.8013
928.625	32.2937	38.0369
936.766	32.6821	38.2252
953.049	32.8569	38.4629
961.19	33.0987	38.5042
969.331	33.1821	38.598
977.453	33.2543	38.5577
993.697	33.4802	39.1843
1001.82	33.7827	39.2546
1009.94	34.0695	NA
1018.07	34.3564	39.3807
1026.2	34.2516	39.5613
1042.47	34.4686	39.7388
1050.6	34.3977	39.7819
1058.79	34.3997	39.8353
1066.98	34.5702	NA
1083.36	34.5433	40.0553
1091.55	34.5802	40.212
1100	34.6572	40.2614
1108.46	34.7399	40.4153
1116.91	34.916	40.4197
1133.82	35.0702	40.5166
1142.08	35.1808	40.6927
1150.34	35.3955	NA
1158.59	35.551	40.8255
1166.85	35.8118	41.0112
1182.54	36.0102	41.2562
1189.97	36.1292	41.3819
1197.4	36.4748	41.402
1204.84	36.486	41.7685
1212.27	36.7302	NA
1221.07	36.9054	41.6661
1229.88	37.1629	41.6598
1238.69	37.0298	41.798
1256.3	37.2915	42.0333
1265.16	37.2996	NA
1274.01	37.6294	42.316
1282.86	37.8771	42.4662
1291.72	38.0312	42.5717
1309.31	37.9808	42.7083
1326.8	37.8932	42.8347
1335.54	38.2045	NA
1344.28	38.3002	42.8491
1359.94	38.1421	42.94
1367.77	38.2372	42.9185
1375.6	38.2298	42.9886
1383.43	38.184	NA
1400.95	38.1873	43.2822
1409.72	38.1782	43.4297
1418.48	38.4004	43.5124
1437.44	38.5024	43.4962
1447.64	38.6134	43.5433
1457.84	38.5091	43.6241
1468.04	38.6227	43.7172
1487.04	38.6666	NA
1495.84	38.7733	43.8145
1504.64	38.8858	43.8795
1513.44	39.0115	43.9757
1522.24	39.2648	44.0861
1539.86	39.3226	NA
1548.66	39.5308	44.4126
1557.47	39.7709	44.4333
1566.28	39.6562	44.4479
1575.2	39.6275	44.4276
1584.11	39.5502	44.6388
1601.94	39.6011	NA
1610.86	39.5127	44.8032
1620.7	39.7546	44.9066
1630.53	39.9228	45.0616
1640.37	39.8601	45.1645
1650.21	39.9125	45.2499
1660.05	40.2145	45.353
1677.55	40.2115	45.303
1686.3	40.4486	45.5124
1695.05	40.3222	45.5632
1703.8	40.41	NA
1710.98	40.462	45.591
1718.16	40.1788	45.78
1725.35	40.4423	45.7527
1732.53	40.6457	45.8587
1740.83	40.6433	45.8549
1741.95	40.7645	45.9092
1743.07	41.0097	46.1236
1744.19	40.93	45.9308
1745.31	41.2135	NA
1746.43	41.1153	46.1007
1748.67	41.1674	46.3207
1749.79	41.22	46.4592
1750.91	41.6108	46.3933
1752.03	41.6512	46.4208
1753.15	41.483	46.2747
1755.39	41.7184	46.3717
1756.51	41.6172	46.5472
1757.62	41.4678	46.555
1759.86	41.5685	46.7123
1760.98	41.6294	46.7029
1763.22	41.9335	NA
1764.34	42.0532	46.6887
1765.46	41.9072	46.8982
1767.7	41.9353	47.0367
1768.82	41.785	46.9248
1769.94	41.698	47.0419
1771.06	41.9012	46.8747
1773.29	41.9917	NA
1780.71	41.9044	47.2464
1788.13	41.878	47.2029
1795.54	41.8907	47.3864
1802.96	41.8469	47.5031
1810.37	41.786	47.5703
1825.07	41.8979	47.6704
1832.42	41.8065	47.5926
1839.76	41.7657	47.4327
1853.73	41.808	47.5318
1860.34	41.672	NA
1866.96	41.6401	47.5703
1873.58	41.7827	47.564
1880.2	41.6702	47.6881
1891.93	41.773	47.6153
1897.8	41.6571	47.767
1903.67	41.7253	47.5662
1909.54	41.6407	NA
1916.77	41.9537	47.4758
1924.01	41.9057	47.5298
1938.48	41.6247	47.4681
1945.72	41.4723	47.5085
1952.43	41.6616	47.4179
1959.14	41.9944	NA
1965.85	42.1416	47.4877
1972.56	42.0151	47.5603
1986.96	42.076	47.7348
1994.66	41.9672	NA
2002.36	42.3013	47.776
2010.06	41.9873	48.0153
2024.05	42.3666	47.864
2030.33	42.5112	NA
2036.62	42.3827	48.0859
2042.91	42.535	48.2567
2049.2	42.5118	48.0823
2055.69	42.5571	48.2017
2062.18	42.4765	48.1213
2075.17	42.4906	NA
2081.66	42.6447	48.0659
2087.71	42.6886	48.1583
2093.76	42.9312	48.0677
2099.82	43.0503	47.7206
2105.87	43.0123	NA
2119.02	42.9758	47.9622
2126.12	43.0537	48.0107
2133.22	43.0418	48.2302
2147.42	43.2513	47.974
2151.61	43.0813	47.9611
2155.8	43.1216	NA
2159.99	43.0082	47.8537
2168.37	42.9447	47.9986
2172.33	42.9397	47.9395
2176.3	43.0132	48.1556
2180.26	42.9808	48.1275
2188.18	42.9693	48.0615
2192.59	42.8547	48.3391
2197.01	43.0111	48.195
2205.83	42.9589	48.4372
2210.25	42.7736	NA
2214.34	42.8487	48.2097
2218.42	42.8313	48.3808
2226.6	42.7596	48.3411
2230.69	42.8633	48.3739
2235.39	42.8514	48.5243
2240.08	43.2567	48.5845
2244.78	43.1278	48.3942
2249.47	43.3799	NA
2254.17	43.4232	48.3147
2259.59	43.3593	48.4098
2262.3	43.409	48.3815
2265.01	43.2506	NA
2267.72	43.2906	48.4417
2271.21	43.2758	48.5252
2274.71	43.4451	48.664
2278.21	43.3578	48.8377
2281.71	43.4547	48.8553
2288.78	43.6257	49.0232
2292.36	43.4409	49.0462
2295.93	43.5478	NA
2299.51	43.7415	49.071
2303.08	43.7557	49.2847
2306.3	43.7638	49.0032
2309.52	43.762	49.0399
2315.96	43.8627	48.7691
2321.9	43.7742	48.7624
2324.63	43.7518	NA
2327.35	44.0483	48.7152
2332.8	43.98	48.701
2336.26	43.9109	48.8027
2339.72	43.8834	48.8013
2343.18	43.8141	48.5759
2346.63	43.9406	48.6623
2354.35	43.9511	NA
2358.61	43.7993	48.571
2362.87	44.2279	48.8498
2367.13	44.0823	48.5409
2375.1	44.0837	48.4972
2378.8	44.2258	48.4719
2382.51	44.2972	48.4378
2386.21	44.1533	48.3111
2389.92	44.5493	48.5685
2394.68	44.3693	48.1025
2397.06	44.4596	48.0811
2399.44	44.4043	48.1786
2401.82	44.4315	48.2775
2404.73	44.4158	NA
2410.57	44.3265	48.1812
2413.48	44.4507	48.3605
2416.4	44.1855	48.2953
2425.51	44.2302	48.3413
2430.07	44.3561	NA
2434.63	44.3512	48.3769
2439.18	44.4899	48.3127
2442.53	44.2168	48.5349
2445.89	44.1999	48.3502
2449.24	44.3361	48.2179
2452.59	44.42	48.3029
2456.31	44.2427	NA
2456.68	44.2693	48.2537
2457.05	44.0637	48.5249
2457.42	43.9791	48.2878
2457.79	44.3226	48.3496
2460.86	44.0948	48.6273
2463.94	44.1636	48.5254
2473.16	44.3105	NA
2475.99	44.1902	48.4392
2478.82	44.0828	48.2144
2481.65	44.2757	48.4994
2487.32	44.0823	48.5167
2490.83	44.3053	48.3359
2494.34	44.2664	48.6368
2501.35	44.1431	48.4749
2504.86	44.0618	48.3257
2507.89	44.1181	48.3221
2510.91	44.1123	48.2027
2516.96	44.2627	48.3114
2519.98	44.0261	48.3385
2522.39	44.1726	48.4047
2524.8	44.1367	48.2046
2529.62	43.984	48.2906
2532.03	44.3076	48.1266
2533.61	44.605	47.9095
2535.19	44.4783	NA
2536.77	44.2135	48.2715
2539.94	44.1238	47.8614
2541.96	44.0394	47.9345
2543.98	44.0362	47.7924
2546	44.2332	NA
2548.02	44.0294	47.9664
2552.99	44.1863	48.0955
2555.94	44.2026	48.0356
2558.88	44.0366	48.2889
2561.83	44.373	48.4041
2564.77	44.3542	NA
2570.76	44.5297	48.7144
2573.75	44.4183	48.6792
2579.74	44.5589	48.7027
2583.01	44.6519	48.7647
2586.28	44.5322	48.8605
2592.82	44.4392	NA
2599.8	44.3194	49.0247
2603.52	44.4204	49.0427
2607.24	44.4878	48.6577
2610.96	44.5827	48.7988
2614.68	44.4147	48.8978
2618.15	44.3786	NA
2621.61	44.1501	48.896
2625.08	44.1716	48.6863
2632.01	44.2812	48.5175
2636.11	44.3551	48.6911
2640.21	44.3837	48.6793
2644.31	44.2879	48.6908
2648.41	44.6442	48.8223
2654.37	44.52	48.7728
2656.22	44.6267	48.7208
2658.07	44.8438	48.7304
2661.78	44.9047	48.9296
2663.2	44.8666	NA
2664.62	44.8389	48.8557
2666.05	44.7634	48.9043
2667.47	44.8891	48.9157
2668.89	44.9151	48.8475
2669.12	45.1137	48.7072
2669.23	45.4127	48.5238
2669.35	45.0222	48.4446
2669.46	45.2822	NA
2669.77	45.219	48.3948
2670.08	45.4591	48.4665
2670.38	45.5597	48.1974
2671	45.3421	48.2318
2670.15	45.7174	48.0803
2669.3	45.5852	48.2298
2668.45	45.6349	47.9712
2666.75	45.5701	48.1933
2665.22	45.7312	48.2702
2663.68	45.7647	48.4403
2662.15	45.5497	48.2002
2660.62	45.7001	48.3608
2658.25	45.5042	NA
2657.41	45.6594	48.2407
2656.57	45.4135	48.2423
2655.74	45.6398	48.2413
2653.11	45.9072	NA
2651.31	45.7849	48.2274
2649.51	45.9098	48.1776
2647.72	45.8368	48.1466
2645.92	45.5949	48.1336
2643.25	45.6269	48.2568
2640.58	45.708	47.9888
2637.9	45.7298	48.073
2635.23	45.7788	48.1712
2630.69	45.941	NA
2628.83	45.7769	48.2892
2625.09	45.987	48.6761
2623.23	45.9115	48.8789
2621.92	45.9457	48.648
2621.27	45.802	48.6803
2620.61	45.7453	NA
2619.96	45.6198	48.487
2617.93	45.6863	48.7787
2613.86	45.3314	48.6887
2611.83	45.4854	48.8866
2609.79	45.4281	48.6674
2609.05	45.4897	NA
2607.56	45.506	48.6218
2606.81	45.4809	48.6404
2606.07	45.4282	48.7577
2605.32	45.4213	48.7996
2604.58	45.5128	48.6686
2603.83	45.7667	NA
2602.34	45.5658	48.6572
2601.6	45.4874	48.5619
2600.11	45.4423	NA
2599.36	45.5072	48.7245
2598.62	45.3806	48.6229
2597.13	45.5603	48.83
2596.38	45.2455	48.7998
2595.64	45.4308	49.1302
2594.15	45.3877	49.0478
2593.4	45.3657	48.9845
2592.66	45.2953	48.7548
2591.91	45.1751	48.9479
2591.17	45.3963	48.8132
2590.42	45.4751	NA
2589.68	45.4685	49.1207
2588.19	45.6934	49.0729
2587.44	45.7506	49.2301
2580.26	45.7684	NA
2576.66	45.7139	49.1833
2573.07	45.5496	49.2662
2569.48	45.7522	49.1387
2560.35	46.0332	49.0353
2555.79	46.0495	49.0409
2551.23	46.1522	49.1095
2542.24	45.9026	NA
2537.82	45.9128	49.2558
2533.39	46.1132	49.2423
2528.97	46.0792	49.2098
2524.54	46.105	49.2719
2520.33	46.2653	49.5092
2511.91	46.3687	49.4638
2507.7	46.3212	NA
2503.49	46.1964	49.1711
2500.07	46.2109	49.1287
2496.65	46.2199	49.2193
2489.81	46.3338	49.0647
2486.39	46.217	49.1112
2482.45	46.2087	48.8855
2478.51	46.2449	NA
2474.57	46.2012	48.8165
2466.69	46.0519	48.8212
2460.88	46.2224	48.7567
2455.06	46.0577	48.9327
2443.44	45.9582	48.9295
2437.62	45.6918	48.6462
2431.99	45.8937	48.7477
2426.37	45.9037	48.7904
2420.74	45.9981	48.4757
2415.11	45.9293	48.5585
2401.85	46.1072	48.557
2394.22	46.1872	48.5113
2378.96	45.985	48.678
2371.32	46.0924	48.4627
2364.77	45.9681	48.4965
2358.22	45.9918	48.4039
2351.67	46.0887	48.3551
2338.57	46.0277	48.4326
2330.99	46.2203	48.5282
2315.82	46.0338	NA
2308.23	46.0816	48.2627
2300.65	46.2588	48.2017
2294.46	46.0514	48.2081
2282.08	45.8185	48.3683
2275.89	45.7067	NA
2269.71	45.6139	48.4097
2262.89	45.3987	48.4172
2256.07	45.2687	48.2482
2249.25	45.1791	48.1135
2235.62	45.2006	NA
2229.48	45.0976	48.1416
2223.35	45.1453	48.0379
2217.22	45.1557	48.209
2204.96	44.8933	47.9903
2198.18	44.6783	48.0089
2191.41	44.7221	NA
2177.85	44.6525	48.2261
2164.96	44.6123	47.9408
2158.85	44.4113	47.8945
2152.73	44.1911	47.965
2146.61	44.2777	47.7542
2140.5	43.9126	NA
2134.15	44.0475	47.7008
2121.45	43.9053	47.7821
2115.1	43.7772	47.7126
2108.75	43.6701	47.7073
2103.14	43.696	NA
2091.93	43.9242	47.9583
2086.32	43.7452	47.8608
2080.71	43.6595	NA
2069.14	43.6205	47.8941
2063.36	43.7366	47.8644
2057.57	43.6235	47.7912
2051.79	43.4008	47.6613
2045.55	43.6001	47.6451
2033.08	43.6105	47.3566
2026.84	43.919	NA
2020.61	43.86	47.3812
2014.61	44.0116	47.1856
2008.61	44.2072	47.1901
2002.62	44.0345	47.0752
1990.62	43.8576	47.1045
1984.46	43.5736	NA
1978.3	43.6849	46.9985
1965.99	43.5989	46.8777
1959.83	43.4706	46.7572
1952.78	43.5115	46.7744
1945.74	43.6111	46.7398
1938.69	43.5697	46.7339
1931.65	43.5171	NA
1924.6	43.4237	46.4947
1918.59	43.472	46.4456
1906.57	43.361	46.3148
1900.56	43.2724	46.1192
1894.55	43.2777	46.0312
1887.85	43.2974	45.9362
1874.45	43.1687	45.7643
1867.74	43.2873	45.8648
1861.04	43.3498	45.8978
1854.48	43.1897	45.8069
1841.36	43.008	45.5856
1834.8	42.9699	45.6788
1828.24	43.1184	45.3412
1816.33	42.926	45.3597
1810.38	42.9103	45.4273
1804.42	43.0825	NA
1798.47	42.9471	45.4283
1792.7	43.0667	45.3238
1786.92	43.1987	45.0374
1781.15	43.2233	45.154
1769.61	43.2142	45.2584
1763.79	43.381	NA
1757.97	43.3558	45.3896
1752.16	43.4841	45.554
1746.34	43.3458	45.2705
1734.28	43.1267	45.3626
1728.02	42.9562	45.4688
1721.77	42.9133	NA
1715.52	42.8842	45.308
1709.27	42.9203	45.1187
1703.87	42.8885	45.0438
1698.46	42.7488	44.8532
1687.66	42.4237	45.0663
1682.26	42.4562	45.216
1676.43	42.4072	45.0799
1670.6	42.6728	44.7459
1658.95	42.6153	NA
1653.12	42.32	44.5793
1647.54	42.2297	44.7785
1641.95	42.2237	44.7455
1636.37	41.9671	44.6433
1630.78	41.9056	44.2872
1618.97	41.6978	44.3691
1612.74	41.7031	NA
1606.52	41.6136	44.5716
1600.29	41.6128	44.4937
1588.37	41.6072	44.622
1582.68	41.7934	44.4984
1576.99	41.5082	44.39
1571.3	41.5036	NA
1559.32	41.5056	44.4923
1553.03	41.5951	44.4154
1546.74	41.3762	44.4965
1540.46	41.4167	44.632
1534.17	41.6267	NA
1528.79	41.7352	44.6321
1518.03	41.5645	44.5941
1512.64	41.3928	44.6449
1507.26	41.2744	44.7024
1502.28	41.3678	44.6358
1497.3	41.0695	NA
1492.33	40.8813	44.6299
1487.35	40.7877	44.5718
1482.37	40.5482	44.4407
1474.11	40.5187	44.4412
1469.99	40.6832	44.5103
1465.86	40.5519	NA
1461.74	40.6122	44.5258
1451.34	40.4714	44.5797
1446.15	40.4294	44.3725
1440.95	40.4856	44.3043
1435.76	40.3122	44.2908
1431.71	40.3739	44.251
1427.67	40.1897	44.2849
1419.57	40.3014	44.4312
1415.53	40.2254	44.4254
1410.22	40.2025	44.4304
1399.61	40.278	44.2707
1394.3	40.481	NA
1388.99	40.483	44.2873
1383.16	40.6082	44.1808
1371.51	40.488	NA
1365.68	40.2238	44.0761
1354.17	40.2929	43.9086
1348.49	40.4208	44.0772
1342.81	40.4106	44.0458
1337.13	40.3004	44.0336
1331.45	40.1572	NA
1320.13	40.0977	44.1527
1314.48	40.0569	44.1043
1308.82	40.0373	44.1712
1303.16	40.2272	44.1233
1297.97	40.1045	44.062
1292.78	40.1809	43.9769
1282.39	40.1712	43.9422
1277.2	40.2027	43.9417
1272.05	40.0828	43.9686
1261.75	39.9076	44.1164
1256.61	39.95	NA
1251.46	40.0969	44.0975
1246.25	39.9453	43.9058
1235.82	39.8769	44.1234
1230.61	39.6082	44.0521
1225.4	39.5706	44.0926
1220.18	39.5042	NA
1214.95	39.3723	44.1192
1204.51	39.1765	44.0551
1199.28	39.4002	44.2705
1194.65	39.1007	44.2956
1190.01	38.9517	44.2473
1185.38	38.9667	44.2456
1176.11	39.2622	NA
1171.84	39.3114	44.1538
1167.57	39.2542	43.9794
1163.3	39.15	44.0733
1154.76	39.0914	44.2782
1149.99	39.0831	44.4843
1145.23	38.9123	NA
1140.46	38.9245	44.4086
1130.93	38.9765	44.2803
1126	38.8913	44.315
1121.07	38.8597	44.1219
1116.14	38.7827	44.1728
1106.28	38.9116	44.0041
1101.41	38.7677	NA
1096.54	38.5985	44.011
1091.67	38.7002	43.9687
1086.79	38.8072	43.9327
1081.92	38.5493	43.8916
1080.18	38.6247	43.7405
1078.44	38.6056	43.727
1077.57	38.8017	43.7328
1076.7	38.6671	43.6528
1075.83	38.6566	43.6508
1074.96	38.4242	43.7137
1073.23	38.3343	43.2871
1072.36	38.3604	42.9868
1071.49	38.2899	42.7503
1070.62	38.1173	42.8356
1069.75	37.9821	42.6698
1068.88	37.9199	42.6196
1067.14	37.8417	42.6244
1066.27	37.6995	42.574
1065.4	37.5689	42.7824
1064.53	37.5949	42.6899
1063.66	37.5262	42.9075
1061.92	37.518	NA
1061.05	37.485	42.4042
1060.18	37.5092	42.5433
1059.31	37.5173	42.7329
1057.57	37.5745	NA
1056.7	37.2818	42.7398
1055.83	37.4268	42.601
1051.11	37.4002	42.7298
1046.39	37.4512	42.608
1036.96	37.4012	42.6124
1032.24	37.5515	42.5247
1028.1	37.5632	NA
1023.95	37.4933	42.5063
1019.81	37.214	42.5048
1011.52	37.3827	42.0694
1007.51	37.2787	42.0898
999.5	37.6009	42.0894
995.494	37.6078	NA
991.489	37.5543	42.045
986.893	37.5183	41.9853
982.298	37.3551	42.0258
973.107	37.4288	41.7878
968.512	37.5781	41.8844
964.385	37.6557	41.7908
960.258	37.5847	41.7059
952.005	37.5284	41.553
947.878	37.6609	41.5764
939.284	37.4173	NA
934.987	37.1862	41.6388
930.69	37.2317	41.6004
926.393	37.2152	41.5529
922.013	37.2463	41.4373
917.632	37.1564	41.3663
913.252	36.8931	41.1605
904.492	36.7629	40.939
899.741	36.7543	NA
890.238	36.9078	40.8853
885.487	36.613	40.8394
880.736	36.5572	40.8736
877.119	36.3782	40.7611
869.886	36.3366	NA
866.27	36.3103	40.6352
862.653	36.2767	40.521
854.439	36.1238	40.4335
850.331	35.9343	40.3982
846.224	35.7597	40.3227
842.116	35.8462	40.3417
838.185	35.8343	40.3213
834.254	35.7047	NA
830.322	35.5975	40.3554
826.391	35.5893	40.3404
819.659	35.4588	40.2529
816.858	35.2407	40.2593
814.056	35.1448	40.0141
811.255	35.2236	NA
805.851	35.2222	39.8338
803.247	35.22	39.7825
798.04	35.2137	NA
795.437	34.8338	39.6686
792.894	34.9455	39.5148
787.807	34.9665	39.3218
785.264	34.9061	NA
782.721	35.0559	39.1572
780.06	35.1374	39.0645
774.738	35.0213	38.7147
772.077	34.8513	38.7927
769.416	34.7593	NA
766.88	34.7188	38.8173
764.345	34.6351	38.6392
759.274	34.5531	38.4916
756.738	34.2097	38.4152
754.417	34.1945	38.3311
752.096	34.2256	NA
749.776	34.0943	38.3502
747.455	33.9993	38.2308
742.659	33.9652	37.9497
737.71	34.0847	37.9894
735.235	34.1222	37.9471
732.761	34.0048	37.9927
730.037	33.9207	37.8115
727.313	34.014	37.7659
721.865	33.8295	NA
719.141	34.0592	37.5533
713.345	33.8993	37.6283
710.447	33.8971	37.5519
707.55	33.6285	NA
704.652	33.6399	37.4854
701.929	33.6198	37.4694
699.206	33.6644	37.3385
693.761	33.5733	37.3763
691.038	33.6561	NA
688.703	33.5148	37.3741
686.367	33.3877	37.3203
684.032	33.3498	37.1289
681.697	33.3088	37.0381
676.843	33.0131	36.944
674.325	32.9331	37.0296
671.806	32.9281	36.8544
669.288	32.9187	36.8793
664.497	32.8927	36.704
662.225	32.9678	36.6791
659.952	32.7425	36.7564
657.68	32.912	36.8458
655.407	32.809	NA
653.458	32.5464	36.9172
649.56	32.3758	36.7375
645.661	32.3693	36.6949
643.408	32.363	36.6445
641.155	32.3627	NA
636.65	32.3984	36.5763
634.397	32.2366	36.4642
629.958	32.23	36.1828
627.738	32.0881	36.3508
625.519	32.0821	NA
621.174	32.2196	36.1295
619.05	31.9859	36.0401
616.925	32.0267	36.1368
614.8	31.9055	NA
610.589	31.7843	35.9724
608.503	31.943	35.9603
606.417	31.8352	35.7316
604.331	31.7363	35.9462
600.307	31.6285	35.7913
598.369	31.6788	35.7815
596.431	31.3155	35.6852
594.493	31.312	35.6808
590.296	31.2222	NA
588.036	31.2035	35.7172
585.777	31.0325	35.6912
583.517	30.9291	35.565
579.12	30.7392	NA
576.983	30.8667	35.3452
572.708	30.9827	35.03
570.571	30.9841	35.21
568.59	30.801	35.0261
564.629	30.6409	NA
562.648	30.2573	34.9723
560.667	30.2555	34.8528
558.609	30.3938	34.7082
554.493	30.3564	NA
550.376	30.3038	34.4687
548.48	29.9646	34.3399
546.585	29.834	34.3052
542.793	29.4092	NA
540.898	29.2643	34.3344
539.1	29.0233	34.4173
537.303	28.9461	34.3958
535.505	28.8962	34.4055
531.91	28.9288	34.2027
529.846	28.6893	NA
527.782	28.7631	34.1759
525.719	28.6889	34.2786
523.655	28.6488	34.1496
521.591	28.8199	34.162
518.051	28.7041	34.2533
516.281	28.7749	34.2488
514.511	28.6764	34.1206
512.741	28.8011	34.1097
508.976	28.7587	34.0892
507.094	28.6752	33.7987
505.212	28.7233	33.7344
501.713	28.5707	33.6164
500.096	28.4144	33.5692
498.48	28.5004	NA
496.863	28.3626	33.4603
493.619	28.4149	33.4113
491.991	28.1734	33.2504
490.364	28.1408	33.1601
488.736	28.1307	33.0171
485.647	28.1959	32.9561
484.185	28.1455	32.9297
482.723	28.0742	33.0057
479.798	28.223	32.8872
478.057	28.2327	32.8257
474.573	28.0728	33.0224
472.832	28.0726	32.9033
471.09	28.2731	32.9506
469.233	28.2278	32.7646
467.376	28.2968	32.7345
465.519	28.1693	32.6826
461.805	27.9139	32.7112
457.83	27.7348	32.7916
455.843	27.5007	NA
453.856	27.5051	32.6106
450.142	27.6223	32.5994
448.415	27.6545	32.3392
446.688	27.4743	32.334
444.961	27.2538	32.2886
441.521	27.1713	32.2327
439.809	27.2229	32.1661
436.383	27.4064	31.9629
434.671	27.3477	31.695
433.077	27.295	NA
431.484	27.4806	31.7136
428.297	27.3848	31.5697
426.704	27.2115	31.595
424.625	27.0191	31.6123
422.546	26.9086	NA
418.387	26.6119	31.3421
416.308	26.698	31.3293
412.878	26.6025	NA
409.448	26.3034	31.1318
407.733	26.0148	31.2589
406.222	25.8131	31.4664
403.199	25.7654	31.2477
401.687	25.5501	31.0883
398.672	25.5644	31.0153
397.168	25.459	31.0954
395.664	25.6171	31.246
392.656	25.7463	30.9587
391.175	25.5123	NA
389.695	25.5487	30.8286
386.733	25.444	30.5484
385.253	25.3368	30.5743
383.909	25.2063	30.5602
382.565	25.3776	30.5561
379.877	25.3861	NA
378.533	25.3939	30.3377
378.094	25.4458	30.2201
377.874	25.5035	30.1087
377.436	25.3971	29.9713
377.216	25.413	29.8732
376.997	25.3777	29.8523
376.558	25.3045	29.5722
376.339	25.5748	29.4838
376.119	25.5102	29.3687
375.68	25.3163	29.1585
375.461	25.3126	29.0691
375.022	25.2815	28.6905
374.803	24.9943	28.7417
374.364	25.0299	28.6737
374.145	24.8623	NA
373.706	24.8688	28.3689
373.486	24.775	28.2167
373.267	24.4248	28.1337
373.048	24.3669	NA
372.609	24.4573	28.0672
372.389	24.3586	27.9428
371.951	24.2548	28.0388
370.673	24.0236	NA
368.119	24.0161	27.9011
366.842	23.8381	NA
364.08	23.7509	27.7198
362.595	23.727	27.8315
359.625	23.8798	27.8611
356.842	23.8255	27.7251
355.544	23.7578	27.6235
354.246	23.6883	27.5953
352.948	23.5755	27.6099
351.65	23.514	27.3566
348.822	23.3907	27.3107
347.409	23.2809	NA
345.995	22.9029	27.291
344.581	22.8786	27.1647
341.807	22.6905	NA
340.42	22.5891	27.0853
339.032	22.5552	26.8785
337.645	22.4936	26.7336
336.273	22.1729	26.4598
333.529	22.0433	26.399
330.786	21.8442	25.9666
329.291	21.8627	NA
326.303	21.7718	25.7384
324.808	22.1099	25.7239
323.314	22.1507	NA
321.905	22.0222	25.6756
320.495	21.8903	25.7007
319.086	21.9969	25.7628
316.268	21.7771	NA
315.083	21.6737	25.4363
313.898	21.6178	25.3882
312.712	21.4585	25.1482
310.342	21.4883	25.0163
308.695	21.4581	25.0987
307.049	21.4581	NA
305.402	21.4421	25.0328
302.109	21.2603	25.0397
300.852	21.3505	24.9369
299.594	21.4039	24.8312
297.08	21.3947	24.8087
295.823	21.4952	24.8592
294.886	21.4777	24.737
293.95	21.3623	24.6331
292.077	21.2821	NA
291.14	21.1572	24.4014
289.196	21.2002	24.0189
288.224	21.3232	23.9056
286.279	21.0467	23.5753
285.252	20.8821	NA
283.199	20.7914	23.1537
282.172	20.6851	22.9913
281.145	20.459	22.9655
280.193	20.32	22.7919
279.241	20.2041	NA
278.289	20.0402	22.6762
276.385	19.8536	NA
275.495	19.5853	22.522
273.715	19.5982	22.3719
271.936	19.5956	22.2682
271.073	19.492	22.2373
270.211	19.6537	22.1074
268.486	19.7429	NA
267.623	19.4733	22.1612
266.101	19.4116	21.9963
264.578	19.1935	21.8693
262.97	19.0787	21.5364
262.123	19.2193	NA
260.43	19.0433	21.2854
258.55	18.8532	21.1625
257.518	18.7562	21.0733
256.485	18.7106	20.8584
254.42	18.873	20.5161
253.742	18.7007	NA
252.385	18.3943	20.2506
251.707	18.3224	NA
251.029	18.4814	20.1923
249.417	18.4393	19.911
248.61	18.2803	19.6216
247.804	18.2803	19.7736
246.998	18.0041	NA
246.035	17.6334	19.8113
245.072	17.6687	19.8084
243.145	17.6253	NA
242.182	17.8428	19.906
241.223	17.7917	19.7802
240.265	17.6966	19.5078
238.348	17.6122	19.3378
237.39	17.5925	19.4767
236.545	17.3452	NA
234.855	17.3691	19.3089
233.166	17.2076	19.2761
232.402	17.4164	19.2713
230.874	17.4078	19.0649
229.345	17.2701	19.0678
228.58	17.2067	19.1032
227.815	17.1172	19.0222
227.05	17.1457	NA
225.519	16.8558	18.9932
224.73	16.8048	18.7522
223.941	16.7023	18.6714
222.363	16.4108	NA
221.574	16.2467	18.6974
220.274	15.9491	NA
219.623	15.8642	18.3925
218.973	15.5596	18.5191
218.323	15.3136	18.5224
217.668	15.3083	18.6005
216.359	15.1308	18.46
215.705	15.122	18.3281
214.256	15.1601	18.2883
212.668	15.3214	18.1895
211.874	15.2084	NA
210.445	15.025	18.1162
209.81	14.8862	17.9842
209.174	14.985	17.9672
207.903	14.8659	17.7617
207.028	14.5887	17.5806
206.152	14.6125	17.6341
204.402	14.6366	17.4319
203.526	14.7801	17.2928
202.291	14.7211	16.9448
201.674	14.9369	NA
201.056	14.8232	16.8912
200.438	14.5563	16.9004
199.21	14.4305	16.7073
197.982	14.5796	NA
197.368	14.4552	16.672
196.604	14.3603	16.6079
195.84	14.2892	16.5559
194.313	14.1104	16.5968
193.549	14.1961	NA
192.87	14.0044	16.7119
192.19	14.143	16.8481
190.831	14.0197	16.7237
190.152	14.0197	16.5777
188.971	14.1918	NA
188.381	14.0738	16.48
187.791	13.9812	16.2727
186.469	13.9812	NA
185.737	13.9296	16.2778
185.004	14.0376	16.3021
183.54	13.9265	16.3356
182.968	13.8661	16.4287
182.395	13.6148	NA
181.251	13.5225	16.2399
180.679	13.5225	NA
179.984	13.3311	16.315
178.594	13.3154	16.1553
177.899	13.1968	NA
176.541	13.0885	16.3354
175.879	12.9533	16.1182
174.554	12.866	NA
173.891	12.6445	15.9542
172.578	12.4175	15.7548
171.921	12.6418	15.9134
170.608	12.5916	15.8996
170.115	12.7057	15.9724
169.622	12.708	16.0712
169.13	12.5777	15.8954
168.144	12.3894	15.9138
167.306	12.0523	15.8788
166.468	12.0206	16.0081
164.791	12.024	15.9648
163.953	11.9991	15.8814
163.23	12.1334	15.8204
162.506	11.9682	15.7058
161.06	11.8176	NA
160.336	11.9192	15.6634
159.711	12.1626	15.6349
159.085	12.1453	15.4998
157.833	12.1749	NA
157.208	12.309	15.2212
156.639	12.2029	15.229
156.07	12.0336	NA
154.933	11.9872	14.8842
154.364	11.8715	NA
153.153	11.9932	14.6645
152.547	11.8227	14.5563
151.942	11.6407	14.5902
150.686	11.489	14.7003
150.037	11.3736	14.664
148.737	11.2994	NA
148.088	11.4396	14.7516
147.383	11.3818	14.7876
145.973	11.3588	14.7808
145.269	11.2858	14.7901
144.564	11.1452	14.7661
143.728	11.1452	14.8803
143.31	11.2113	14.9187
142.473	11.0706	14.9001
141.406	11.0364	15.145
140.873	10.6852	14.8902
139.805	10.7116	14.7112
139.109	10.6011	NA
138.412	10.5267	14.5323
137.715	10.2674	14.6389
137.018	10.4477	NA
136.236	10.4477	14.5789
136.151	10.7512	14.6315
135.98	10.9065	14.7323
135.895	11.0143	14.5249
135.809	11.0645	NA
135.724	11.2311	14.4838
135.639	10.9403	14.4168
135.468	10.8434	14.3783
135.382	10.8911	NA
135.212	10.8164	14.3534
135.126	10.6327	NA
135.041	10.5119	14.2158
134.956	10.377	14.0673
134.785	10.3974	NA
134.7	10.1551	13.9017
134.529	10.1562	13.6647
134.443	10.1258	NA
134.273	10.1258	13.8365
134.102	10.1988	13.8663
134.017	10.0601	13.9786
133.846	10.0601	14.0653
133.343	9.85608	13.8324
132.925	9.65408	NA
132.507	9.86392	13.6661
131.671	9.9245	13.6394
131.111	9.9245	NA
129.991	9.92775	13.5414
129.431	9.99592	13.3262
128.872	10.0208	NA
128.313	9.93375	13.1615
126.638	9.98408	12.9854
126.08	9.91708	12.9723
125.427	9.81958	12.9114
124.121	9.69208	12.8193
123.468	9.66267	12.8394
122.815	9.66267	NA
121.762	9.66267	NA
120.709	9.53208	12.6825
120.182	9.76433	NA
119.134	9.70983	NA
118.609	9.568	12.6336
117.561	9.43608	12.7385
117.207	9.2315	NA
116.852	9.19358	12.7377
116.144	8.9895	12.6409
115.351	9.06117	NA
114.912	9.21392	12.5895
114.473	9.22133	NA
113.595	8.99567	12.5843
113.065	8.99567	NA
112.536	8.83983	12.3358
112.006	8.79083	12.23
110.947	8.74625	NA
110.503	8.52508	11.9954
109.617	8.52508	NA
108.73	8.36525	11.9777
108.331	8.601	11.9953
107.933	8.75908	NA
107.534	8.83967	11.9464
106.737	8.82858	NA
106.362	8.71592	11.888
105.987	8.86083	11.7923
105.612	8.77583	11.6784
104.862	8.7425	11.5791
104.449	8.6865	NA
103.623	8.83267	11.2218
103.21	9.01292	11.1017
102.501	8.96217	NA
102.204	8.96217	11.139
101.611	9.19583	10.7952
101.315	8.97292	NA
101.009	9.02617	10.874
100.398	9.173	10.6522
100.092	9.09675	NA
99.7862	9.14925	10.6635
99.3947	9.16558	10.6024
99.0032	9.16558	10.4335
98.6117	8.94133	NA
97.8287	8.71583	10.3942
97.557	8.577	NA
97.0136	8.48692	10.2412
96.7419	8.38933	NA
96.4702	8.48158	10.1583
96.1739	8.4485	10.1274
95.8776	8.517	10.0638
95.285	8.46717	NA
94.9888	8.34742	9.97717
94.3488	8.27358	9.91875
94.0289	8.21192	9.87067
93.389	8.19075	9.70983
93.126	8.08917	NA
92.8631	7.84575	9.71192
92.3372	7.72583	9.83217
92.0742	7.56267	NA
91.3566	7.5205	9.90408
90.9978	7.54258	NA
90.639	7.54258	9.80008
90.2802	7.599	9.9
89.8832	7.6965	NA
89.089	7.57483	9.80033
88.692	7.4405	9.88033
88.2949	7.4405	NA
88.1182	7.55617	9.94033
87.7649	7.443	9.72133
87.5882	7.36025	NA
87.4115	7.22008	9.61742
87.0986	7.10642	9.50075
86.473	7.13617	9.32875
86.1601	7.00692	NA
85.4583	7.01208	9.37333
85.0693	7.14875	9.39842
84.2912	7.10758	NA
83.9022	7.21092	9.27108
83.5463	7.22942	9.17192
82.8343	7.49842	8.99842
82.4783	7.429	NA
81.9059	7.429	8.948
81.4729	7.46842	NA
81.2564	7.49583	8.756
80.7933	7.31558	NA
80.5467	7.31558	8.5115
80.0536	7.21958	NA
79.807	7.10692	8.48475
79.5019	7.07308	8.36517
79.3494	7.01225	8.26233
79.0442	6.84567	8.04642
78.7965	6.84567	8.08425
78.3009	6.81108	8.21383
78.0532	6.76342	8.32442
77.8054	6.64233	NA
77.4768	6.74842	8.3115
76.8197	6.93242	8.21575
76.1625	6.752	8.14275
75.9198	6.64417	8.14408
75.6772	6.60808	8.15525
75.1919	6.51108	7.90817
74.9493	6.51108	NA
74.8576	6.59508	7.83733
74.6742	6.54025	7.50533
74.5825	6.43283	NA
74.2243	6.43283	7.332
73.9578	6.49125	NA
73.6913	6.49125	7.20867
73.1584	6.28425	7.27017
72.9233	6.11267	7.2765
72.6882	6.17117	NA
72.4531	6.10925	7.1485
71.9829	5.98533	7.16117
71.7273	5.96042	7.26192
71.216	5.99175	NA
70.9604	6.01633	7.08958
70.7048	5.99475	NA
70.4814	6.08208	7.10275
70.258	5.97008	7.0895
69.8112	5.92692	NA
69.5878	5.92692	7.18817
69.1213	5.92692	NA
68.8881	5.92692	7.087
68.6549	5.69467	7.28133
68.4217	5.72758	7.2325
68.2507	5.80108	NA
67.9089	5.80108	6.98767
67.7379	5.80108	7.02825
67.567	5.66267	6.91158
67.4088	5.70983	NA
67.2507	5.54442	6.95308
67.0925	5.39167	6.85042
66.7762	5.48592	6.77008
66.6064	5.66675	NA
66.2669	5.76258	6.85342
66.0972	5.76258	7.01392
65.7395	5.83183	6.95142
65.3637	5.83183	NA
65.1758	5.92	6.84658
64.7522	5.99108	6.72875
64.5165	6.017	NA
64.2808	5.84975	6.78508
63.8094	5.69167	6.55392
63.5358	5.439	6.42292
63.2622	5.40783	6.387
62.9886	5.57883	6.31125
62.4414	5.43392	6.34642
62.1319	5.39633	NA
61.8224	5.32167	6.30242
61.2034	5.35033	6.30242
60.8938	5.25425	NA
60.6353	5.0055	6.23808
60.1183	5.02208	NA
59.8598	5.02208	6.02642
59.6013	4.86567	5.988
58.8646	4.86567	NA
58.4962	4.81242	5.928
57.7594	4.66558	NA
57.5473	4.62667	6.1395
57.3352	4.57417	6.07558
57.1231	4.49717	NA
56.911	4.49717	6.07558
56.3988	4.60992	5.95583
55.7987	4.60992	5.83058
55.4987	4.57375	5.83058
55.1986	4.44667	5.75392
54.9829	4.44667	5.696
54.7672	4.35442	NA
54.12	4.35442	5.4395
53.8608	4.22942	NA
53.6016	4.32925	5.52683
53.3424	4.32925	5.52683
53.0832	4.32475	NA
52.5263	4.32475	5.50167
52.2286	4.34167	5.47817
51.6333	4.34167	5.21467
51.3356	4.36175	NA
50.963	4.453	5.22917
49.8452	4.58458	5.19675
49.4726	4.61308	5.09683
49.2017	4.48142	5.12892
48.9308	4.52142	5.07642
48.6598	4.43075	4.99642
48.3889	4.33325	5.02258
48.0691	4.33325	4.9785
47.9715	4.33325	NA
47.9227	4.37783	4.91458
47.8739	4.36	5.02575
47.8251	4.36	NA
47.7275	4.36	5.08883
47.6787	4.36	4.99458
47.6299	4.36	NA
47.5811	4.33025	4.94842
47.5323	4.33025	NA
47.4835	4.32508	4.81658
47.3859	4.18842	4.67175
47.2883	4.16342	4.68842
47.2395	4.06008	4.66383
47.1907	3.93783	4.63408
47.0443	3.66883	4.65867
46.9955	3.64408	4.57708
46.9467	3.64408	NA
46.8979	3.60467	4.57708
46.8003	3.57725	4.60717
46.7515	3.57725	4.41333
46.6539	3.57725	4.41333
46.3244	3.36975	4.34658
45.9949	3.32708	4.34658
45.6655	3.25308	4.34658
45.0065	3.2285	4.39717
44.1777	3.36033	4.21158
43.3489	3.36033	NA
42.6313	3.3275	4.0695
42.3282	3.3275	NA
42.025	3.3275	4.017
41.7218	3.22142	3.952
41.4186	3.03742	3.91617
40.7133	3.03742	3.905
40.3606	3.03742	3.905
40.008	3.03742	3.84667
39.6553	3.01267	3.79408
39.4327	3.01267	3.90175
38.9874	2.98192	NA
38.7648	2.88183	3.90175
38.5422	2.88183	3.90175
38.2269	2.88183	NA
37.5963	2.82342	3.88375
37.281	2.82342	3.79992
36.9657	2.82058	NA
36.6241	2.82058	3.73783
35.941	2.76208	NA
35.5994	2.77558	3.65725
34.863	2.85817	3.54408
34.4682	2.85925	3.69117
34.0734	2.82792	3.69117
33.6785	2.753	NA
32.9629	2.70675	3.51683
32.3212	2.63292	3.3345
31.6794	2.60758	3.3345
30.9117	2.60758	3.30067
30.5279	2.6605	3.10633
29.7601	2.72	3.10633
29.4082	2.72	3.10633
29.0562	2.72	3.10633
28.7042	2.65158	3.01358
28.0002	2.57808	3.01358
27.7794	2.57808	NA
27.3378	2.59408	2.85817
26.8963	2.60192	NA
26.6635	2.502	2.80567
26.4307	2.60358	2.67025
26.1979	2.60358	NA
25.9651	2.47492	2.53783
25.509	2.29408	NA
25.2856	2.19825	2.37733
25.0622	2.19825	NA
24.8388	2.138	2.37733
24.6154	2.138	2.359
24.1485	2.04983	2.243
23.9151	1.97875	NA
23.6817	1.95283	NA
23.4483	1.88433	2.18667
23.2819	1.88433	2.08642
23.1155	1.88433	NA
22.7827	1.88433	2.08642
22.6163	1.71333	2.08642
22.3753	1.71333	2.08642
22.1343	1.71333	2.05125
21.8933	1.71333	NA
21.4113	1.68467	2.05125
21.0929	1.63458	2.05125
20.9337	1.64892	NA
20.7745	1.63233	2.05125
20.6153	1.63233	2.02167
20.1373	1.55508	2.02167
19.8983	1.55508	2.02167
19.6593	1.55508	NA
19.4203	1.55508	2.02167
19.4203	1.55508	2.02167
19.4203	1.55508	2.02167
19.4203	1.55508	2.02167
19.4203	1.55508	NA
19.4203	1.55508	2.02167
19.4203	1.55508	2.02167
19.4203	1.55508	2.02167
19.4203	1.55508	2.02167
19.4203	1.55508	2.02167
19.4203	1.55508	2.02167
19.4203	1.55508	2.02167
19.4203	1.55508	2.02167
19.4203	1.55508	NA
19.4203	1.55508	2.02167
19.4203	1.55508	2.02167
19.4203	1.55508	NA
19.4203	1.55508	2.02167
19.4203	1.55508	2.02167
19.4203	1.55508	2.02167
19.4203	1.55508	2.02167
19.4203	1.55508	NA
19.4203	1.55508	2.02167
19.4203	1.55508	2.02167
19.4203	1.55508	2.02167
19.4203	1.55508	2.02167
19.4203	1.55508	2.02167
19.4203	1.55508	2.02167
19.4203	1.55508	2.02167
19.4203	1.55508	2.02167
19.4203	1.55508	NA
19.4203	1.55508	2.02167
19.4203	1.55508	2.02167
19.4203	1.55508	2.02167
19.4203	1.55508	NA
19.4203	1.55508	2.02167
19.4203	1.55508	2.02167
19.4203	1.55508	2.02167
19.4203	1.55508	NA
19.4203	1.55508	2.02167
19.4203	1.55508	2.02167
19.4203	1.55508	2.02167
19.4203	1.55508	NA
19.4203	1.55508	2.02167
19.4203	1.55508	2.02167
19.4203	1.55508	2.02167
19.4203	1.55508	2.02167
NA	NA	NA
NA	NA	NA
NA	NA	NA
NA	NA	NA
NA	NA	NA
NA	NA	NA
NA	NA	NA
NA	NA	NA
NA	NA	NA
NA	NA	NA
NA	NA	NA
NA	NA	NA
NA	NA	NA
NA	NA	NA
NA	NA	NA
NA	NA	NA
NA	NA	NA
NA	NA	NA
NA	NA	NA
NA	NA	NA
NA	NA	NA
NA	NA	NA
NA	NA	NA
NA	NA	NA
NA	NA	NA
NA	NA	NA
NA	NA	NA
NA	NA	NA
NA	NA	NA
NA	NA	NA
NA	NA	NA
NA	NA	NA
NA	NA	NA
NA	NA	NA
NA	NA	NA
NA	NA	NA
NA	NA	NA
NA	NA	NA
NA	NA	NA
NA	NA	NA
NA	NA	NA
NA	NA	NA
NA	NA	NA
NA	NA	NA
NA	NA	NA
NA	NA	NA
NA	NA	NA
NA	NA	NA
NA	NA	NA
NA	NA	NA
NA	NA	NA
NA	NA	NA
NA	NA	NA
NA	NA	NA
NA	NA	NA
NA	NA	NA
NA	NA	NA
NA	NA	NA
NA	NA	NA
NA	NA	NA
NA	NA	NA
NA	NA	NA
NA	NA	NA
NA	NA	NA
NA	NA	NA
NA	NA	NA
NA	NA	NA
NA	NA	NA
NA	NA	NA
NA	NA	NA
NA	NA	NA
NA	NA	NA
NA	NA	NA
NA	NA	NA
NA	NA	NA
NA	NA	NA
NA	NA	NA
NA	NA	NA
NA	NA	NA
NA	NA	NA
NA	NA	NA
NA	NA	NA
NA	NA	NA
NA	NA	NA
NA	NA	NA
NA	NA	NA
NA	NA	NA
NA	NA	NA
NA	NA	NA
NA	NA	NA
NA	NA	NA
NA	NA	NA
NA	NA	NA
NA	NA	NA
NA	NA	NA
NA	NA	NA
NA	NA	NA
NA	NA	NA
NA	NA	NA
NA	NA	NA
NA	NA	NA
NA	NA	NA
NA	NA	NA
NA	NA	NA
NA	NA	NA
NA	NA	NA
NA	NA	NA
NA	NA	NA
NA	NA	NA
NA	NA	NA
NA	NA	NA
NA	NA	NA
NA	NA	NA
NA	NA	NA
NA	NA	NA
NA	NA	NA
NA	NA	NA
NA	NA	NA
NA	NA	NA
NA	NA	NA
NA	NA	NA
NA	NA	NA
NA	NA	NA
NA	NA	NA
NA	NA	NA
NA	NA	NA
NA	NA	NA
NA	NA	NA
NA	NA	NA
NA	NA	NA
NA	NA	NA
NA	NA	NA
NA	NA	NA
NA	NA	NA
NA	NA	NA
NA	NA	NA
NA	NA	NA
NA	NA	NA
NA	NA	NA
NA	NA	NA
NA	NA	NA
NA	NA	NA
NA	NA	NA
NA	NA	NA
NA	NA	NA
NA	NA	NA
NA	NA	NA
NA	NA	NA
NA	NA	NA
NA	NA	NA
NA	NA	NA
NA	NA	NA
NA	NA	NA
NA	NA	NA
NA	NA	NA
NA	NA	NA
NA	NA	NA
NA	NA	NA
NA	NA	NA
NA	NA	NA
NA	NA	NA
NA	NA	NA
NA	NA	NA
NA	NA	NA
NA	NA	NA
NA	NA	NA
NA	NA	NA
NA	NA	NA
NA	NA	NA
NA	NA	NA
NA	NA	NA
NA	NA	NA
NA	NA	NA
NA	NA	NA
NA	NA	NA
NA	NA	NA
NA	NA	NA
NA	NA	NA
NA	NA	NA
NA	NA	NA
NA	NA	NA
NA	NA	NA
NA	NA	NA
NA	NA	NA
NA	NA	NA
NA	NA	NA
NA	NA	NA
NA	NA	NA
NA	NA	NA
NA	NA	NA
NA	NA	NA
NA	NA	NA
NA	NA	NA
NA	NA	NA
NA	NA	NA
NA	NA	NA
NA	NA	NA
NA	NA	NA
NA	NA	NA
NA	NA	NA
NA	NA	NA
NA	NA	NA
NA	NA	NA
NA	NA	NA
NA	NA	NA
NA	NA	NA
NA	NA	NA
NA	NA	NA
NA	NA	NA
NA	NA	NA
NA	NA	NA
NA	NA	NA
NA	NA	NA
NA	NA	NA
NA	NA	NA
NA	NA	NA
NA	NA	NA
NA	NA	NA
NA	NA	NA
NA	NA	NA
NA	NA	NA
NA	NA	NA
NA	NA	NA
NA	NA	NA
NA	NA	NA
NA	NA	NA
NA	NA	NA
NA	NA	NA
NA	NA	NA
NA	NA	NA
NA	NA	NA
NA	NA	NA
NA	NA	NA
NA	NA	NA
NA	NA	NA
NA	NA	NA
NA	NA	NA
NA	NA	NA
NA	NA	NA
NA	NA	NA
NA	NA	NA
NA	NA	NA
NA	NA	NA
NA	NA	NA
NA	NA	NA
NA	NA	NA
NA	NA	NA
NA	NA	NA
NA	NA	NA
NA	NA	NA
NA	NA	NA
NA	NA	NA
NA	NA	NA
NA	NA	NA
NA	NA	NA
NA	NA	NA
NA	NA	NA
NA	NA	NA
NA	NA	NA
NA	NA	NA
NA	NA	NA
NA	NA	NA
NA	NA	NA
NA	NA	NA
NA	NA	NA
NA	NA	NA
NA	NA	NA
NA	NA	NA
NA	NA	NA
NA	NA	NA
NA	NA	NA
NA	NA	NA
NA	NA	NA
NA	NA	NA
NA	NA	NA
NA	NA	NA
NA	NA	NA
NA	NA	NA
NA	NA	NA
NA	NA	NA
NA	NA	NA
NA	NA	NA
NA	NA	NA
NA	NA	NA
NA	NA	NA
NA	NA	NA
NA	NA	NA
NA	NA	NA
NA	NA	NA
NA	NA	NA
NA	NA	NA
NA	NA	NA
NA	NA	NA
NA	NA	NA
NA	NA	NA
NA	NA	NA
NA	NA	NA
NA	NA	NA
NA	NA	NA
NA	NA	NA
NA	NA	NA
NA	NA	NA
NA	NA	NA
NA	NA	NA
NA	NA	NA
NA	NA	NA
NA	NA	NA
NA	NA	NA
NA	NA	NA
NA	NA	NA
NA	NA	NA
NA	NA	NA
NA	NA	NA
NA	NA	NA
NA	NA	NA
NA	NA	NA
NA	NA	NA
NA	NA	NA
NA	NA	NA
NA	NA	NA
NA	NA	NA
NA	NA	NA
NA	NA	NA
NA	NA	NA
NA	NA	NA
NA	NA	NA
NA	NA	NA
NA	NA	NA
NA	NA	NA
NA	NA	NA
NA	NA	NA
NA	NA	NA
NA	NA	NA
NA	NA	NA
NA	NA	NA
NA	NA	NA
NA	NA	NA
NA	NA	NA
NA	NA	NA
NA	NA	NA
NA	NA	NA
NA	NA	NA
NA	NA	NA
NA	NA	NA
NA	NA	NA
NA	NA	NA
NA	NA	NA
NA	NA	NA
NA	NA	NA
NA	NA	NA
NA	NA	NA
NA	NA	NA
NA	NA	NA
NA	NA	NA
NA	NA	NA
NA	NA	NA
NA	NA	NA
NA	NA	NA
NA	NA	NA
NA	NA	NA
NA	NA	NA
NA	NA	NA
NA	NA	NA
NA	NA	NA
NA	NA	NA
NA	NA	NA
NA	NA	NA
NA	NA	NA
NA	NA	NA
NA	NA	NA
NA	NA	NA
NA	NA	NA
NA	NA	NA
NA	NA	NA
NA	NA	NA
NA	NA	NA
NA	NA	NA
NA	NA	NA
NA	NA	NA
NA	NA	NA
NA	NA	NA
NA	NA	NA
NA	NA	NA
NA	NA	NA
NA	NA	NA
NA	NA	NA
NA	NA	NA
NA	NA	NA
NA	NA	NA
NA	NA	NA
NA	NA	NA
NA	NA	NA
NA	NA	NA
NA	NA	NA
NA	NA	NA
NA	NA	NA
NA	NA	NA
NA	NA	NA
NA	NA	NA
NA	NA	NA
NA	NA	NA
NA	NA	NA
NA	NA	NA
NA	NA	NA
NA	NA	NA
NA	NA	NA
NA	NA	NA
NA	NA	NA
NA	NA	NA
NA	NA	NA
NA	NA	NA
NA	NA	NA
NA	NA	NA
NA	NA	NA
NA	NA	NA
NA	NA	NA
NA	NA	NA
NA	NA	NA
NA	NA	NA
NA	NA	NA
NA	NA	NA
NA	NA	NA
NA	NA	NA
NA	NA	NA
NA	NA	NA
NA	NA	NA
NA	NA	NA
NA	NA	NA
NA	NA	NA
NA	NA	NA
NA	NA	NA
NA	NA	NA
NA	NA	NA
NA	NA	NA
NA	NA	NA
NA	NA	NA
NA	NA	NA
NA	NA	NA
NA	NA	NA
NA	NA	NA
NA	NA	NA
NA	NA	NA
NA	NA	NA
NA	NA	NA
NA	NA	NA
NA	NA	NA
NA	NA	NA
NA	NA	NA
NA	NA	NA
NA	NA	NA
NA	NA	NA
NA	NA	NA
NA	NA	NA
NA	NA	NA
NA	NA	NA
NA	NA	NA
NA	NA	NA
NA	NA	NA
NA	NA	NA
NA	NA	NA
NA	NA	NA
NA	NA	NA
NA	NA	NA
NA	NA	NA
NA	NA	NA
NA	NA	NA
NA	NA	NA
NA	NA	NA
NA	NA	NA
NA	NA	NA
NA	NA	NA
NA	NA	NA
NA	NA	NA
NA	NA	NA
NA	NA	NA
NA	NA	NA
NA	NA	NA
NA	NA	NA
NA	NA	NA
NA	NA	NA
NA	NA	NA
NA	NA	NA
[truncated: 1,116 more rows]

## Sheet: 6 um Polystyrene
APS_mass	Sensor 2	Sensor 1
1.03925	0.0459167	0.23275
1.03925	0.0459167	0.23275
1.03925	0.0459167	NA
1.03925	0.0459167	0.23275
1.03925	0.0459167	0.23275
1.03925	NA	0.23275
1.03925	0.0459167	0.23275
1.03925	0.0459167	NA
1.03925	0.0459167	0.178167
1.03925	0.0459167	0.178167
1.03925	0.0459167	0.178167
1.03925	NA	0.178167
1.03925	0.0459167	0.178167
1.03925	0.0459167	NA
1.03925	0.0459167	0.178167
1.03925	0.0459167	0.178167
1.03925	0.0459167	0.178167
1.03925	0.0459167	0.178167
1.03925	NA	0.178167
1.03925	0.0265833	NA
1.03925	0.0265833	0.178167
1.03925	0.0265833	0.178167
1.03925	0.0265833	0.178167
1.03925	0.0265833	NA
1.03925	NA	0.178167
1.03925	0.0265833	0.212
1.03925	0.0265833	0.212
1.03925	0.0265833	0.212
1.03925	0.0265833	0.212
1.03925	0.0265833	NA
1.03925	NA	0.25525
1.03925	0.0265833	0.25525
1.03925	0.0265833	0.25525
1.03925	0.0265833	0.25525
1.03925	0.0265833	0.25525
1.03925	0.0265833	NA
1.03925	NA	0.25525
1.03925	0.0265833	0.25525
1.03925	0.0265833	0.25525
1.03925	0.0265833	0.25525
1.03925	0.0265833	0.25525
1.03925	0.0265833	NA
1.03925	NA	0.25525
1.03925	0.0265833	0.25525
1.03925	0.0265833	0.25525
1.03925	0.0265833	0.25525
1.03925	0.0265833	0.25525
1.03925	0.0265833	NA
1.03925	NA	0.25525
1.03925	0.0265833	0.320833
1.03925	0.0265833	0.320833
1.03925	0.0265833	0.320833
1.03925	0.0265833	0.320833
1.03925	0.0265833	0.320833
1.03925	0.0265833	0.320833
1.0348	0.0265833	0.320833
1.03035	NA	0.320833
1.02591	0.0265833	0.320833
1.02146	0.0265833	NA
1.01701	0.0265833	0.321667
1.01713	0.0265833	0.321667
1.01725	0.0265833	0.341167
1.01737	NA	0.341167
1.01749	0.0265833	0.341167
1.0176	0.0265833	0.341167
1.01871	0.0265833	NA
1.01981	0.0265833	0.341167
1.02091	0.0265833	0.341167
1.02201	NA	0.341167
1.02311	0.0265833	0.321
1.01428	0.0265833	0.321
1.00546	0.0265833	NA
0.996629	0.0265833	0.321
0.987803	0.0265833	0.321
0.978977	NA	0.250167
0.975856	0.0265833	0.250167
0.972735	0.0265833	0.250167
0.969614	0.0265833	NA
0.966493	0.0265833	0.250167
0.963372	0.0265833	0.250167
0.963779	NA	0.250167
0.964186	0.0265833	0.250167
0.964593	0.0265833	0.250167
0.965	0.0265833	NA
0.965406	0.0265833	0.250167
0.964538	0.0265833	0.250167
0.96367	NA	0.250167
0.962802	0.0665833	0.250167
0.961933	0.0665833	0.250167
0.961065	0.0665833	NA
0.960657	0.0665833	0.250167
0.960248	0.0665833	0.250167
0.95984	NA	0.250167
0.959431	0.0665833	0.316333
0.959022	0.0665833	0.277
0.955409	0.0665833	NA
0.951796	0.0665833	0.277
0.948183	0.0665833	NA
0.944569	NA	0.277
0.940956	0.0665833	0.277
0.938227	0.0665833	0.277
0.935499	0.0665833	0.277
0.93277	0.0665833	NA
0.930041	0.0665833	0.277
0.927313	0.0665833	0.277
0.924503	NA	0.277
0.921694	0.0665833	0.277
0.918884	0.0665833	0.277
0.916075	0.0665833	NA
0.913266	0.0665833	0.277
0.916397	0.0665833	0.277
0.919529	NA	0.277
0.922661	0.0904167	0.277
0.925793	0.0904167	0.277
0.928925	0.0904167	NA
0.928145	0.0904167	0.277
0.927366	0.0904167	0.277
0.926586	NA	0.277
0.925807	0.0904167	0.277
0.925027	0.0904167	0.277
0.917116	0.0904167	NA
0.909205	0.0904167	0.277
0.901293	0.0904167	NA
0.893382	NA	0.277
0.885471	0.0904167	0.277
0.882783	0.0638333	0.277
0.880095	0.0638333	0.277
0.877408	0.0638333	0.277
0.87472	0.0638333	NA
0.872032	NA	0.277
0.874834	0.0638333	0.277
0.877636	0.0638333	0.277
0.880437	0.0638333	0.277
0.883239	0.0638333	NA
0.88604	0.0638333	0.277
0.883507	NA	0.277
0.880974	0.0638333	0.277
0.878441	0.0638333	0.277
0.875908	0.0638333	0.277
0.873375	0.0638333	NA
0.871388	0.0638333	0.277
0.869401	NA	0.277
0.867414	0.0638333	0.277
0.865428	0.0638333	NA
0.863441	0.0638333	0.277
0.859729	0.0638333	0.347
0.856018	0.0638333	0.347
0.848595	0.0895	0.347
0.844883	0.0895	0.347
0.836587	0.0895	0.347
0.828291	0.0895	0.347
0.819995	0.0895	0.347
0.803404	0.0895	0.347
0.806471	0.0895	0.347
0.809539	0.0895	0.347
0.812607	0.0895	0.347
0.815675	NA	0.347
0.818742	0.0895	NA
0.820908	0.0895	0.347
0.823073	0.0895	0.378333
0.825239	NA	0.378333
0.827404	0.0895	0.378333
0.829569	0.0895	0.378333
0.827407	0.0895	0.378333
0.825245	0.0895	NA
0.823082	0.0895	0.378333
0.82092	NA	0.378333
0.818758	0.0895	NA
0.820357	0.0895	0.378333
0.821957	0.1415	0.3445
0.823556	0.1415	0.3445
0.825155	0.1415	0.3445
0.826755	NA	0.3445
0.824112	0.1415	NA
0.821468	0.183083	0.30125
0.818825	0.183083	0.30125
0.816182	0.183083	0.30125
0.813539	0.183083	0.30125
0.811867	NA	0.30125
0.810195	0.183083	NA
0.808522	0.183083	0.30125
0.80685	0.183083	0.30125
0.805178	NA	0.30125
0.808855	0.183083	0.30125
0.812532	0.183083	0.30125
0.816209	0.183083	0.30125
0.819886	0.183083	NA
0.823563	NA	0.30125
0.831815	0.183083	0.30125
0.840067	0.183083	0.30125
0.84832	0.183083	0.30125
0.856572	0.183083	0.30125
0.864825	0.183083	NA
0.863653	NA	0.235667
0.862481	0.183083	0.235667
0.861309	0.183083	0.235667
0.860137	0.183083	0.235667
0.858965	0.183083	0.235667
0.858477	0.183083	NA
0.857989	NA	0.235667
0.857501	0.183083	0.235667
0.857013	0.183083	0.235667
0.856525	0.183083	0.235667
0.855271	0.183083	0.234833
0.854017	0.183083	NA
0.852762	NA	0.234833
0.851508	0.183083	0.215333
0.850253	0.183083	0.215333
0.853897	0.183083	0.215333
0.857541	0.183083	0.271833
0.861185	0.183083	NA
0.864829	NA	0.271833
0.868474	0.183083	0.271833
0.874132	0.183083	0.271833
0.87979	0.183083	0.224
0.885448	0.183083	NA
0.891106	0.183083	0.224
0.896765	NA	0.224
0.925476	0.183083	0.224
0.954187	0.183083	NA
0.982898	NA	0.224
1.01161	0.183083	0.224
1.04032	0.183083	0.224
1.04641	0.183083	0.224
1.0525	0.183083	0.224
1.05859	0.183083	NA
1.06468	NA	0.224
1.07077	0.183083	0.224
1.07201	0.183083	0.224
1.07324	0.183083	0.224
1.07447	0.143083	0.224
1.07571	0.143083	NA
1.07694	NA	0.224
1.08123	0.143083	0.224
1.08552	0.143083	0.224
1.08981	0.143083	0.224
1.0941	0.143083	NA
1.09839	0.143083	0.224
1.10074	NA	0.224
1.10309	0.143083	0.157833
1.10544	0.143083	0.157833
1.10779	0.143083	0.157833
1.11014	0.143083	NA
1.11359	0.143083	0.157833
1.11705	NA	0.157833
1.1205	0.143083	0.157833
1.12396	0.143083	0.157833
1.12742	NA	0.157833
1.13165	0.143083	NA
1.13588	0.143083	0.157833
1.14012	0.143083	0.157833
1.14435	NA	0.157833
1.14858	0.143083	0.157833
1.15298	0.143083	0.157833
1.15737	0.16575	NA
1.16176	0.16575	0.157833
1.16615	0.141917	0.157833
1.17054	NA	0.157833
1.1762	0.141917	0.157833
1.18185	0.141917	0.157833
1.18751	0.141917	NA
1.19316	0.141917	0.157833
1.19881	0.141917	0.157833
1.20116	NA	0.157833
1.20351	0.141917	0.157833
1.20586	0.141917	0.157833
1.20821	0.141917	NA
1.21056	0.141917	0.157833
1.21871	0.141917	0.157833
1.22685	0.141917	0.157833
1.23499	NA	0.157833
1.24314	0.141917	0.157833
1.25128	0.141917	NA
1.24797	0.141917	0.157833
1.24465	0.141917	0.157833
1.24134	0.141917	0.157833
1.23803	NA	0.157833
1.23471	0.141917	0.157833
1.2346	0.141917	0.157833
1.23449	0.141917	NA
1.23437	0.141917	0.157833
1.23426	0.141917	0.157833
1.23415	NA	0.157833
1.23751	0.141917	0.157833
1.24087	0.141917	NA
1.24423	0.141917	0.157833
1.24758	0.141917	0.157833
1.25094	0.141917	0.157833
1.25017	NA	0.0878333
1.2494	0.141917	0.0878333
1.24863	0.141917	NA
1.24787	0.141917	0.0878333
1.2471	0.11625	0.0878333
1.24633	NA	0.0878333
1.24556	0.11625	0.0878333
1.24479	0.11625	0.0878333
1.24402	0.11625	NA
1.24325	0.11625	0.0878333
1.24752	NA	0.0878333
1.25179	0.11625	0.0878333
1.25607	0.11625	0.0878333
1.26034	0.11625	0.0878333
1.26462	0.11625	NA
1.26881	0.11625	0.0878333
1.27301	NA	0.0565
1.27721	0.11625	0.0565
1.28141	0.11625	0.0565
1.2856	0.11625	0.0825833
1.28274	0.11625	NA
1.27987	0.11625	0.0825833
1.277	NA	0.0825833
1.27413	0.11625	0.0825833
1.27127	0.11625	0.0825833
1.2639	0.11625	0.0825833
1.25653	0.11625	NA
1.24917	0.06425	0.0825833
1.2418	NA	0.0825833
1.23443	0.06425	0.0825833
1.23405	0.06425	0.0825833
1.23367	0.06425	0.0825833
1.2333	0.0226667	0.0825833
1.23292	0.0226667	NA
1.23254	NA	0.0825833
1.24125	0.0226667	0.0825833
1.24996	0.0226667	0.0825833
1.25868	0.0226667	0.0825833
1.26739	NA	0.0825833
1.2761	0.0226667	NA
1.28362	0.0226667	0.0825833
1.29114	0.0226667	0.0825833
1.29866	NA	0.0825833
1.30618	0.0226667	0.0825833
1.31371	0.0226667	0.126167
1.3111	0.0226667	NA
1.30849	0.0226667	0.126167
1.30589	0.0226667	0.126167
1.30328	NA	0.126167
1.30067	0.0226667	0.126167
1.29642	0.0226667	0.126167
1.29218	0.0226667	NA
1.28793	0.0226667	0.126167
1.28368	0.0226667	0.126167
1.27943	NA	0.126167
1.25226	0.0226667	0.126167
1.22509	0.0226667	0.126167
1.19792	0.0226667	NA
1.17075	0.0226667	0.126167
1.14358	0.0226667	0.126167
1.14325	NA	0.126167
1.14292	0.0226667	0.126167
1.14259	0.0226667	0.126167
1.14226	0.0226667	NA
1.14193	0.0226667	0.126167
1.15505	0.0226667	0.126167
1.16818	NA	0.101833
1.1813	0.0226667	0.101833
1.19442	0.0226667	0.101833
1.20754	0.0226667	NA
1.21004	0.0226667	0.101833
1.21255	0.0226667	0.146333
1.21505	NA	0.146333
1.21755	0.0226667	0.146333
1.22005	0.0226667	0.146333
1.21903	0.0226667	NA
1.21801	0.0226667	0.146333
1.21699	0.0226667	0.209167
1.21597	NA	0.209167
1.21495	0.0226667	0.209167
1.21189	0.0226667	0.209167
1.20883	0.0226667	NA
1.20577	0.0226667	0.209167
1.20271	0.0226667	0.209167
1.19964	0.0226667	0.209167
1.20015	NA	0.209167
1.20066	0.0226667	0.209167
1.20117	0.0226667	0.209167
1.20168	0.0226667	NA
1.20219	0.05875	0.209167
1.20261	0.05875	0.209167
1.20302	NA	0.209167
1.20344	0.05875	0.209167
1.20385	0.05875	NA
1.20427	0.05875	0.209167
1.20332	0.05875	0.209167
1.20238	0.05875	0.209167
1.20144	NA	0.209167
1.2005	0.05875	0.209167
1.19956	0.05875	NA
1.19889	0.05875	0.209167
1.19822	0.05875	0.209167
1.19754	0.05875	0.225083
1.19687	NA	0.225083
1.1962	0.05875	0.225083
1.19442	0.05875	NA
1.19265	0.05875	0.297417
1.19087	0.05875	0.297417
1.1891	0.05875	0.297417
1.18732	NA	0.297417
1.19112	0.05875	0.297417
1.19491	0.0360833	0.297417
1.19871	0.0360833	NA
1.2025	0.0360833	0.297417
1.20629	0.0360833	0.297417
1.21469	NA	0.297417
1.22308	0.0360833	NA
1.23147	0.0360833	0.297417
1.23986	0.0360833	0.297417
1.24825	0.0360833	0.297417
1.25719	0.0360833	NA
1.26613	NA	0.297417
1.27507	0.0360833	0.297417
1.28401	0.0360833	0.297417
1.29296	0.0360833	0.297417
1.29698	0.0360833	0.297417
1.30101	0.0360833	NA
1.30504	NA	0.297417
1.30906	0.0360833	0.297417
1.31309	0.0360833	0.297417
1.31978	0.0360833	0.297417
1.32646	0.0360833	0.297417
1.33315	0.0360833	NA
1.33984	NA	0.297417
1.34653	0.0360833	0.297417
1.35929	0.0360833	0.297417
1.37206	0.0360833	0.297417
1.38482	0.0360833	0.297417
1.39759	0.113417	NA
1.41035	0.113417	NA
1.41482	NA	0.297417
1.41928	0.113417	0.297417
1.42374	0.113417	0.297417
1.4282	0.113417	0.297417
1.43266	0.113417	NA
1.43675	0.113417	0.297417
1.44084	NA	0.297417
1.44492	0.113417	0.297417
1.44901	0.113417	NA
1.4531	0.113417	0.297417
1.45609	0.113417	0.297417
1.45908	0.113417	0.297417
1.46207	NA	0.297417
1.46506	0.113417	0.297417
1.46805	0.113417	0.334667
1.4594	0.113417	NA
1.45076	0.113417	0.334667
1.44211	0.113417	0.334667
1.43346	NA	0.334667
1.42482	0.113417	0.334667
1.41636	0.113417	0.334667
1.4079	0.113417	NA
1.39945	0.113417	0.345083
1.39099	NA	0.345083
1.38254	0.113417	0.345083
1.38413	0.113417	0.319
1.38573	0.113417	0.319
1.38733	0.113417	NA
1.38893	0.113417	0.319
1.39052	NA	0.319
1.39487	0.113417	0.319
1.39921	0.113417	0.319
1.40355	0.113417	0.352833
1.40789	0.113417	NA
1.41224	0.113417	0.352833
1.40959	NA	0.352833
1.40695	0.113417	NA
1.4043	0.113417	0.352833
1.40166	0.113417	0.352833
1.39901	0.192917	0.352833
1.39784	0.192917	0.352833
1.39667	NA	0.352833
1.3955	0.192917	0.352833
1.39433	0.192917	NA
1.39316	0.192917	0.352833
1.38196	0.192917	0.352833
1.37077	0.192917	0.352833
1.35957	0.192917	0.352833
1.34837	NA	0.352833
1.33718	0.192917	NA
1.34247	0.192917	0.352833
1.34777	0.192917	0.30925
1.35306	0.192917	0.30925
1.35836	0.192917	0.30925
1.36366	NA	0.30925
1.36517	0.192917	NA
1.36668	0.192917	0.30925
1.36819	0.192917	0.30925
1.36971	0.247833	0.30925
1.37122	0.247833	0.30925
1.37435	NA	0.30925
1.37749	0.247833	NA
1.38063	0.247833	0.30925
1.38376	0.247833	0.30925
1.3869	0.247833	0.30925
1.38776	0.247833	0.30925
1.38861	NA	0.30925
1.38946	0.247833	NA
1.39032	0.247833	0.30925
1.39117	0.247833	0.30925
1.39467	0.247833	0.30925
1.39816	0.247833	0.30925
1.40165	NA	0.277083
1.40514	0.247833	NA
1.40864	0.247833	0.277083
1.41661	0.247833	0.277083
1.42459	0.247833	0.299083
1.43257	0.247833	0.254583
1.44054	NA	0.254583
1.44852	0.247833	NA
1.45237	0.247833	0.254583
1.45622	0.247833	0.254583
1.46006	0.247833	0.254583
1.46391	0.247833	0.19175
1.46776	NA	0.19175
1.46898	0.247833	0.19175
1.47019	0.247833	NA
1.47141	0.247833	0.19175
1.47262	0.247833	NA
1.47384	0.247833	0.19175
1.47582	NA	0.19175
1.47781	0.247833	0.19175
1.47979	0.247833	0.19175
1.48178	0.266	0.19175
1.48376	0.266	NA
1.47926	0.266	0.19175
1.47476	0.266	0.19175
1.47026	NA	0.19175
1.46576	0.266	0.22025
1.46126	0.266	0.22025
1.4543	0.266	NA
1.44735	0.266	0.22025
1.44039	0.266	0.22025
1.43344	NA	0.22025
1.42648	0.266	0.22025
1.42578	0.266	NA
1.42507	0.266	0.22025
1.42436	0.266	NA
1.42365	0.266	0.22025
1.42295	NA	0.22025
1.42026	0.266	0.204333
1.41757	NA	0.204333
1.41488	0.266	0.204333
1.4122	0.266	0.132
1.40951	0.266	NA
1.40536	0.266	0.132
1.40121	0.266	0.132
1.39706	0.266	0.132
1.39291	NA	0.132
1.38876	0.266	0.132
1.38741	0.266	NA
1.38606	0.266	0.132
1.38471	0.266	0.132
1.38337	0.266	0.132
1.38202	NA	0.132
1.37791	0.266	0.132
1.37379	0.266	NA
1.36968	0.266	0.132
1.36557	0.266	0.132
1.36146	0.266	0.132
1.36586	NA	0.132
1.37026	0.266	0.132
1.37466	0.266	NA
1.37907	0.266	0.132
1.38347	NA	0.132
1.38522	0.266	0.132
1.38698	0.266	0.132
1.38873	0.266	0.132
1.39049	0.266	NA
1.39225	0.266	0.132
1.39671	NA	0.132
1.40118	0.266	0.206417
1.40564	0.266	0.206417
1.41011	0.188667	0.206417
1.41457	0.188667	NA
1.41564	0.188667	0.206417
1.41671	NA	0.206417
1.41777	0.188667	0.206417
1.41884	0.188667	0.206417
1.41991	0.188667	NA
1.41841	0.188667	0.206417
1.41691	0.188667	0.206417
1.41542	NA	0.206417
1.41392	0.188667	0.206417
1.41243	0.188667	NA
1.4147	0.188667	0.206417
1.41697	0.188667	0.206417
1.41925	0.188667	0.206417
1.42152	NA	0.206417
1.4238	0.188667	0.206417
1.42418	0.188667	NA
1.42457	0.188667	0.169167
1.42495	0.188667	0.169167
1.42534	0.188667	0.169167
1.42573	0.188667	0.169167
1.42611	NA	0.169167
1.42688	0.188667	0.169167
1.42727	0.188667	0.15875
1.42766	0.188667	0.15875
1.42454	0.188667	0.15875
1.42142	0.188667	NA
1.41831	NA	0.15875
1.41519	0.188667	0.15875
1.41207	0.188667	0.15875
1.40269	0.188667	0.15875
1.39331	0.188667	NA
1.38393	0.188667	0.15875
1.37455	NA	0.15875
1.36517	0.188667	0.124917
1.36554	0.188667	0.124917
1.36592	0.188667	0.124917
1.3663	0.188667	0.124917
1.36668	0.188667	NA
1.36706	NA	0.124917
1.36574	0.109167	0.124917
1.36443	0.109167	0.124917
1.36311	0.109167	0.124917
1.3618	0.109167	0.153417
1.36048	0.109167	NA
1.35881	NA	0.153417
1.35713	0.109167	0.153417
1.35545	0.109167	0.153417
1.35377	0.109167	0.153417
1.3521	0.109167	0.153417
1.35199	0.109167	NA
1.35188	NA	0.208333
1.35177	0.109167	0.208333
1.35166	0.109167	0.208333
1.35155	0.109167	0.208333
1.34712	0.109167	0.208333
1.34269	0.109167	NA
1.33826	NA	0.208333
1.33384	0.109167	0.208333
1.32941	0.05425	0.208333
1.32787	0.05425	0.208333
1.32633	0.05425	0.208333
1.3248	0.05425	NA
1.32326	0.05425	0.208333
1.32173	NA	0.208333
1.31925	0.05425	0.208333
1.31678	0.05425	0.208333
1.3143	0.05425	0.208333
1.31183	0.05425	NA
1.30935	0.05425	0.208333
1.31432	NA	0.208333
1.31929	0.05425	0.208333
1.32426	0.0790833	0.208333
1.32923	0.0790833	0.208333
1.3342	0.0790833	NA
1.33501	0.0790833	0.208333
1.33582	NA	0.208333
1.33663	0.0790833	0.186333
1.33743	0.0790833	0.186333
1.33824	0.0790833	0.186333
1.3338	0.0790833	0.25975
1.32936	0.0790833	NA
1.32492	NA	0.25975
1.32048	0.0790833	0.25975
1.31604	0.0790833	0.25975
1.31459	0.0790833	0.25975
1.31314	0.0790833	0.25975
1.31169	0.0790833	NA
1.31024	NA	0.25975
1.30879	0.0790833	0.25975
1.301	0.0790833	0.25975
1.2932	0.0790833	0.303
1.2854	0.0790833	0.303
1.2776	0.0248333	NA
1.2698	NA	0.303
1.25699	0.0248333	0.303
1.24418	0.0248333	0.303
1.23137	0.0248333	0.303
1.21856	0.0248333	0.2745
1.20574	0.0248333	NA
1.20466	NA	0.2745
1.20358	0.0248333	0.2745
1.2025	0.0248333	0.2745
1.20141	0.0248333	0.2745
1.20033	0.0248333	0.2745
1.20257	0.0248333	NA
1.2048	NA	0.2745
1.20704	0.0248333	0.2745
1.20928	0.0248333	0.2745
1.21151	0.0248333	0.2745
1.21077	0.0248333	0.2745
1.21002	0.0248333	NA
1.20928	NA	0.2745
1.20853	0.0248333	0.2745
1.20779	0.0248333	0.2745
1.20675	0.0248333	NA
1.20571	0.0248333	0.2745
1.20467	0.0248333	0.2745
1.20363	0.0248333	0.2745
1.20259	NA	0.2745
1.19716	0.0248333	NA
1.19174	0.0248333	0.2745
1.18632	0.0248333	0.2745
1.1809	0.0248333	0.2745
1.17548	0.0248333	0.2745
1.17088	NA	0.2745
1.16628	0.0248333	NA
1.16169	0.0248333	0.2745
1.15709	0.0248333	0.2745
1.15249	0.0248333	0.2745
1.14937	0.0248333	0.2745
1.14625	NA	0.2745
1.14312	0.0248333	NA
1.14	0.0248333	0.2745
1.13688	0.0248333	0.2745
1.13466	0.0248333	0.2745
1.13244	0.0248333	0.2745
1.13022	NA	0.2745
1.128	0.0248333	NA
1.12578	0.0248333	0.2745
1.12312	0.0248333	0.2745
1.12047	0.0248333	0.200083
1.11781	0.0248333	0.200083
1.11516	NA	0.200083
1.1125	0.0248333	0.200083
1.11441	0.0248333	NA
1.11633	0.0248333	0.200083
1.11824	0.0248333	0.200083
1.12015	NA	0.200083
1.12207	0.0248333	0.200083
1.12299	0.0465	0.200083
1.12391	0.0465	NA
1.12484	0.0465	0.200083
1.12576	0.0465	0.200083
1.12668	NA	0.200083
1.12646	0.0465	0.200083
1.12623	0.0465	NA
1.126	0.0465	0.200083
1.12577	0.0465	0.200083
1.12554	0.0465	0.200083
1.13417	NA	0.200083
1.14279	0.0465	0.200083
1.15142	0.0465	NA
1.16004	0.0465	0.200083
1.16867	0.0465	0.200083
1.16591	0.0465	NA
1.16315	NA	0.200083
1.16039	0.0465	0.200083
1.15764	0.0465	0.200083
1.15488	0.0465	0.200083
1.15007	0.0465	0.200083
1.14526	0.0465	NA
1.14045	NA	0.200083
1.13564	0.0465	0.200083
1.13083	0.0465	0.200083
1.12445	0.0465	0.200083
1.11807	0.0478333	0.200083
1.1117	0.0478333	NA
1.10532	NA	0.200083
1.09895	0.0478333	0.200083
1.09808	0.0478333	0.200083
1.09721	0.0478333	0.200083
1.09635	0.0478333	0.200083
1.09548	0.0478333	NA
1.09461	0.0478333	0.200083
1.0947	NA	0.27175
1.09478	0.0478333	0.27175
1.09486	0.0478333	0.27175
1.09494	0.0478333	0.29175
1.09502	0.0478333	0.29175
1.08728	0.0478333	NA
1.07953	NA	0.29175
1.07178	0.0478333	0.29175
1.06403	0.0478333	0.29175
1.05628	0.0478333	0.29175
1.05214	0.0478333	0.236833
1.048	0.0478333	NA
1.04386	NA	0.236833
1.03971	0.0478333	0.236833
1.03557	0.0478333	0.236833
1.03962	0.0478333	0.236833
1.04367	0.0478333	0.236833
1.04772	0.0478333	NA
1.05177	NA	0.236833
1.05582	0.0478333	0.236833
1.06218	0.0478333	0.236833
1.06854	0.0478333	0.236833
1.0749	0.0478333	0.236833
1.08125	0.0478333	NA
1.08761	NA	0.236833
1.08962	0.0478333	0.236833
1.09162	0.0478333	0.236833
1.09362	0.0478333	0.277917
1.09563	0.0478333	0.277917
1.09763	0.0478333	NA
1.10135	NA	0.277917
1.10506	0.023	0.277917
1.10877	0.023	0.277917
1.11248	0.023	0.277917
1.1162	0.023	0.277917
1.11422	0.023	NA
1.11224	0.023	0.277917
1.11026	NA	0.277917
1.10828	0.023	0.277917
1.10631	0.023	0.277917
1.10523	0.0675833	0.2045
1.10415	0.0675833	NA
1.10307	0.0675833	0.2045
1.10199	NA	0.2045
1.10091	0.0675833	0.2045
1.10679	0.0675833	0.2045
1.11267	0.0675833	0.2045
1.11855	0.0675833	NA
1.12443	0.0675833	0.2045
1.13031	NA	0.2045
1.129	0.0675833	0.2045
1.12769	0.0675833	0.16125
1.12638	0.0675833	0.16125
1.12507	0.0675833	0.16125
1.12376	0.0675833	NA
1.12512	NA	0.16125
1.12648	0.0675833	0.16125
1.12784	0.0675833	0.16125
1.1292	0.0675833	0.16125
1.13056	0.0675833	0.16125
1.13068	0.0675833	NA
1.1308	NA	0.16125
1.13092	0.0675833	0.16125
1.13104	0.0675833	0.16125
1.13116	0.0675833	0.16125
1.12918	0.0675833	0.16125
1.12719	0.0675833	NA
1.1252	0.0675833	0.19525
1.12321	NA	0.19525
1.12122	0.0675833	0.19525
1.12068	0.0675833	0.19525
1.12013	0.0675833	NA
1.11958	0.0675833	0.19525
1.11904	0.0675833	0.19525
1.11849	NA	0.19525
1.11807	0.0675833	NA
1.11765	0.0675833	0.19525
1.11723	0.0675833	0.19525
1.11681	0.0675833	0.19525
1.11639	0.0675833	0.19525
1.11363	NA	0.23175
1.11087	0.0675833	NA
1.10811	0.0675833	0.23175
1.10534	0.0675833	0.23175
1.10258	0.0675833	0.23175
1.09966	0.0675833	0.23175
1.09674	NA	0.23175
1.09382	0.0675833	NA
1.0909	0.0675833	0.23175
1.08798	0.0675833	0.23175
1.08753	0.0675833	0.23175
1.08709	0.0675833	0.23175
1.08664	NA	0.23175
1.08619	0.0675833	0.23175
1.08575	0.0675833	NA
1.07604	0.0675833	0.23175
1.06632	0.0675833	0.23175
1.05661	0.0675833	0.23175
1.0469	NA	0.23175
1.03719	0.0675833	NA
1.03435	0.0675833	0.23175
1.03151	0.0675833	0.23175
1.02866	0.0675833	0.23175
1.02582	0.0675833	NA
1.02298	NA	0.23175
1.02336	0.0675833	0.23175
1.02374	0.0675833	0.23175
1.02411	0.0675833	0.23175
1.02449	0.11925	0.23175
1.02487	0.11925	NA
1.02477	0.11925	0.23175
1.02467	NA	0.23175
1.02458	0.11925	0.23175
1.02448	0.11925	0.23175
1.02438	NA	0.23175
1.03744	0.11925	NA
1.05049	0.11925	0.23175
1.06355	0.11925	0.23175
1.0766	0.11925	0.23175
1.08966	0.11925	0.23175
1.09008	NA	0.28325
1.09049	0.11925	NA
1.09091	0.11925	0.28325
1.09132	0.11925	0.28325
1.09174	0.11925	0.28325
1.08957	0.141167	0.28325
1.08741	NA	0.28325
1.08524	0.141167	NA
1.08307	0.141167	0.28325
1.0809	0.141167	0.28325
1.08013	NA	0.28325
1.07936	0.141167	0.28325
1.0786	0.141167	0.28325
1.07783	0.141167	NA
1.07706	0.141167	0.28325
1.07629	NA	0.28325
1.07552	0.186667	0.28325
1.07475	0.186667	0.28325
1.07398	0.193667	0.28325
1.07321	0.193667	NA
1.07225	0.193667	0.28325
1.07033	0.193667	0.28325
1.06937	0.193667	0.28325
1.0684	0.193667	0.28325
1.06473	0.193667	0.211583
1.06105	0.193667	0.211583
1.05369	0.193667	0.211583
1.05001	0.193667	0.163083
1.04898	0.193667	0.163083
1.04795	0.193667	0.163083
1.04692	0.193667	0.163083
1.04486	0.193667	0.163083
1.0411	0.193667	0.163083
1.03734	0.193667	NA
1.03358	0.193667	0.163083
1.02981	0.193667	0.163083
1.02605	0.193667	0.163083
1.02533	NA	0.163083
1.02462	0.193667	0.163083
1.0239	0.193667	NA
1.02318	0.193667	0.163083
1.02246	0.193667	0.163083
1.02128	0.193667	0.163083
1.0201	NA	0.163083
1.01891	0.26275	0.163083
1.01773	0.28275	NA
1.01655	0.28275	0.163083
1.00806	0.28275	0.163083
0.999568	0.28275	0.163083
0.991077	NA	0.163083
0.982585	0.28275	0.122
0.974093	0.28275	NA
0.980399	0.28275	0.122
0.986705	0.28275	0.122
0.993011	0.28275	0.122
0.999317	NA	0.122
1.00562	0.28275	0.122
1.00947	0.28275	NA
1.01331	NA	0.122
1.01715	0.28275	0.122
1.02099	0.28275	0.122
1.02483	0.28275	0.122
1.02954	0.238167	0.122
1.03426	0.238167	0.122
1.04368	0.238167	0.122
1.04839	0.238167	0.122
1.05097	0.238167	0.122
1.05354	0.238167	0.122
1.05612	0.327583	0.122
1.05869	0.327583	NA
1.06127	NA	0.122
1.06118	0.327583	0.122
1.0611	0.327583	NA
1.06102	0.327583	0.122
1.06094	NA	0.122
1.06086	0.327583	0.122
1.05929	0.327583	0.122
1.05771	0.327583	0.122
1.05613	NA	0.122
1.05455	0.327583	NA
1.05298	0.376	0.122
1.0523	0.376	0.122
1.05163	0.376	0.122
1.05096	0.376	0.122
1.05028	NA	0.122
1.04961	0.376	NA
1.05337	0.376	0.122
1.05713	NA	0.122
1.06089	0.376	0.122
1.06465	0.376	0.088
1.06841	0.376	0.088
1.06546	0.376	0.088
1.06399	0.376	0.088
1.06251	0.376	0.088
1.06104	0.376	0.088
1.06115	0.376	0.088
1.06138	0.376	0.088
1.0615	0.376	0.088
1.06161	0.376	0.088
1.06162	0.376	0.088
1.06162	0.376	0.0515
1.06163	0.376	NA
1.06163	NA	0.0515
1.06164	0.376	0.0515
1.06575	0.376	0.0515
1.06987	0.376	0.0515
1.07398	0.376	0.0515
1.07809	0.376	NA
1.08221	NA	0.158917
1.08348	0.376	0.158917
1.08475	0.376	0.158917
1.08602	0.376	0.158917
1.08729	0.376	0.158917
1.08856	0.376	NA
1.07506	NA	0.158917
1.06157	0.376	0.158917
1.04807	NA	0.205833
1.03457	0.376	0.251583
1.02107	0.460917	0.251583
1.02144	0.460917	NA
1.02182	0.460917	0.251583
1.02219	NA	0.251583
1.02257	0.460917	0.33925
1.02294	0.460917	0.33925
1.02517	0.460917	0.33925
1.0274	0.460917	NA
1.02963	0.460917	0.33925
1.03186	NA	0.33925
1.03409	0.460917	0.33925
1.03865	0.460917	0.33925
1.0432	0.387583	0.33925
1.04775	0.387583	0.33925
1.05231	0.387583	NA
1.05686	NA	0.33925
1.05975	0.387583	0.33925
1.06263	0.387583	0.33925
1.06552	0.387583	0.33925
1.0684	0.387583	0.33925
1.07129	0.387583	NA
1.07082	NA	0.33925
1.07036	0.387583	0.28775
1.06989	NA	0.28775
1.06942	0.387583	0.28775
1.06896	0.387583	0.28775
1.07939	0.387583	NA
1.08982	0.42025	0.28775
1.10025	0.42025	0.28775
1.11069	NA	0.28775
1.12112	0.398333	0.28775
1.1271	0.398333	0.28775
1.13308	0.398333	NA
1.13905	0.398333	0.28775
1.14503	0.398333	0.28775
1.15101	0.398333	0.28775
1.15619	NA	0.28775
1.16136	0.398333	0.350583
1.16654	0.398333	NA
1.17171	0.3515	0.350583
1.17689	0.3515	0.350583
1.18176	0.3445	0.350583
1.18663	NA	0.350583
1.1915	0.3445	0.350583
1.19637	0.3445	NA
1.20124	0.3445	0.4245
1.20304	0.3445	0.4245
1.20485	0.3445	0.4245
1.20665	NA	0.4245
1.20846	0.3445	0.4245
1.21026	0.3445	NA
1.20727	0.3445	0.4245
1.20428	0.3445	0.4245
1.20129	0.3445	0.4245
1.1983	NA	0.4245
1.19531	0.3445	0.4245
1.19344	0.3445	NA
1.19156	0.3445	0.450917
1.18969	0.3445	0.450917
1.18782	0.3445	0.450917
1.18595	NA	0.450917
1.18473	0.3445	NA
1.18351	0.3445	0.450917
1.18229	0.3445	0.450917
1.18107	0.3445	NA
1.17985	0.3445	0.450917
1.18482	NA	0.450917
1.18978	0.3445	0.450917
1.19475	0.3445	0.450917
1.19972	0.3445	0.450917
1.20469	0.275417	NA
1.21316	0.255417	0.450917
1.22164	NA	0.450917
1.23012	0.255417	0.450917
1.23859	0.255417	NA
1.24707	0.255417	0.450917
1.25433	0.255417	0.450917
1.26159	NA	0.511333
1.26885	0.255417	0.511333
1.27611	0.255417	0.511333
1.28336	0.255417	0.511333
1.2969	0.255417	NA
1.31044	0.255417	0.511333
1.32398	NA	0.511333
1.33752	0.29075	0.511333
1.35106	0.29075	0.511333
1.35688	0.29075	0.511333
1.36269	0.29075	NA
1.3685	0.29075	0.511333
1.37432	NA	0.547917
1.38013	0.29075	0.547917
1.38478	0.29075	0.547917
1.38943	0.29075	0.547917
1.39409	0.29075	NA
1.39874	0.29075	0.547917
1.40339	NA	0.547917
1.40774	0.201333	0.547917
1.4121	0.201333	0.547917
1.41645	0.201333	0.547917
1.42516	0.201333	0.547917
1.43309	0.201333	0.547917
1.44103	0.201333	0.547917
1.44896	0.201333	0.547917
1.45689	NA	0.547917
1.46483	0.201333	NA
1.46033	0.201333	0.6295
1.45583	0.152917	0.6295
1.45133	0.152917	0.6295
1.44684	0.152917	0.6295
1.4468	0.227417	0.6295
1.45127	0.227417	0.6295
1.45573	0.227417	NA
1.46019	0.227417	0.6295
1.46466	0.275417	0.6295
1.46942	NA	0.6295
1.47418	0.275417	0.6295
1.47894	0.275417	NA
1.4837	0.275417	0.644333
1.48847	0.275417	0.644333
1.48654	0.275417	0.644333
1.4827	0.275417	0.644333
1.48078	0.275417	0.644333
1.47886	0.275417	0.644333
1.47971	0.275417	0.644333
1.48057	0.275417	0.644333
1.48227	0.275417	0.644333
1.48313	0.275417	0.644333
1.47964	0.275417	0.644333
1.47616	0.275417	NA
1.47267	0.275417	0.644333
1.46919	NA	0.644333
1.4657	0.275417	0.644333
1.46265	0.275417	0.536917
1.45961	0.275417	0.536917
1.45656	0.275417	NA
1.45351	0.275417	0.536917
1.45046	NA	0.536917
1.45206	0.275417	0.536917
1.45366	0.275417	0.536917
1.45526	0.275417	0.536917
1.45686	0.275417	NA
1.45846	0.1905	0.49
1.44976	NA	0.44425
1.44106	0.1905	0.44425
1.43236	0.1905	0.44425
1.42367	0.1905	0.44425
1.41497	0.1905	NA
1.41171	0.1905	0.356583
1.40845	NA	0.356583
1.40519	0.1905	0.356583
1.40193	0.1905	0.356583
1.39868	0.1905	NA
1.3938	NA	0.356583
1.38892	0.1905	0.356583
1.38405	0.1905	0.356583
1.37917	0.1905	0.356583
1.3743	NA	0.356583
1.36852	0.1905	NA
1.36273	0.1905	0.356583
1.35695	0.1905	0.356583
1.35117	0.1905	0.356583
1.34539	0.1905	0.356583
1.33409	0.1905	0.356583
1.32843	0.1905	0.356583
1.32278	0.1905	0.356583
1.31713	0.1905	0.356583
1.31933	0.1905	0.356583
1.32373	0.157833	0.356583
1.32593	0.157833	0.356583
1.32813	0.157833	0.356583
1.33608	0.157833	0.356583
1.34402	0.157833	0.356583
1.35992	0.157833	0.356583
1.36787	0.157833	NA
1.37035	0.157833	0.356583
1.37283	0.157833	0.356583
1.37531	NA	0.356583
1.3778	0.157833	0.356583
1.38028	0.157833	0.29375
1.38232	0.157833	NA
1.38436	0.157833	0.29375
1.38639	NA	0.29375
1.38843	0.157833	0.29375
1.39047	0.157833	0.29375
1.39251	0.157833	0.38875
1.39455	0.157833	NA
1.39659	0.157833	0.314833
1.39863	NA	0.314833
1.40066	0.157833	NA
1.4027	0.157833	0.314833
1.40782	0.157833	0.314833
1.41294	0.157833	0.314833
1.41806	0.157833	0.314833
1.42317	0.157833	0.314833
1.42594	0.157833	0.314833
1.42358	0.157833	0.314833
1.42122	0.157833	0.314833
1.41887	0.157833	0.288417
1.41651	0.157833	0.288417
1.41091	0.157833	0.288417
1.40811	0.157833	0.288417
1.40531	0.157833	0.288417
1.40251	0.157833	0.288417
1.39507	0.157833	0.288417
1.38017	0.157833	0.288417
1.37272	0.18275	0.288417
1.36527	0.18275	0.288417
1.36714	0.18275	0.288417
1.369	0.18275	0.288417
1.37274	0.18275	0.288417
1.37461	0.18275	0.288417
1.37928	0.18275	0.288417
1.38396	0.18275	0.288417
1.38864	0.18275	0.228
1.39332	NA	0.228
1.39799	0.18275	NA
1.40244	0.18275	0.228
1.40689	0.18275	0.228
1.41134	0.221	0.228
1.41579	0.221	0.312333
1.42024	NA	0.312333
1.42423	0.221	NA
1.42822	0.221	0.345167
1.43221	0.221	0.345167
1.4362	0.221	0.345167
1.44019	0.221	0.308583
1.44638	NA	0.308583
1.45256	0.221	NA
1.45875	0.288667	0.308583
1.46494	0.288667	0.308583
1.47112	0.288667	0.308583
1.4726	0.288667	0.308583
1.47408	NA	0.308583
1.47556	0.288667	NA
1.47704	0.288667	0.308583
1.47852	0.288667	0.308583
1.48395	0.288667	0.365417
1.48938	0.288667	0.365417
1.49481	NA	0.365417
1.50024	0.288667	NA
1.50566	0.288667	0.365417
1.50549	0.288667	0.365417
1.50531	0.288667	0.283833
1.50514	0.301333	0.283833
1.50496	0.226833	0.283833
1.50794	0.226833	0.283833
1.51109	0.226833	0.283833
1.51424	0.226833	0.283833
1.51739	0.20225	0.283833
1.52054	0.23475	0.283833
1.53732	0.23475	0.283833
1.5457	0.23475	0.283833
1.55409	0.301	0.269
1.56247	0.301	0.270833
1.56256	0.301	NA
1.56265	NA	0.270833
1.56274	0.301	0.270833
1.56282	0.301	0.270833
1.56291	0.301	0.270833
1.57963	0.301	0.270833
1.59636	0.301	NA
1.61308	NA	0.270833
1.6298	0.301	0.270833
1.64653	0.301	0.270833
1.65608	0.301	0.270833
1.66563	0.301	0.270833
1.67518	0.301	NA
1.68473	NA	0.270833
1.69429	0.301	0.270833
1.69702	0.301	0.270833
1.69976	0.301	0.270833
1.70249	0.301	0.270833
1.70523	0.301	NA
1.70796	NA	0.270833
1.72502	NA	0.270833
1.74208	0.301	0.270833
1.75914	0.301	0.270833
1.7762	0.301	0.270833
1.79325	0.301	NA
1.79434	0.301	0.270833
1.79543	NA	0.270833
1.79652	0.301	0.270833
1.7976	0.301	0.270833
1.79869	0.301	0.270833
1.82075	0.301	NA
1.84281	0.323583	0.270833
1.86488	0.323583	0.270833
1.88694	NA	0.270833
1.909	0.323583	0.270833
1.913	0.323583	NA
1.91701	0.323583	0.270833
1.92101	0.323583	0.270833
1.92501	0.323583	NA
1.92902	NA	0.270833
1.9374	0.323583	0.270833
1.94579	0.323583	0.270833
1.95417	0.323583	0.270833
1.96256	0.323583	NA
1.97094	NA	0.270833
1.9633	0.323583	0.270833
1.95565	0.323583	0.270833
1.94801	NA	0.270833
1.94037	0.323583	0.270833
1.93272	0.323583	NA
1.92652	0.323583	0.270833
1.92031	0.323583	0.308833
1.9141	0.323583	0.308833
1.90789	NA	0.308833
1.90169	0.323583	0.308833
1.90142	0.323583	0.308833
1.90115	0.323583	NA
1.90089	0.323583	0.308833
1.90062	0.323583	0.308833
1.90035	NA	0.308833
1.9045	0.323583	0.308833
1.90864	0.323583	0.365333
1.91278	0.323583	NA
1.91692	0.323583	0.365333
1.92106	NA	0.365333
1.9284	0.323583	0.365333
1.93573	0.323583	0.365333
1.94307	0.323583	0.365333
1.95774	0.323583	0.365333
1.95439	NA	0.270333
1.95103	0.323583	0.270333
1.94767	0.323583	0.270333
1.94432	0.323583	0.270333
1.94813	0.323583	0.270333
1.95529	0.323583	0.270333
1.96246	0.323583	0.270333
1.96962	0.323583	0.270333
1.97679	0.323583	0.270333
1.95579	0.323583	0.270333
1.94529	0.323583	0.270333
1.93479	0.323583	0.270333
1.92429	0.323583	0.270333
1.94368	0.323583	0.270333
1.98247	0.323583	0.270333
2.00187	0.323583	0.270333
2.02127	0.323583	0.270333
2.03437	0.323583	0.270333
2.04747	0.323583	0.270333
2.06058	0.323583	NA
2.07368	NA	0.270333
2.08678	0.323583	0.270333
2.09021	0.298667	0.270333
2.09364	0.298667	0.270333
2.09707	0.298667	0.270333
2.10051	0.298667	NA
2.10394	NA	0.270333
2.10551	0.298667	0.28175
2.10709	0.298667	0.28175
2.10866	0.298667	0.28175
2.11024	0.298667	0.28175
2.11182	0.298667	NA
2.11149	NA	0.28175
2.11117	0.298667	0.334917
2.11085	0.298667	0.334917
2.11053	NA	0.250583
2.11021	0.298667	0.250583
2.11697	0.225083	NA
2.12374	0.225083	0.21775
2.13051	0.225083	0.21775
2.13728	0.225083	0.21775
2.14405	0.225083	0.21775
2.14085	NA	0.21775
2.13766	0.225083	0.21775
2.13446	0.225083	NA
2.13126	0.225083	0.21775
2.12807	0.157417	0.21775
2.12645	0.157417	0.21775
2.12484	NA	0.21775
2.12322	0.157417	NA
2.12161	0.157417	0.21775
2.11999	0.157417	0.21775
2.115	0.157417	0.160917
2.11001	0.157417	NA
2.10502	NA	0.160917
2.10003	0.157417	0.160917
2.09503	0.157417	0.160917
2.10316	0.157417	0.160917
2.11128	0.157417	0.160917
2.1194	0.157417	NA
2.12752	NA	0.160917
2.13564	0.157417	NA
2.14127	0.21	0.160917
2.1469	0.21	0.160917
2.15253	0.21	0.160917
2.15817	0.21	0.160917
2.1638	NA	0.160917
2.15497	0.21	NA
2.14614	0.186583	0.160917
2.13731	0.154083	0.220833
2.12847	0.154083	0.220833
2.11964	0.1915	0.220833
2.12147	NA	0.219
2.12331	0.12525	NA
2.12514	0.12525	0.219
2.12697	0.12525	0.219
2.1288	0.12525	0.219
2.10391	0.12525	0.297583
2.07901	NA	0.297583
2.05411	0.12525	NA
2.02921	0.12525	0.297583
2.00432	0.12525	0.297583
1.99224	0.12525	0.297583
1.98016	0.12525	0.297583
1.96809	NA	0.297583
1.95601	0.14875	NA
1.94393	0.14875	0.297583
1.93306	0.14875	0.297583
1.92218	0.14875	0.297583
1.91131	0.14875	0.297583
1.90044	NA	0.297583
1.88956	0.14875	NA
1.8918	0.14875	0.297583
1.89405	0.275	0.326417
1.89629	0.275	0.326417
1.89853	0.275	0.326417
1.90077	0.275	0.326417
1.88579	0.313667	0.326417
1.8783	0.313667	0.326417
1.87081	0.313667	NA
1.86332	0.313667	0.326417
1.88073	0.313667	0.326417
1.89813	NA	0.326417
1.91554	0.313667	0.326417
1.93294	0.291083	0.326417
1.95035	0.291083	NA
1.93898	0.291083	0.326417
1.92761	0.291083	0.326417
1.91624	NA	0.326417
1.90487	0.291083	NA
1.8935	0.291083	0.326417
1.89286	0.291083	0.326417
1.89222	0.291083	0.326417
1.89158	0.291083	0.326417
1.89094	NA	0.326417
1.8903	0.291083	NA
1.88804	0.340583	0.326417
1.88579	0.340583	0.326417
1.88353	0.340583	0.326417
1.88127	0.340583	0.326417
1.87902	NA	0.326417
1.88896	0.340583	NA
1.89891	0.340583	0.326417
1.90886	0.340583	0.288417
1.9188	0.340583	0.288417
1.92875	0.340583	0.288417
1.93609	NA	0.342833
1.94343	0.340583	NA
1.95076	0.340583	0.342833
1.9581	0.340583	0.342833
1.96544	0.340583	0.342833
1.95055	0.340583	0.342833
1.93566	NA	0.342833
1.92076	0.340583	NA
1.90587	0.340583	0.314917
1.89098	NA	0.314917
1.88036	0.340583	0.314917
1.86973	0.340583	0.314917
1.85911	0.340583	0.314917
1.84849	0.340583	NA
1.83786	0.340583	0.314917
1.83127	NA	0.314917
1.82467	0.340583	0.314917
1.81808	0.340583	0.314917
1.81148	0.340583	0.314917
1.80489	0.340583	0.314917
1.86147	0.340583	0.314917
1.88976	0.340583	0.314917
1.91805	0.340583	0.314917
1.94635	0.340583	0.314917
1.97464	0.340583	0.314917
2.00293	0.340583	0.314917
2.05951	0.340583	0.314917
2.05964	0.340583	0.314917
2.05977	NA	0.314917
2.0599	0.340583	0.314917
2.06003	0.340583	0.314917
2.06016	0.412667	NA
2.04796	NA	0.314917
2.03575	0.412667	0.314917
2.02354	0.412667	0.314917
2.01134	0.412667	0.314917
1.99913	0.412667	0.314917
2.00313	0.412667	0.314917
2.00512	0.412667	0.314917
2.00712	0.412667	0.314917
2.00912	0.412667	0.314917
2.01224	NA	0.314917
2.01536	0.412667	NA
2.01848	0.412667	0.337167
2.0216	NA	0.337167
2.02473	0.412667	0.337167
2.02018	0.412667	0.382417
2.01564	0.412667	0.382417
2.01109	0.412667	0.32925
2.00654	0.412667	NA
2.002	0.412667	0.41125
1.98189	NA	0.41125
1.96179	0.412667	0.41125
1.94169	0.412667	0.41125
1.92158	0.412667	0.41125
1.90148	0.412667	NA
1.90432	0.412667	0.41125
1.90717	NA	0.492417
1.91002	0.412667	0.492417
1.91287	0.412667	0.492417
1.91572	0.412667	0.492417
1.9203	0.412667	0.492417
1.92259	0.424333	0.492417
1.92487	0.424333	0.492417
1.92716	0.424333	0.492417
1.94712	0.424333	0.492417
1.96708	0.424333	NA
1.98705	NA	0.492417
2.00701	0.424333	0.492417
2.02697	0.424333	NA
2.03757	0.424333	0.492417
2.04817	0.424333	0.492417
2.05877	0.424333	0.492417
2.06938	NA	0.492417
2.07998	0.424333	0.492417
2.09299	0.424333	NA
2.10601	0.424333	0.492417
2.11902	0.359083	0.492417
2.13204	0.359083	0.492417
2.14505	NA	0.492417
2.15062	0.359083	NA
2.15618	0.359083	0.492417
2.16174	0.359083	0.492417
2.16731	0.359083	0.4325
2.17287	0.359083	0.4325
2.18244	NA	0.4325
2.192	0.359083	0.4325
2.20157	0.321667	NA
2.21114	0.321667	0.4325
2.22071	0.321667	0.4325
2.22897	0.321667	0.4325
2.23723	NA	0.353917
2.24549	0.321667	0.353917
2.25375	0.321667	NA
2.26201	0.321667	0.353917
2.24588	0.321667	0.353917
2.22975	0.321667	0.353917
2.21362	NA	0.353917
2.19749	0.321667	0.353917
2.18136	0.321667	NA
2.20257	0.298167	0.353917
2.22377	0.298167	0.353917
2.24498	NA	0.353917
2.26619	0.361167	0.353917
2.28739	0.361167	0.353917
2.29665	0.361167	NA
2.30591	0.361167	0.353917
2.31517	NA	0.325083
2.32443	0.361167	0.377583
2.33369	0.234917	0.377583
2.33236	0.234917	0.377583
2.33104	0.234917	NA
2.32972	0.234917	0.377583
2.32839	NA	0.377583
2.32707	0.19625	0.377583
2.30214	0.19625	0.38975
2.2772	0.19625	0.38975
2.25227	0.19625	NA
2.22734	0.19625	0.38975
2.2024	0.28525	0.38975
2.1984	NA	0.38975
2.19439	0.28525	NA
2.19038	0.28525	0.38975
2.18638	0.28525	0.38975
2.18237	0.28525	0.38975
2.17764	0.28525	NA
2.17291	NA	0.38975
2.16819	0.28525	0.38975
2.16346	0.28525	0.38975
2.15873	0.28525	NA
2.15764	0.28525	0.38975
2.15656	0.28525	0.38975
2.15438	0.23575	0.398
2.1533	0.23575	0.398
2.14589	NA	0.398
2.13848	0.23575	0.398
2.13108	0.23575	0.442
2.12367	0.23575	NA
2.11626	0.23575	0.472833
2.06139	0.23575	0.472833
2.00651	NA	0.472833
1.95164	0.23575	0.418417
1.89676	0.23575	0.418417
1.84189	0.23575	0.418417
1.8478	0.23575	NA
1.85371	0.23575	0.418417
1.85962	NA	0.418417
1.86553	0.23575	0.418417
1.87144	0.23575	0.389833
1.88296	0.23575	0.389833
1.89447	0.23575	NA
1.90598	0.23575	0.389833
1.91749	NA	0.389833
1.929	0.23575	0.389833
1.92637	0.23575	0.389833
1.92373	0.23575	0.465083
1.9211	0.23575	NA
1.91847	0.23575	0.465083
1.91584	NA	0.465083
1.91445	0.23575	0.48075
1.91306	0.23575	0.48075
1.91167	0.23575	0.48075
1.91029	0.23575	NA
1.9089	0.23575	0.48075
1.90576	NA	0.48075
1.90262	0.23575	0.48075
1.89948	0.23575	0.48075
1.89634	0.23575	0.48075
1.89319	0.23575	NA
1.8989	0.23575	0.48075
1.90461	NA	0.48075
1.91031	0.23575	0.48075
1.91602	0.23575	0.48075
1.92173	0.23575	0.48075
1.93818	0.163667	NA
1.95464	NA	0.48075
1.9711	0.163667	0.48075
1.98756	0.163667	0.48075
2.00402	0.163667	0.48075
2.00373	0.163667	0.48075
2.00345	0.163667	NA
2.00316	NA	0.48075
2.00287	0.163667	0.48075
2.00259	0.163667	NA
1.98797	0.163667	0.48075
1.97336	0.163667	0.48075
1.95875	0.163667	0.48075
1.94413	NA	0.447083
1.92952	0.163667	NA
1.93667	0.163667	0.447083
1.94382	0.163667	0.447083
1.95098	0.163667	0.401833
1.96528	0.163667	0.401833
1.96437	0.163667	0.401833
1.96346	0.163667	0.319833
1.96255	0.163667	0.319833
1.96164	0.163667	0.397167
1.96073	NA	0.424583
1.97199	0.163667	NA
1.98324	0.163667	0.424583
1.99449	0.163667	0.424583
2.00574	0.163667	0.343417
2.017	0.163667	0.343417
2.00647	0.163667	0.343417
2.0012	0.152	0.343417
1.99594	0.152	0.343417
1.99067	0.152	NA
1.98614	0.152	0.343417
1.9816	NA	0.343417
1.97707	0.152	NA
1.97254	0.152	0.343417
1.968	0.170083	0.343417
1.96386	0.170083	NA
1.95973	0.170083	0.343417
1.95559	0.170083	0.343417
1.95145	NA	0.343417
1.94732	0.170083	0.343417
1.93441	0.170083	0.343417
1.9215	0.170083	NA
1.9086	0.170083	0.343417
1.89569	0.170083	0.343417
1.88278	NA	0.343417
1.87741	0.170083	0.343417
1.87203	0.170083	0.343417
1.86665	0.170083	NA
1.86128	0.170083	0.343417
1.8559	0.170083	0.343417
1.87034	NA	0.343417
1.88477	0.170083	NA
1.89921	0.170083	0.343417
1.91364	0.170083	0.343417
1.92808	0.170083	0.343417
1.94254	0.170083	NA
1.957	NA	0.343417
1.97146	0.170083	0.343417
1.98592	0.170083	0.343417
2.00038	0.170083	NA
1.99906	0.170083	0.343417
1.99775	0.170083	0.343417
1.99644	NA	0.343417
1.99512	0.170083	0.343417
1.99381	0.170083	0.343417
1.99947	0.170083	0.44525
2.00513	0.170083	NA
2.01079	0.107083	0.44525
2.01644	NA	0.44525
2.0221	0.107083	0.44525
2.01506	0.107083	0.44525
2.00802	0.107083	0.44525
2.00097	0.107083	NA
1.99393	0.107083	0.44525
1.98688	NA	0.44525
1.99499	0.107083	0.44525
2.00309	0.107083	0.44525
2.0112	0.107083	0.39275
2.0193	0.107083	NA
2.02741	0.107083	0.443333
2.0259	NA	0.443333
2.02439	0.107083	0.443333
2.02288	0.107083	0.443333
2.02137	0.107083	0.443333
2.01986	0.0180833	NA
2.01592	0.0180833	0.431167
2.01198	0.0180833	0.431167
2.00804	NA	0.431167
2.0041	0.0180833	0.431167
2.00015	0.0180833	0.431167
2.01547	0.0180833	NA
2.03079	0.0180833	0.431167
2.04611	0.0180833	0.431167
2.06143	NA	0.431167
2.07675	0.0180833	NA
2.08256	0.0180833	0.431167
2.08836	0.0180833	NA
2.09416	0.0180833	0.431167
2.09997	0.0180833	0.431167
2.10577	NA	0.431167
2.10871	0.0180833	0.449167
2.11164	0.0180833	0.440917
2.11458	0.0180833	NA
2.11751	0.0180833	0.440917
2.12044	0.0180833	0.440917
2.13906	NA	0.440917
2.15768	0.0180833	0.396917
2.1763	0.0180833	0.366083
2.21354	0.0180833	0.366083
2.22962	0.0180833	0.366083
2.24571	0.0180833	0.366083
2.26179	0.0180833	0.366083
2.27788	0.0180833	0.366083
2.2844	0.0180833	0.366083
2.27484	0.0180833	0.366083
2.26528	0.0180833	0.366083
2.25572	0.0180833	0.366083
2.24616	0.0781667	0.366083
2.23207	0.0781667	0.366083
2.22502	0.0781667	0.366083
2.21798	0.0781667	0.37475
2.21093	0.0781667	0.37475
2.21017	0.0781667	0.2995
2.20864	0.0781667	0.2995
2.20787	0.0781667	0.374833
2.20711	0.0781667	0.359167
2.20835	0.0781667	0.359167
2.2096	0.0781667	0.359167
2.2121	0.0781667	0.359167
2.21334	0.0781667	0.359167
2.20937	0.0781667	0.359167
2.20539	0.0781667	0.359167
2.20141	0.0781667	0.359167
2.19743	0.0781667	NA
2.19346	NA	0.359167
2.18948	0.0781667	0.359167
2.1855	0.0781667	0.359167
2.18152	0.0781667	0.371083
2.17754	0.0781667	NA
2.17357	0.0781667	0.371083
2.15962	NA	0.371083
2.14567	0.0781667	0.371083
2.13172	0.0781667	0.371083
2.11778	0.0781667	0.371083
2.10383	0.0781667	NA
2.09879	0.0781667	0.371083
2.09376	NA	0.371083
2.08873	0.0781667	0.371083
2.08369	0.0781667	0.371083
2.07866	0.0781667	NA
2.08354	0.0781667	0.371083
2.08842	0.0781667	0.371083
2.09331	NA	0.371083
2.09819	0.0781667	0.371083
2.10308	0.0781667	0.371083
2.10345	0.0781667	NA
2.10382	0.0781667	0.371083
2.10419	0.0781667	0.371083
2.10456	NA	0.371083
2.10493	0.0781667	0.371083
2.12068	0.0781667	0.371083
2.13642	0.0781667	NA
2.15217	0.0781667	0.29375
2.16791	0.0781667	0.266333
2.18366	NA	0.266333
2.18118	0.0781667	0.266333
2.17871	0.0781667	0.266333
2.17623	0.0781667	0.266333
2.17376	0.140917	NA
2.17128	0.140917	0.266333
2.17283	NA	0.266333
2.17437	0.140917	0.266333
2.17592	0.140917	0.266333
2.17746	0.122833	0.266333
2.179	0.122833	NA
2.17513	0.122833	0.266333
2.17126	NA	0.266333
2.16739	0.122833	0.266333
2.16352	0.122833	0.266333
2.15965	0.122833	0.302167
2.16473	0.122833	NA
2.16981	0.122833	0.302167
2.17489	NA	0.302167
2.17997	0.122833	0.302167
2.18505	0.122833	0.302167
2.1843	0.122833	0.302167
2.18354	0.1345	NA
2.18279	NA	0.302167
2.18204	0.1345	0.302167
2.18128	0.1345	0.302167
2.20066	0.1345	0.302167
2.22004	0.1345	NA
2.23941	0.1345	0.302167
2.25879	NA	0.302167
2.27817	0.1345	0.322583
2.28772	0.218083	0.322583
2.29728	0.218083	0.322583
2.30684	0.218083	0.322583
2.3164	0.218083	NA
2.32596	0.218083	0.383083
2.341	NA	0.383083
2.35604	0.218083	0.383083
2.37108	0.218083	0.383083
2.38612	0.218083	0.383083
2.40116	0.218083	NA
2.41605	0.218083	0.383083
2.43095	NA	0.28125
2.44584	0.218083	0.28125
2.46074	0.218083	0.28125
2.47563	0.218083	NA
2.46948	0.218083	0.28125
2.46333	0.218083	NA
2.45717	NA	0.28125
2.45102	0.218083	0.28125
2.44487	0.218083	0.28125
2.43911	0.218083	0.28125
2.43335	0.218083	0.28125
2.42758	0.218083	NA
2.42182	NA	0.28125
2.41606	0.218083	0.28125
2.40987	0.218083	0.230667
2.40369	0.218083	0.230667
2.3975	0.218083	0.230667
2.39132	0.218083	NA
2.38513	NA	0.230667
2.36706	0.218083	0.230667
2.349	0.218083	0.230667
2.33093	0.218083	0.230667
2.31287	0.218083	0.230667
2.2948	0.218083	NA
2.29174	NA	0.230667
2.28867	0.218083	0.230667
2.2856	0.218083	0.230667
2.28254	0.218083	0.230667
2.27947	0.218083	0.230667
2.31862	0.218083	NA
2.35778	NA	0.230667
2.39693	0.218083	0.274417
2.43608	0.218083	0.274417
2.47524	0.218083	0.274417
2.49262	NA	0.256417
2.51	0.218083	NA
2.52738	0.218083	0.256417
2.54476	0.218083	0.256417
2.56214	0.218083	0.256417
2.57436	0.218083	0.2985
2.58658	0.218083	0.2985
2.5988	NA	0.2985
2.61102	0.218083	NA
2.62325	0.218083	0.2985
2.61183	0.218083	0.2985
2.60042	0.218083	0.2985
2.589	0.218083	NA
2.57759	NA	0.2985
2.56618	0.236	0.2985
2.5693	0.236	NA
2.57243	0.236	0.2985
2.57556	0.236	0.2985
2.57869	NA	0.2985
2.58181	0.175917	0.2985
2.59256	NA	0.2985
2.6033	0.175917	NA
2.61404	0.175917	0.2985
2.62478	0.175917	0.2985
2.63552	0.175917	0.289833
2.6376	0.175917	0.289833
2.63967	NA	0.3185
2.64174	0.175917	NA
2.64381	0.175917	0.3185
2.64589	0.175917	0.243167
2.63899	0.175917	0.243167
2.6252	0.175917	0.243167
2.6183	0.175917	0.243167
2.6114	0.175917	0.243167
2.6202	0.175917	0.243167
2.629	0.175917	0.243167
2.64661	0.175917	0.243167
2.65541	0.175917	0.243167
2.63541	0.175917	0.243167
2.61542	0.175917	0.243167
2.59542	0.175917	0.243167
2.55544	0.175917	0.23125
2.55588	0.175917	0.23125
2.55632	0.175917	0.23125
2.55676	0.175917	0.23125
2.55721	0.175917	0.23125
2.54647	0.175917	0.23125
2.53529	0.175917	0.23125
2.52411	0.175917	0.23125
2.51294	0.175917	0.23125
2.50176	0.175917	0.23125
2.48855	0.175917	0.246167
2.48195	0.175917	0.246167
2.47534	0.175917	0.246167
2.46874	0.175917	0.246167
2.48767	0.175917	0.246167
2.52553	0.175917	0.246167
2.54446	0.175917	0.246167
2.56339	0.175917	0.246167
2.55963	0.175917	0.246167
2.55587	0.175917	0.246167
2.55211	0.175917	NA
2.54835	NA	0.246167
2.54459	0.175917	0.246167
2.53931	0.175917	0.246167
2.53404	0.175917	0.246167
2.52876	0.175917	0.246167
2.52349	0.113167	NA
2.51821	NA	0.246167
2.50959	0.113167	0.246167
2.50097	0.113167	0.246167
2.49235	0.113167	0.246167
2.48372	0.113167	NA
2.4751	0.113167	0.246167
2.46896	NA	0.246167
2.46282	0.113167	0.246167
2.45668	0.113167	0.246167
2.45054	0.113167	NA
2.4444	0.113167	0.246167
2.42967	0.113167	0.246167
2.41494	NA	0.228667
2.40021	0.113167	0.228667
2.38547	0.113167	0.228667
2.37074	0.113167	NA
2.37075	0.113167	0.228667
2.37077	NA	0.228667
2.37078	0.1015	0.228667
2.3708	0.1015	0.228667
2.37081	0.1015	0.228667
2.3841	0.1015	0.228667
2.39739	0.1015	NA
2.41067	0.1015	0.228667
2.42396	NA	0.228667
2.43725	0.1015	NA
2.43771	0.0179167	0.228667
2.43816	0.0179167	0.20825
2.43862	0.0516667	0.20825
2.43908	0.0516667	0.20825
2.43954	NA	0.20825
2.44448	0.0516667	0.14775
2.44942	0.0516667	NA
2.45436	0.0516667	0.14775
2.45929	0.117583	0.14775
2.46423	0.117583	0.14775
2.46103	NA	0.14775
2.45782	0.117583	0.14775
2.45462	0.117583	NA
2.45141	0.117583	0.14775
2.44821	0.117583	0.14775
2.39847	0.117583	0.14775
2.34872	NA	0.14775
2.29898	0.117583	0.14775
2.24924	0.117583	NA
2.1995	0.117583	0.14775
2.19232	0.117583	0.14775
2.18514	0.117583	0.14775
2.17796	NA	0.14775
2.17078	0.117583	0.14775
2.1636	0.117583	NA
2.1536	0.117583	0.14775
2.1436	0.117583	0.14775
2.1336	0.117583	0.14775
2.1136	0.117583	0.14775
2.12206	0.117583	0.14775
2.13051	0.117583	NA
2.13897	0.117583	0.170333
2.14743	0.117583	0.170333
2.15589	NA	0.170333
2.17168	0.117583	0.170333
2.18748	0.117583	0.170333
2.20327	0.117583	NA
2.21907	0.117583	0.170333
2.23486	0.117583	0.170333
2.22902	NA	0.170333
2.22317	0.117583	0.170333
2.21732	0.117583	0.170333
2.21148	0.117583	NA
2.20563	0.191583	0.126583
[truncated: 5,180 more rows]

## Sheet: ASHRAE Dust
APS_mass	Sensor 2	Sensor 1
60.7998	8.26808	11.6151
60.6124	NA	11.6736
60.4251	8.15533	11.5698
60.2377	8.0025	NA
60.0504	NA	11.4243
59.863	8.03933	11.4786
59.7276	7.94942	NA
59.5922	NA	11.5356
59.4567	7.94942	11.416
59.3213	7.91233	NA
59.1859	NA	11.3653
59.0016	7.94992	11.3037
58.8173	7.94992	10.9886
58.633	NA	11.0183
58.4486	7.95517	NA
58.2643	7.98017	11.0057
58.0892	7.85933	NA
57.9141	7.80242	10.8347
57.739	NA	10.7756
57.5639	7.63883	NA
57.3888	NA	10.7049
57.2329	7.64067	NA
57.0769	7.5305	10.8358
56.921	7.45242	10.6678
56.765	NA	10.5797
56.6091	7.26625	NA
56.4239	7.31867	10.6898
56.2387	7.19333	10.6252
56.0536	7.14692	10.689
55.8684	7.08275	NA
55.6832	NA	10.6414
55.49	7.09742	NA
55.2967	7.01333	10.5362
55.1034	6.99667	10.5427
54.9102	NA	10.5978
54.7169	6.95092	NA
54.6321	7.00908	10.5467
54.5472	6.94425	10.3538
54.4624	NA	10.3578
54.3776	6.79733	NA
54.2928	6.70725	10.5237
54.1231	6.58867	10.6237
54.0383	6.52875	10.5738
53.9535	NA	10.4889
53.8686	6.46458	NA
53.7172	6.39958	10.464
53.5657	NA	10.4738
53.4143	6.38067	NA
53.2628	NA	10.2977
53.1114	6.32242	10.2641
52.94	6.239	10.3652
52.5972	6.2775	10.4
52.4258	6.23633	NA
52.2545	6.08633	10.2932
52.007	6.08633	10.2757
51.8832	NA	10.3313
51.7595	5.949	10.2971
51.6357	5.99458	NA
51.5019	5.99967	10.1628
51.3681	5.91317	10.1937
51.2343	NA	10.1511
51.1005	5.99067	10.0987
50.9667	NA	10.0408
50.8068	5.90167	NA
50.6469	NA	10.0039
50.487	5.90167	9.90067
50.3271	5.91892	NA
50.1672	NA	9.96125
50.036	6.01758	9.89058
49.9048	5.996	NA
49.7736	5.9685	9.757
49.6424	5.97975	NA
49.5112	5.92317	9.588
49.4101	NA	9.37067
49.3091	5.954	9.319
49.2081	5.84375	NA
49.1071	5.88058	9.4405
49.0061	NA	9.28
48.8695	NA	9.32692
48.7328	5.97	NA
48.5961	5.91908	9.41892
48.4595	5.92925	9.335
48.3228	5.88583	NA
48.2063	5.85292	9.10317
48.0898	NA	9.10942
47.9734	5.9205	9.2
47.8569	NA	9.16608
47.7404	5.85975	NA
47.6217	5.832	9.16858
47.5029	NA	9.14367
47.3842	5.83933	9.14675
47.2655	5.77767	9.18292
47.1467	5.68708	NA
47.0508	5.73133	9.17275
46.9549	NA	9.17275
46.859	5.62725	9.28517
46.6672	5.50533	9.291
46.5611	5.59125	9.10183
46.455	5.51192	NA
46.349	NA	9.052
46.2429	5.5485	9.04075
46.1368	5.67025	8.82167
45.8288	5.77842	8.90358
45.6748	NA	8.84733
45.5208	5.74442	8.88408
45.3667	5.682	8.89067
45.2341	NA	8.88975
45.1014	5.682	NA
44.9687	5.53983	8.83
44.8361	5.55892	8.81192
44.7034	NA	8.5845
44.5858	5.48042	8.54633
44.4682	5.42125	8.61692
44.3506	5.50975	NA
44.233	5.5375	8.566
44.1154	5.62658	8.44875
43.9775	NA	8.35067
43.8396	5.49108	8.35875
43.5637	5.44575	8.38417
43.4258	5.42225	NA
43.3105	5.42225	8.27042
43.1951	NA	8.26058
43.0798	5.36358	NA
42.9644	5.409	8.31625
42.849	5.409	8.25683
42.7324	5.41242	8.07617
42.4992	5.39117	8.10058
42.3826	NA	8.11508
42.266	5.45092	NA
42.1505	5.42433	8.07458
42.035	5.42	NA
41.9195	NA	8.0065
41.804	5.31342	8.04408
41.6885	5.31342	8.04408
41.5801	5.2765	7.98108
41.3634	5.249	7.971
41.1467	5.33675	7.98267
41.0312	5.22067	8.01083
40.9157	5.19867	NA
40.8002	NA	8.06125
40.6847	5.19758	8.08908
40.4707	5.21842	8.04658
40.3721	5.15608	8.004
40.2736	5.17533	NA
40.1751	NA	8.004
40.0766	5.01208	7.92725
39.9784	5.01208	7.89583
39.8803	5.13983	7.814
39.7821	NA	7.716
39.6839	5.13983	NA
39.5858	5.02458	7.65858
39.485	5.06817	7.68708
39.3842	5.02292	7.61392
39.1825	5.02292	7.55842
39.0817	4.99167	7.45467
38.974	4.83992	7.42725
38.7584	4.87858	7.44483
38.6507	4.92533	NA
38.5429	NA	7.49175
38.4433	4.98975	7.49708
38.3437	4.95875	7.4015
38.2441	4.83567	7.33908
38.0448	4.77483	7.42917
37.8414	4.77483	NA
37.7397	4.60075	7.35617
37.6379	NA	7.24775
37.5362	4.47817	7.29675
37.4249	4.47817	7.19242
37.3135	4.46667	7.15483
37.2021	4.36167	NA
37.0907	NA	7.28
36.9794	4.36167	NA
36.8896	4.41842	7.187
36.7998	4.479	7.2405
36.71	4.48783	7.163
36.6202	NA	7.18067
36.5304	4.56042	NA
36.4163	4.60342	7.18067
36.3021	4.61733	7.03933
36.188	NA	7.16558
36.0738	4.50067	NA
35.9597	4.52492	7.00583
35.8406	4.54425	6.98242
35.7216	4.5685	6.96875
35.4834	4.43667	7.0775
35.3644	4.46792	6.97975
35.2704	4.46792	6.8615
35.1765	NA	6.94583
35.0825	4.44833	NA
34.9885	NA	6.83492
34.8946	4.39017	6.616
34.7932	4.458	6.46525
34.5905	4.3965	6.51592
34.4892	4.33792	6.4945
34.3878	4.2715	6.34075
34.2895	NA	6.25067
34.1912	4.2715	6.25067
34.0929	4.27508	NA
33.9946	4.27508	6.33117
33.8963	4.27508	6.22692
33.715	4.21192	6.1455
33.6244	NA	6.13242
33.5337	4.21192	6.10217
33.4431	4.17342	NA
33.3484	4.14467	5.97408
33.2537	4.31	5.97408
33.1591	NA	5.93933
33.0644	4.33075	5.99517
32.9697	4.28817	NA
32.8938	4.27792	5.98192
32.818	NA	5.97467
32.7421	4.19592	5.99042
32.6662	4.14533	NA
32.5903	NA	6.07475
32.516	4.051	NA
32.4416	NA	6.05692
32.3672	4.051	5.91267
32.2929	4.08792	5.91267
32.2185	4.02492	5.88225
32.0493	3.88075	5.8245
31.9646	3.95358	5.94033
31.88	3.95358	NA
31.7954	3.94233	5.94033
31.7158	3.97092	NA
31.6363	NA	5.81883
31.5567	3.88683	5.94617
31.3976	3.92183	5.83758
31.3268	3.89725	5.81367
31.2559	3.79533	5.81367
31.185	3.79533	5.9415
31.0433	NA	5.89558
30.9621	3.78517	NA
30.8809	NA	5.79117
30.7997	3.78517	5.74642
30.7184	3.74575	5.65617
30.6372	3.661	NA
30.5688	3.661	5.65617
30.4318	3.72658	5.65308
30.3634	3.683	5.60408
30.2949	3.683	5.5245
30.2266	3.71375	NA
30.1584	3.6695	5.62242
30.0901	NA	5.52075
30.0218	3.74942	5.45133
29.9535	NA	5.45133
29.8819	3.792	5.40008
29.8103	3.70608	NA
29.7387	3.70608	5.54808
29.6671	NA	5.54808
29.5955	3.59117	NA
29.5229	NA	5.60992
29.4503	3.46942	NA
29.3777	3.36125	5.56983
29.2325	3.36125	5.48058
29.1601	3.36125	5.3685
29.0876	3.40717	5.39083
29.0152	NA	5.39242
28.9427	3.40717	NA
28.8703	3.39592	5.40883
28.6593	3.39592	5.37058
28.5538	3.36192	5.33042
28.3429	3.27342	5.24667
28.2756	3.24567	5.24667
28.2084	3.09942	5.43517
28.1412	3.06842	5.43517
28.074	3.01533	5.40225
28.0067	NA	5.31642
27.9378	3.00583	NA
27.8689	NA	5.30575
27.8	3.00583	5.21942
27.7311	3.056	NA
27.6622	2.99217	5.16375
27.5938	NA	5.16375
27.5254	2.99217	5.16375
27.4571	2.9605	NA
27.3887	2.9455	5.08625
27.3203	2.84367	5.04933
27.1851	2.7015	5.09692
27.1176	2.65975	5.10667
27.05	2.65975	5.01167
26.9824	2.65975	NA
26.9029	NA	5.13283
26.8233	2.52167	5.14658
26.7438	2.56075	5.10783
26.6642	2.473	NA
26.5847	2.473	5.00367
26.5321	2.47358	5.07883
26.4269	2.43708	4.99025
26.3743	2.39625	4.89733
26.2451	2.39625	4.833
26.1684	2.35	4.69142
26.0918	2.37683	4.69142
25.9385	2.37683	4.7235
25.8647	2.24908	4.7545
25.7909	NA	4.7545
25.7171	2.24908	4.68725
25.6433	2.24908	4.68725
25.5695	2.11317	4.636
25.4344	2.04567	4.67975
25.3669	2.04567	4.62483
25.2318	2.04567	4.62483
25.1522	2.04567	4.63308
25.0726	1.99025	4.557
24.9929	1.92067	NA
24.9133	1.85625	4.48733
24.8337	NA	4.482
24.8047	1.85625	4.46733
24.7758	1.90342	NA
24.7468	NA	4.45483
24.7179	1.88908	4.40592
24.6889	1.88908	NA
24.66	2.00008	4.44825
24.6311	2.00008	NA
24.6021	2.00008	4.46425
24.5732	NA	4.43858
24.5442	1.90633	4.43858
24.4615	1.90633	4.49292
24.3788	NA	4.44958
24.2962	1.90633	NA
24.2135	1.84958	4.44958
24.1308	1.82842	4.39817
24.0447	1.71558	NA
23.9585	1.643	4.34483
23.7863	1.5765	4.39258
23.7002	1.57825	4.39258
23.6322	1.57825	4.40608
23.5641	1.554	4.32808
23.4961	NA	4.36675
23.428	1.51383	NA
23.36	1.48958	4.28392
23.3159	1.48958	NA
23.2718	NA	4.25883
23.2276	1.45833	4.04633
23.1835	1.53167	4.01708
23.1394	1.53167	NA
23.0759	1.53167	4.01708
23.0124	1.50175	3.93275
22.949	NA	4.05517
22.8855	1.50175	3.987
22.822	1.4695	NA
22.758	1.49458	3.987
22.6941	1.49458	3.83783
22.6301	NA	3.83025
22.5661	1.47208	3.83025
22.5021	1.4885	3.83025
22.4331	1.4885	3.86117
22.3641	1.4885	NA
22.2951	1.51533	3.69867
22.1571	1.56042	3.66433
22.1077	1.56042	3.66433
22.0584	1.39508	NA
22.009	1.37433	3.67392
21.9597	NA	3.66375
21.9103	1.37433	NA
21.8405	1.339	3.7015
21.7707	1.39708	3.7015
21.7009	1.4215	3.7525
21.6312	1.46517	3.62808
21.5614	1.46517	3.58292
21.4537	1.42825	3.62458
21.3999	1.35725	3.538
21.346	1.35725	NA
21.2922	1.20675	3.45367
21.2307	NA	3.50883
21.1693	1.20675	3.58417
21.1078	1.20675	3.6245
21.0464	1.26125	NA
20.9849	1.26125	3.59408
20.9268	1.37008	3.59408
20.8686	NA	3.47825
20.8105	1.38558	3.47825
20.7524	1.38558	NA
20.6943	1.43808	3.47825
20.6491	1.45442	3.35092
20.604	1.45442	3.35092
20.5138	1.45442	3.28283
20.4686	1.45442	3.298
20.3594	1.45442	3.17017
20.3048	1.46908	3.17017
20.2502	1.5535	3.16975
20.1955	NA	3.16975
20.1569	1.5535	3.14442
20.1184	1.52275	NA
20.0798	1.52275	3.14442
20.0412	1.44283	NA
20.0026	NA	3.14442
19.9533	1.47858	NA
19.9041	1.47858	3.2005
19.8549	1.47858	3.14425
19.8056	NA	3.12592
19.7564	1.47858	NA
19.7075	1.47858	3.07625
19.6587	1.47858	3.1125
19.5611	1.47858	3.1125
19.5122	1.47858	3.1125
19.4677	1.43267	2.93575
19.4231	1.43267	3.03433
19.3786	1.40842	NA
19.334	NA	2.89058
19.2895	1.443	NA
19.2423	1.443	2.83417
19.1951	1.46792	2.83417
19.1007	1.46792	2.83417
19.0535	1.51575	NA
19.03	1.51575	2.77792
19.0064	1.53375	2.70375
18.9829	NA	2.68733
18.9594	1.53375	2.70933
18.9358	1.53375	NA
18.9159	NA	2.86167
18.8959	1.53433	2.76983
18.8759	1.53433	2.76983
18.856	1.53433	2.58133
18.836	1.53433	2.58133
18.8053	1.573	NA
18.7745	NA	2.54525
18.7438	1.60592	2.49408
18.713	1.66375	2.50183
18.6823	NA	2.50183
18.6604	1.66375	2.50183
18.6385	1.66375	NA
18.6166	1.66375	2.50183
18.5948	1.66375	2.5805
18.5729	1.60883	NA
18.517	NA	2.5365
18.4612	1.60883	2.562
18.4053	1.66267	NA
18.3495	NA	2.51442
18.2937	1.66042	2.50467
18.2086	1.68417	2.54917
18.1661	1.68417	2.428
18.1236	1.68417	NA
18.081	NA	2.41425
18.0526	1.68417	NA
18.0241	1.65733	2.40508
17.9672	1.65733	2.40508
17.9387	1.6915	NA
17.8865	1.74975	2.30175
17.8342	1.83392	2.38083
17.782	NA	2.36475
17.7298	1.83392	2.36475
17.6775	1.83392	2.36475
17.5701	NA	2.36475
17.5163	1.85383	2.32633
17.4626	1.85383	2.297
17.4089	1.85383	NA
17.3714	2.00533	2.297
17.334	2.01608	2.297
17.2966	NA	2.34717
17.2591	2.06783	2.34817
17.2217	2.06783	2.30442
17.1837	2.02067	NA
17.1456	NA	2.30442
17.1076	2.02067	NA
17.0696	NA	2.30442
17.0316	2.068	2.32675
16.9941	1.957	2.32675
16.9567	1.957	2.32567
16.9193	NA	2.32567
16.8819	1.957	NA
16.8445	2.19758	2.32567
16.8027	2.19758	2.22142
16.7609	NA	2.20608
16.7191	2.25875	NA
16.6772	2.30958	2.139
16.6354	2.23825	2.07892
16.6083	2.23825	NA
16.5812	2.23825	2.06767
16.527	2.23825	2.18692
16.4999	2.27517	2.09092
16.4711	2.27517	1.96967
16.4422	2.27517	2.055
16.4133	2.24792	NA
16.3845	NA	2.10017
16.3556	2.273	2.134
16.3278	2.282	NA
16.3001	2.29892	2.08858
16.2723	NA	2.08858
16.2446	2.22558	2.05083
16.2168	2.22558	2.00258
16.1803	2.22558	1.955
16.1074	2.18767	1.955
16.071	2.18767	1.9915
16.0345	2.18767	NA
16.0025	2.16258	1.9915
15.9705	NA	2.002
15.9384	2.19142	2.06883
15.9064	2.19142	NA
15.8744	2.175	2.06883
15.8325	2.175	1.94642
15.7907	NA	1.94642
15.7489	2.175	1.95375
15.707	NA	1.95375
15.6652	2.14817	NA
15.6275	2.16333	2.01283
15.5899	NA	2.01283
15.5522	2.16333	2.01283
15.5146	2.16333	1.98192
15.4769	2.28925	1.98192
15.444	2.3605	1.92125
15.4111	2.3605	NA
15.3781	2.30242	1.92125
15.3122	NA	1.92275
15.2823	2.278	1.92275
15.2523	2.29308	1.885
15.2224	2.29308	1.885
15.1924	NA	1.834
15.1624	2.29308	NA
15.1278	2.29308	1.79825
15.0932	2.29308	1.76617
15.0586	2.28792	1.7245
15.024	NA	1.7245
14.9894	2.28792	NA
14.956	2.3455	1.7245
14.9226	NA	1.68675
14.8892	2.26242	1.61142
14.8558	2.38467	1.57108
14.8224	NA	1.59417
14.7722	2.26658	NA
14.722	NA	1.59417
14.6718	2.21267	1.59417
14.6216	2.25367	1.66167
14.5714	2.20117	NA
14.5339	NA	1.66167
14.4964	2.228	NA
14.4589	2.228	1.67792
14.4215	NA	1.67792
14.384	2.25908	1.73608
14.3442	2.25908	1.75908
14.3044	2.25908	NA
14.2646	NA	1.75908
14.2248	2.15542	1.75908
14.185	2.071	NA
14.1423	2.071	1.71467
14.0997	2.12008	1.71467
14.0571	NA	1.71467
14.0144	2.16658	1.71467
13.9718	2.16658	NA
13.9398	2.08825	NA
13.9077	2.08825	1.71467
13.8757	NA	1.65908
13.8437	2.09258	1.65908
13.8116	2.09258	NA
13.7858	2.14133	1.5795
13.7599	2.14133	1.5795
13.7341	NA	1.564
13.7082	2.17517	1.64292
13.6824	2.17517	NA
13.6454	2.17517	1.64292
13.6084	NA	1.64292
13.5715	2.23525	NA
13.5345	2.29258	1.54433
13.4976	2.30733	NA
13.4829	NA	1.54433
13.4682	2.30733	1.54433
13.4388	2.28242	1.70367
13.4242	2.28242	1.70367
13.3877	2.23458	1.70367
13.3512	NA	1.70367
13.3147	2.23458	NA
13.2783	2.21658	1.72858
13.2418	2.21658	1.728
13.2152	2.21658	NA
13.1886	2.16583	1.57567
13.1354	2.20833	1.57567
13.1088	2.20833	1.57567
13.0922	2.20833	1.58375
13.0757	NA	1.59683
13.0592	2.16967	NA
13.0426	2.13675	1.64292
13.0261	2.15175	1.69633
13.0072	NA	1.68858
12.9882	2.15175	1.68858
12.9693	2.15175	NA
12.9504	2.18025	1.75642
12.9315	NA	1.75642
12.8983	2.18025	1.67775
12.8652	NA	1.67775
12.8321	2.18025	1.68075
12.799	2.229	1.68075
12.7658	2.17517	NA
12.7241	2.161	1.68075
12.6824	NA	1.63625
12.6406	2.13725	1.63625
12.5989	2.21875	1.63625
12.5572	2.21875	1.65658
12.5337	2.25075	NA
12.5103	2.25933	1.65658
12.4869	NA	1.65658
12.4635	2.25933	1.66808
12.4401	2.22517	1.66808
12.4027	2.16692	1.66808
12.384	2.08275	1.7045
12.3653	2.09242	1.76733
12.3279	2.12333	1.76733
12.3092	2.10342	1.77492
12.2905	NA	1.77492
12.2718	2.10342	NA
12.2531	2.10342	1.77492
12.2412	NA	1.72475
12.2293	1.95192	NA
12.2173	1.94117	1.70767
12.2054	NA	1.70767
12.1935	1.88942	NA
12.1535	1.94242	1.70767
12.1136	1.94242	1.70767
12.0736	1.94242	1.67708
12.0336	1.89508	NA
11.9937	1.89508	1.67708
11.9717	NA	1.593
11.9496	1.89508	1.593
11.9276	1.941	1.593
11.9055	1.70042	1.593
11.8835	1.73617	NA
11.8438	1.675	1.56717
11.8042	NA	1.56717
11.7645	1.62417	1.56717
11.7249	1.62417	1.55508
11.6852	NA	1.43583
11.6669	1.62417	NA
11.6486	1.63933	1.43583
11.6303	1.69892	1.43583
11.6119	1.64633	1.3505
11.5936	1.64633	1.30325
11.5673	1.64633	1.31475
11.5146	1.684	1.29475
11.4883	NA	1.29475
11.4619	1.70158	NA
11.4328	1.69258	1.30033
11.4038	1.67567	1.32958
11.3747	1.67567	1.32958
11.3456	1.76383	1.32958
11.2878	1.76383	1.29308
11.2592	1.76383	1.32442
11.2306	1.86908	1.31392
11.202	1.86908	1.27467
11.1734	1.86908	1.27467
11.1182	1.84025	1.27467
11.0907	NA	1.3865
11.0631	1.86208	1.42667
11.0355	1.86208	NA
11.0119	1.86208	1.42667
10.9883	1.86208	1.36758
10.9646	NA	1.36758
10.941	1.86208	NA
10.9174	1.80183	1.36758
10.8902	NA	1.36758
10.8631	1.80183	1.43908
10.8088	1.80183	1.48333
10.7817	1.67592	NA
10.7609	1.60467	1.48333
10.7401	1.6205	1.47225
10.7193	NA	1.47225
10.6985	1.6205	1.47225
10.6777	1.6205	1.47225
10.6599	1.56175	NA
10.6421	NA	1.47225
10.6244	1.62283	1.47225
10.6066	1.62283	1.53608
10.5888	1.6365	1.572
10.5202	NA	1.572
10.4859	1.6365	1.572
10.4516	1.6365	1.55458
10.4173	1.6365	NA
10.3961	1.62617	1.55458
10.375	1.62617	NA
10.3538	NA	1.55458
10.3327	1.50392	1.5315
10.3115	1.47817	NA
10.2954	1.47817	1.58592
10.2793	NA	1.58592
10.2631	1.4535	1.60817
10.247	1.4535	1.60817
10.2309	1.41033	NA
10.2119	1.47167	1.59192
10.193	1.44058	1.59192
10.1741	NA	1.53375
10.1552	1.44058	NA
10.1362	1.47033	1.53942
10.1066	1.47033	1.53942
10.077	1.47033	1.53942
10.0474	NA	1.53942
10.0178	1.47033	1.53942
9.98814	1.42125	NA
9.95451	1.37475	1.53942
9.92088	1.37475	1.53942
9.88725	NA	1.53942
9.85362	1.43142	1.50858
9.81999	1.43142	1.50858
9.76125	1.42708	1.57992
9.73188	1.45558	1.68683
9.70251	1.40683	1.66608
9.67314	NA	1.58717
9.65746	1.40683	1.58717
9.64179	NA	1.58717
9.62612	1.373	NA
9.61045	1.373	1.58717
9.59478	1.373	1.58717
9.58066	1.31292	NA
9.56654	1.25558	1.71567
9.55242	1.20625	NA
9.5383	1.20625	1.55633
9.52418	NA	1.55633
9.51553	1.20625	1.55633
9.50687	1.20625	NA
9.49822	1.20625	1.64333
9.48957	NA	1.65592
9.48091	1.20625	NA
9.4696	1.20625	1.6345
9.45829	1.20625	1.68567
9.44698	1.20625	1.68567
9.43567	1.20625	1.68567
9.42436	NA	1.67758
9.38803	1.16375	NA
9.3517	1.16375	1.6645
9.31537	NA	1.58692
9.27903	1.16375	1.5335
9.2427	1.16375	NA
9.22688	1.16375	1.5335
9.21106	1.09092	1.5335
9.19524	1.09092	1.52292
9.17943	NA	1.53383
9.16361	1.09092	NA
9.14394	1.06242	1.60392
9.12427	1.06242	NA
9.10461	1.06242	1.632
9.08494	NA	1.6035
9.06527	1.01367	1.6035
9.05896	1.01367	1.6035
9.05264	1.01367	NA
9.04632	1.01367	1.6035
9.04001	NA	1.6035
9.03369	0.932167	1.6035
9.00141	1.00608	1.58317
8.93686	0.974083	1.58317
8.90458	1.00483	NA
8.8723	1.00483	1.58317
8.85489	1.00483	1.49258
8.82006	1.00483	1.49258
8.80265	1.00483	1.49258
8.78523	0.995167	1.45617
8.77215	0.96425	1.39333
8.75907	0.96425	1.39333
8.73291	0.96425	1.364
8.71983	0.96425	1.364
8.69928	0.96425	NA
8.67872	NA	1.36858
8.65817	0.96425	1.36858
8.63762	0.96425	1.35525
8.61707	0.91125	1.35525
8.57953	0.93775	1.35525
8.56077	0.93775	1.35525
8.542	0.93775	1.35525
8.52323	0.93775	1.35525
8.47328	0.93775	1.35525
8.4483	0.96275	1.35525
8.42332	0.96275	1.35525
8.39835	0.927	1.35525
8.38491	NA	1.35525
8.37148	0.927	NA
8.35805	0.927	1.35525
8.34461	0.927	1.35525
8.33118	0.927	NA
8.30632	NA	1.35525
8.28145	0.911833	1.35525
8.25659	0.85225	NA
8.23172	0.85225	1.35525
8.20685	0.85225	1.39167
8.18432	0.85225	1.39167
8.16179	NA	1.39167
8.13926	0.799	1.34633
8.11672	0.756333	NA
8.09419	0.756333	1.34633
8.08054	0.756333	1.34633
8.06688	0.756333	1.34075
8.05322	NA	1.3115
8.03956	0.668167	NA
8.02591	0.668167	1.3115
8.01998	0.668167	1.3115
8.01406	0.562917	NA
8.00814	0.562917	1.3115
8.00222	NA	1.36508
7.9963	0.562917	1.37717
7.96521	0.562917	1.34958
7.93412	0.541083	1.34958
7.90303	0.541083	NA
7.87194	0.541083	1.34958
7.84085	NA	1.23775
7.82026	0.541083	1.235
7.79967	0.541083	1.235
7.77908	0.541083	1.235
7.75849	0.552083	NA
7.7379	0.552083	1.235
7.71614	0.552083	1.24083
7.67264	0.552083	NA
7.65088	0.554583	1.25375
7.62913	0.554583	1.18225
7.6187	0.554583	NA
7.60828	0.554583	1.138
7.59786	NA	1.138
7.58743	0.4935	1.138
7.57701	0.4935	NA
7.56056	0.479833	1.138
7.54412	NA	1.138
7.52768	0.479833	1.138
7.51124	0.479833	1.138
7.4948	NA	1.138
7.47044	0.479833	NA
7.44608	0.432583	1.07417
7.42172	0.432583	1.03825
7.39737	0.432583	1.03825
7.37301	0.47925	1.03825
7.36788	NA	1.03825
7.36276	0.47925	1.11483
7.35763	0.462917	NA
7.35251	0.462917	1.11483
7.34738	0.462917	1.11483
7.31376	0.401583	1.07817
7.28014	NA	1.07817
7.24652	0.401583	0.988417
7.2129	0.401583	NA
7.17928	NA	0.988417
7.1557	0.371833	1.03425
7.13213	0.371833	1.03425
7.10856	0.371833	1.03425
7.08498	0.371833	0.990417
7.05004	0.429083	0.990417
7.03867	0.429083	0.990417
7.02731	0.429083	0.990417
7.01594	0.372417	0.990417
7.00457	0.372417	0.990417
6.97985	0.372417	0.990417
6.96749	0.343917	0.990417
6.95513	0.343917	0.990417
6.94277	0.343917	0.990417
6.92527	0.343917	0.950083
6.89026	0.343917	0.843167
6.87276	0.343917	0.893167
6.85526	0.343917	0.893167
6.83452	0.343917	0.893167
6.81377	0.343917	NA
6.79303	NA	0.893167
6.77228	0.343917	0.893167
6.75154	0.343917	0.893167
6.73749	0.370333	0.764667
6.72344	0.370333	0.764667
6.7094	0.370333	NA
6.69535	NA	0.764667
6.68131	0.399667	0.764667
6.66163	0.476417	0.677667
6.64196	0.527833	0.640167
6.62228	0.527833	NA
6.60261	0.527833	0.640167
6.5716	0.527833	0.67925
6.56028	0.527833	0.67925
6.54895	0.527833	0.67925
6.53762	0.527833	0.721917
6.52629	0.527833	0.721917
6.49765	0.527833	NA
6.48332	0.527833	0.762167
6.469	0.527833	0.762167
6.45468	0.527833	0.762167
6.45076	NA	0.762167
6.44684	0.527833	NA
6.44292	NA	0.704917
6.439	0.527833	0.732917
6.43508	0.527833	0.662833
6.42642	0.527833	NA
6.41776	0.527833	0.63475
6.4091	0.527833	0.63475
6.40044	NA	0.63475
6.39179	0.453917	0.63475
6.38403	0.453917	0.63475
6.37627	0.414583	NA
6.36851	0.414583	0.63475
6.36075	0.517083	0.63475
6.35299	NA	0.63475
6.34523	0.517083	0.63475
6.33747	0.517083	0.63475
6.32971	0.517083	NA
6.32195	NA	0.63475
6.3142	0.517083	0.676083
6.30512	0.517083	0.676083
6.29605	0.517083	0.676083
6.28698	0.517083	0.676083
6.27791	NA	0.717917
6.26884	0.517083	0.717917
6.2619	0.517083	NA
6.25497	0.517083	0.717917
6.24803	0.517083	0.713333
6.24109	0.490583	0.713333
6.21946	0.490583	0.713333
6.20477	0.490583	0.713333
6.19008	0.490583	0.713333
6.17539	0.490583	0.713333
6.1607	0.419667	0.727083
6.12868	0.419667	0.727083
6.11267	0.419667	0.727083
6.09666	0.419667	0.786333
6.08065	0.419667	0.786333
6.07401	0.419667	0.786333
6.06073	0.419667	0.786333
6.05409	0.419667	0.786333
6.04744	0.419667	0.786333
6.03792	0.452333	NA
6.0284	0.471083	0.786333
6.01887	NA	0.786333
6.00935	0.471083	0.786333
5.99983	0.471083	0.749917
5.99686	0.471083	NA
5.99389	0.471083	0.749917
5.99092	0.471083	0.749917
5.98795	NA	0.749917
5.98498	0.471083	0.749917
5.96786	0.471083	0.749917
5.95074	0.519083	NA
5.93363	NA	0.749917
5.91651	0.519083	0.749917
5.8994	0.519083	0.749917
5.88703	NA	0.749917
5.87467	0.519083	0.749917
5.84994	0.519083	0.665
5.83758	0.519083	0.652917
5.82644	0.519083	NA
5.81531	0.519083	0.652917
5.80418	0.519083	0.74875
5.79305	NA	0.74875
5.78191	0.519083	NA
5.77755	0.519083	0.74875
5.77319	0.519083	NA
5.76883	0.508083	0.704
5.76447	0.508083	0.704
5.7601	NA	0.704
5.74676	0.541	0.704
5.73342	0.541	0.698167
5.72007	0.61675	NA
5.70673	0.61675	0.68525
5.69339	0.61675	0.68525
5.6821	NA	0.735
5.67082	0.61675	NA
5.65954	0.61675	0.735
5.64826	0.61675	0.735
5.63698	0.61675	0.735
5.62608	0.61675	0.735
5.61518	NA	0.735
5.60428	0.61675	NA
5.59339	0.61675	0.735
5.58249	0.61675	0.735
5.57466	NA	0.735
5.56684	0.61675	0.735
5.55902	0.61675	0.735
5.5512	0.570083	NA
5.54338	0.570083	0.735
5.53436	0.570083	NA
5.52535	NA	0.735
5.51634	0.570083	0.658417
5.50732	0.608917	0.658417
5.49831	0.608917	0.658417
5.47953	0.608917	0.640667
5.46075	0.608917	NA
5.44197	0.608917	0.640667
5.42319	NA	0.640667
5.40441	0.608917	0.640667
5.40122	0.608917	0.594833
5.39803	0.608917	0.594833
5.39483	0.551667	NA
5.39164	0.551667	0.594833
5.38845	NA	0.594833
5.38406	0.551667	0.594833
5.37966	0.551667	0.594833
5.37527	0.551667	0.594833
5.37088	0.551667	NA
5.36649	0.551667	0.594833
5.35114	NA	0.594833
5.33579	0.551667	NA
5.32044	0.551667	0.601
5.30509	0.551667	0.601
5.28974	0.551667	0.601
5.27665	NA	0.619083
5.26355	0.551667	0.588083
5.25045	0.551667	0.588083
5.23736	0.551667	NA
5.22426	0.551667	0.538083
5.2052	NA	0.538083
5.18615	0.585667	0.538083
5.16709	0.585667	0.538083
5.14803	0.55925	0.538083
5.12898	0.569333	NA
5.11059	NA	0.538083
5.0922	0.569333	0.538083
5.07382	0.54	0.538083
5.05543	NA	0.55975
5.03704	0.46325	0.55975
5.0259	0.411833	NA
5.01476	0.411833	0.55975
5.00362	0.411833	0.601167
4.99248	0.411833	0.601167
4.98134	NA	0.510917
4.97487	0.411833	0.510917
4.9684	0.411833	NA
4.96193	0.411833	0.510917
4.95546	0.438583	0.46825
4.94899	0.438583	NA
4.93732	NA	0.46825
4.92566	0.438583	0.428
4.914	0.438583	0.428
4.90234	0.542917	0.428
4.89068	0.542917	0.428
4.8792	0.542917	0.428
4.87346	0.588833	0.450667
4.86772	0.588833	0.450667
4.86198	0.588833	0.450667
4.84569	0.588833	0.450667
4.81309	0.588833	0.450667
4.79679	0.588833	0.450667
4.7805	0.588833	0.450667
4.77643	0.588833	0.450667
4.77236	0.486333	0.450667
4.76422	0.486333	0.450667
4.76015	0.486333	0.450667
4.75087	0.486333	0.450667
4.74159	0.486333	0.450667
4.7323	0.486333	0.409333
4.71374	0.486333	0.409333
4.69809	0.486333	0.409333
4.68245	0.486333	0.409333
4.6668	0.486333	0.3675
4.65116	0.486333	0.3675
4.63551	0.486333	NA
4.62552	NA	0.3675
4.61552	0.486333	0.3675
4.60553	0.499917	0.3675
4.59553	0.499917	0.3675
4.58554	0.499917	0.3675
4.58063	0.499917	NA
4.57572	NA	0.3675
4.57082	0.499917	0.3675
4.56591	0.606583	0.35375
4.561	0.606583	0.35375
4.55113	0.606583	0.35375
4.54126	0.606583	NA
4.53139	NA	0.34975
4.52152	0.606583	0.34975
4.51165	0.606583	0.34975
4.48851	0.606583	0.34975
4.46537	0.606583	0.37025
4.44222	0.614083	NA
4.41908	0.595333	0.37025
4.39594	NA	0.37025
4.38953	0.595333	0.418333
4.38312	0.595333	NA
4.37671	0.595333	0.418333
4.37029	NA	0.418333
4.36388	0.674917	0.418333
4.36024	0.674917	0.418333
4.35659	0.6765	0.418333
4.35295	0.6765	NA
4.3493	0.6285	0.418333
4.34566	NA	0.418333
4.33765	0.6285	0.418333
4.32964	0.6285	NA
4.32164	0.6285	0.418333
4.31363	0.6285	0.418333
4.30562	0.6285	0.418333
4.29404	0.6285	NA
4.28246	NA	0.418333
4.27088	0.6285	0.527333
4.2593	0.66075	0.527333
4.24772	0.66075	0.527333
4.24609	0.66075	0.4315
4.24527	0.66075	0.4315
4.24445	0.74725	0.4315
4.24364	0.74725	0.4315
4.24552	0.714333	0.4315
4.24929	0.714333	0.4315
4.25118	0.62025	0.4315
4.25307	0.62025	0.4315
4.24258	0.62025	NA
4.23209	NA	0.456083
4.22161	0.62025	0.456083
4.21112	0.62025	0.406333
4.20064	0.62025	0.406333
4.19446	0.62025	NA
4.18829	0.62025	0.406333
4.18212	NA	0.406333
4.17594	0.62025	0.406333
4.16977	0.62025	0.406333
4.16573	0.62025	0.406333
4.16169	0.62025	NA
4.15765	0.62025	0.406333
4.15361	0.62025	0.482
4.14957	NA	0.482
4.14347	0.62025	0.482
4.13737	0.62025	0.482
4.13128	0.62025	NA
4.12518	0.581417	0.482
4.11908	0.581417	0.482
4.11452	NA	0.482
4.10996	0.581417	0.482
4.10539	0.581417	0.482
4.10083	0.581417	NA
4.09627	NA	0.482
4.08865	0.581417	0.482
4.08104	0.581417	0.482
4.07342	0.581417	0.482
4.06581	0.581417	0.51975
4.04961	0.581417	0.51975
4.04102	0.581417	0.51975
4.03244	NA	0.51975
4.02386	0.581417	0.51975
4.01527	0.581417	0.51975
4.00057	0.581417	NA
3.98586	0.581417	0.51975
3.97115	0.581417	0.569667
3.94174	0.581417	0.5635
3.936	0.581417	0.5635
3.93026	0.581417	0.5635
3.92452	NA	0.604083
3.91878	0.581417	NA
3.91304	0.581417	0.604083
3.90379	0.581417	NA
3.89454	0.581417	0.64675
3.88529	NA	0.64675
3.87604	0.547417	0.64675
3.86679	0.547417	0.64675
3.85123	0.547417	0.64675
3.84345	0.537333	0.64675
3.83567	0.537333	0.64675
3.82789	NA	0.64675
3.81557	0.537333	0.64675
3.80325	0.537333	NA
3.79094	0.607417	0.625083
3.77862	0.607417	0.625083
3.7663	0.607417	0.625083
3.79983	NA	0.583667
3.83336	0.607417	NA
3.86689	0.607417	0.583667
3.90041	0.607417	0.583667
3.95138	0.607417	0.583667
3.96883	0.580667	0.583667
3.98627	0.580667	0.583667
4.00371	0.580667	0.583667
4.02115	0.580667	0.583667
4.03279	0.528	NA
4.04443	NA	0.583667
4.05607	0.528	0.583667
4.06771	0.528	0.583667
4.07935	0.482083	0.614667
4.10919	0.482083	NA
4.13903	0.482083	0.553083
4.19871	0.482083	0.553083
4.22855	0.482083	0.553083
4.22911	0.482083	0.553083
4.22968	0.482083	0.553083
4.23024	0.482083	0.553083
4.23137	0.482083	0.553083
4.22645	0.482083	0.553083
4.22153	0.482083	0.553083
4.21661	0.482083	0.553083
4.21169	0.482083	NA
4.20677	0.482083	0.553083
4.20185	NA	0.553083
4.19693	0.482083	0.553083
4.19201	0.482083	0.553083
4.18709	0.482083	0.553083
4.18217	0.482083	NA
4.1707	0.482083	0.553083
4.15922	NA	0.553083
4.14775	0.482083	0.553083
4.13627	0.482083	0.553083
4.1248	0.4685	0.553083
4.12469	0.4685	NA
4.12459	0.4685	0.553083
4.12448	NA	0.553083
4.12437	0.4685	0.553083
4.12427	0.4685	0.553083
4.11369	0.361833	NA
4.10311	0.361833	0.553083
4.09253	0.361833	0.553083
4.08195	NA	0.553083
4.07138	0.361833	0.553083
4.06408	0.361833	0.553083
4.05679	0.361833	0.497833
4.0495	0.361833	NA
4.0422	0.361833	0.497833
4.03491	NA	0.497833
4.01453	0.321667	NA
3.99415	0.321667	0.497833
3.97377	0.321667	0.477333
3.95339	0.321667	NA
3.93301	0.321667	0.477333
3.91152	NA	0.477333
3.89003	0.242083	NA
3.86854	0.242083	0.42925
3.84705	0.2405	0.42925
3.82556	0.2405	0.42925
3.81726	0.2405	0.42925
3.80896	NA	0.42925
3.80066	0.2405	NA
3.79235	0.2405	0.42925
3.78405	0.2405	0.42925
3.76016	0.2405	0.42925
3.73627	NA	0.42925
3.71237	0.2405	0.42925
3.68848	0.2405	NA
3.66458	0.2405	0.42925
3.68032	0.20825	0.42925
3.69605	0.20825	0.42925
3.71179	NA	0.32025
3.72752	0.20825	0.32025
3.74326	0.20825	NA
3.72966	0.12175	0.32025
3.71607	0.12175	0.32025
3.70247	0.12175	0.32025
3.68887	0.12175	0.32025
3.67527	NA	0.32025
3.65846	0.12175	NA
3.64165	0.12175	0.32025
3.62484	0.12175	0.32025
3.60803	0.12175	0.32025
3.59122	0.12175	0.32025
3.572	NA	0.295667
3.55277	0.12175	0.295667
3.53355	0.12175	NA
3.51432	0.12175	0.295667
3.49509	0.12175	0.295667
3.47969	0.12175	0.295667
3.46428	NA	0.295667
3.44887	0.12175	0.295667
3.43346	0.12175	NA
3.41805	0.12175	0.336417
3.40878	0.12175	0.336417
3.39951	0.12175	0.336417
3.39024	NA	0.26075
3.38097	0.12175	0.26075
3.3717	0.12175	NA
3.35465	0.12175	0.26075
3.33761	0.12175	0.26075
3.32056	0.12175	0.26075
3.30352	NA	0.26075
3.28647	0.12175	0.26075
3.26576	0.12175	NA
3.24505	0.12175	0.26075
3.22433	0.12175	0.26075
3.20362	0.12175	0.26075
3.18291	0.12175	0.26075
3.16578	NA	0.26075
3.14865	0.12175	NA
3.13152	0.12175	0.26075
3.11439	0.12175	0.223
3.09726	0.12175	0.223
3.07411	0.12175	0.223
3.05096	NA	0.223
3.02781	0.12175	NA
3.00466	0.12175	0.223
2.98152	0.12175	0.223
2.92169	0.12175	0.223
2.86186	0.12175	0.173083
2.80203	NA	0.173083
2.74221	0.12175	NA
2.68238	0.12175	0.173083
2.64057	0.12175	0.173083
2.59875	0.12175	0.114417
2.55694	0.12175	0.114417
2.51513	NA	0.07175
2.47332	0.12175	0.07175
2.43553	0.12175	NA
2.39774	0.12175	0.07175
2.35996	0.12175	0.07175
2.32217	0.12175	0.07175
2.28438	NA	0.07175
2.22418	0.12175	0.07175
2.16398	0.0516667	NA
2.10379	0.0636667	0.07175
2.04359	0.0636667	0.07175
1.98339	0.0636667	0.07175
1.95781	NA	0.07175
1.93222	0.0636667	0.07175
1.90664	0.0636667	NA
1.88105	0.0636667	0.07175
1.85547	0.0636667	0.07175
1.83693	0.0636667	0.07175
1.8184	NA	0.07175
1.79986	0.0636667	0.07175
1.78133	0.0636667	NA
1.76279	0.012	0.07175
1.74486	0.012	0.07175
1.72693	0.012	0.07175
1.70901	NA	0.07175
1.69108	0.012	0.07175
1.67315	0.012	NA
1.64231	0.012	0.07175
1.61147	0.012	0.04075
1.58064	0.012	0.04075
1.5498	NA	0.04075
1.51897	0.012	0.04075
1.50028	0.012	NA
1.48159	0.0890833	0.04075
1.4629	0.0890833	0.04075
1.44421	0.0890833	0.04075
1.42553	0.0890833	0.04075
1.4055	NA	0.04075
1.38547	0.0890833	NA
1.36544	0.0890833	0.04075
1.34541	0.0890833	0.04075
1.32538	0.0890833	0.04075
1.31305	0.0890833	0.04075
1.30072	NA	0.04075
1.28839	0.0890833	NA
1.27606	0.0890833	0.04075
1.26373	0.0890833	0.04075
1.25504	0.0890833	0.04075
1.24636	0.0890833	0.04075
1.23767	NA	0.04075
1.22899	0.0890833	NA
1.22031	0.0890833	0.04075
1.20042	0.0890833	0.04075
1.18053	0.0890833	0.04075
1.16064	0.0890833	0.04075
1.14075	NA	0.04075
1.12087	0.0890833	NA
1.1138	0.0890833	0.04075
1.10674	0.0890833	0.04075
1.09968	0.0890833	0.04075
1.09262	0.0890833	0.04075
1.08556	NA	0.04075
1.04526	0.0890833	NA
1.00496	0.0890833	0.04075
0.964655	0.0890833	0.04075
0.924355	0.0890833	0.04075
0.884055	0.0890833	0.04075
0.880848	NA	0.04075
0.877641	0.0890833	NA
0.874434	0.0890833	0.04075
0.871227	0.0890833	0.04075
0.868019	0.0890833	0.04075
0.857071	0.0890833	0.04075
0.846123	NA	0.04075
0.835175	0.0890833	NA
0.824227	0.0890833	0.04075
0.813279	0.0890833	0.04075
0.811923	0.0890833	0.04075
0.810568	0.0890833	0.04075
0.809212	NA	0.04075
0.807857	0.0890833	NA
0.806501	0.0890833	0.04075
0.798869	NA	0.04075
0.791236	0.0890833	0.04075
0.783603	0.0890833	0.04075
0.77597	0.0890833	0.04075
0.768337	0.0890833	0.04075
0.75629	0.0890833	NA
0.744242	NA	0.04075
0.732194	0.0890833	0.04075
0.720147	0.0890833	0.04075
0.708099	0.0890833	0.04075
0.698516	0.0890833	0.04075
0.688933	0.0890833	NA
0.679349	NA	0.04075
0.669766	0.0890833	0.04075
0.660183	0.0890833	0.04075
0.656936	0.0890833	0.04075
0.653689	0.0890833	0.04075
0.650442	0.0890833	NA
0.647195	NA	0.04075
0.643949	0.0890833	0.04075
0.641303	0.0890833	0.04075
0.638658	0.0890833	0.04075
0.636013	0.0890833	0.04075
0.633368	0.0890833	NA
0.630723	NA	0.04075
0.628389	0.0890833	0.04075
0.626054	0.0890833	0.04075
0.62372	0.0890833	8.9743e-17
0.621386	0.0890833	8.9743e-17
0.619052	0.0890833	NA
0.616913	NA	8.9743e-17
0.614774	0.0890833	8.9743e-17
0.612634	0.0890833	8.9743e-17
0.610495	0.0890833	8.9743e-17
0.608356	0.0890833	8.9743e-17
0.615182	0.0890833	NA
0.622008	NA	8.9743e-17
0.628834	0.0890833	8.9743e-17
0.635661	0.0890833	8.9743e-17
0.642487	0.0890833	8.9743e-17
0.640771	0.0890833	8.9743e-17
0.639056	0.0890833	NA
0.637341	NA	8.9743e-17
0.635626	0.0890833	8.9743e-17
0.633911	0.0890833	8.9743e-17
0.631682	0.0890833	8.9743e-17
0.629453	0.0890833	8.9743e-17
0.627224	0.0890833	NA
0.624995	NA	8.9743e-17
0.622766	0.0890833	8.9743e-17
0.617045	0.0890833	8.9743e-17
0.611324	0.0890833	8.9743e-17
0.605603	0.0890833	8.9743e-17
0.599882	0.0890833	NA
0.594162	NA	8.9743e-17
0.594137	0.0890833	8.9743e-17
0.594113	0.0890833	8.9743e-17
0.594089	0.0890833	8.9743e-17
0.594065	0.0890833	8.9743e-17
0.59404	0.0890833	8.9743e-17
0.596206	0.0890833	8.9743e-17
0.597288	0.0890833	8.9743e-17
0.598371	0.0890833	8.9743e-17
0.599453	0.0890833	8.9743e-17
0.600622	0.0890833	8.9743e-17
0.60296	0.0890833	8.9743e-17
0.604129	0.0890833	8.9743e-17
0.605298	0.0890833	8.9743e-17
0.605625	0.0890833	8.9743e-17
0.605951	0.0770833	8.9743e-17
0.606604	0.0770833	8.9743e-17
0.60693	0.0770833	8.9743e-17
0.606408	0.0770833	8.9743e-17
0.605886	0.0770833	8.9743e-17
0.605364	0.0770833	8.9743e-17
0.604842	0.0770833	NA
0.60432	NA	8.9743e-17
0.603852	0.0770833	8.9743e-17
0.603384	0.0770833	8.9743e-17
0.602916	0.0770833	8.9743e-17
0.602448	0.0770833	8.9743e-17
0.60198	0.0770833	NA
0.598604	NA	8.9743e-17
0.595229	0.0770833	8.9743e-17
0.591853	0.0770833	8.9743e-17
0.588478	0.0770833	8.9743e-17
0.585103	0.0770833	8.9743e-17
0.583779	0.0770833	NA
0.582455	NA	8.9743e-17
0.581132	0.0770833	8.9743e-17
0.579808	0.0770833	8.9743e-17
0.578485	0.0770833	8.9743e-17
0.577781	-9.34438e-17	8.9743e-17
0.577078	-9.34438e-17	NA
0.576374	NA	0.0983333
0.575671	-9.34438e-17	0.0983333
0.574968	-9.34438e-17	0.0983333
0.568453	-9.34438e-17	0.0983333
0.561938	-9.34438e-17	0.0983333
0.555423	-9.34438e-17	NA
0.548908	NA	0.0983333
0.542394	-9.34438e-17	0.0983333
0.535731	-9.34438e-17	0.0983333
0.529068	-9.34438e-17	0.0983333
0.522406	-9.34438e-17	0.0983333
0.515743	-9.34438e-17	NA
0.509081	NA	0.0983333
0.508603	-9.34438e-17	0.0983333
0.508125	-9.34438e-17	0.0983333
0.507646	-9.34438e-17	0.0983333
0.507168	-9.34438e-17	0.0983333
0.50669	-9.34438e-17	0.0983333
0.505734	-9.34438e-17	0.0983333
0.505256	-9.34438e-17	0.0983333
0.504778	-9.34438e-17	0.0983333
0.5043	-9.34438e-17	0.0983333
0.503822	-9.34438e-17	0.0983333
0.498503	-9.34438e-17	0.0983333
0.495844	-9.34438e-17	0.0983333
0.493185	-9.34438e-17	0.0983333
0.490526	-9.34438e-17	0.0983333
0.490616	-9.34438e-17	0.0983333
0.490798	-9.34438e-17	0.0983333
0.490889	-9.34438e-17	0.0983333
0.490979	-9.34438e-17	0.0983333
0.49698	-9.34438e-17	0.0983333
0.50298	-9.34438e-17	0.0983333
0.508981	-9.34438e-17	NA
0.514981	NA	0.0983333
0.520982	-9.34438e-17	0.0983333
0.520982	-9.34438e-17	0.0983333
0.520982	-9.34438e-17	0.0983333
0.520982	-9.34438e-17	0.0983333
0.520982	-9.34438e-17	NA
0.520982	NA	0.0983333
0.520982	-9.34438e-17	0.0983333
0.520982	-9.34438e-17	0.0983333
0.520982	-9.34438e-17	0.0983333
0.520982	-9.34438e-17	0.0983333
0.520982	-9.34438e-17	NA
0.520982	NA	0.0983333
0.520982	-9.34438e-17	0.0983333
0.520982	-9.34438e-17	0.0983333
0.520982	-9.34438e-17	0.0983333
0.520982	-9.34438e-17	0.0983333
0.520982	-9.34438e-17	NA
0.520982	NA	0.0983333
0.520982	-9.34438e-17	0.0983333
0.520982	-9.34438e-17	0.0983333
0.520982	-9.34438e-17	0.0983333
0.520982	-9.34438e-17	0.0983333
0.520982	-9.34438e-17	NA
0.520982	NA	0.0983333
0.520982	-9.34438e-17	0.0983333
0.520982	-9.34438e-17	0.0983333
0.520982	-9.34438e-17	0.0983333
0.520982	-9.34438e-17	0.0983333
0.520982	-9.34438e-17	NA
0.520982	NA	0.0983333
0.520982	-9.34438e-17	0.0983333
0.520982	-9.34438e-17	0.0983333
0.520982	-9.34438e-17	0.0983333
0.520982	-9.34438e-17	0.0983333
0.520982	-9.34438e-17	0.0983333
0.520982	-9.34438e-17	0.0983333
0.520982	-9.34438e-17	0.0983333
0.520982	-9.34438e-17	0.0983333
0.520982	-9.34438e-17	0.0983333
0.520982	-9.34438e-17	0.0983333
0.520982	-9.34438e-17	0.0983333
0.520982	-9.34438e-17	0.0983333
0.520982	-9.34438e-17	0.0983333
0.520982	-9.34438e-17	0.0983333
0.520982	-9.34438e-17	0.0983333
0.520982	-9.34438e-17	0.0983333
0.520982	-9.34438e-17	0.0983333
0.520982	-9.34438e-17	0.0983333
0.520982	-9.34438e-17	0.0983333
0.520982	-9.34438e-17	0.0983333
0.520982	-9.34438e-17	NA
0.520982	NA	0.0983333
0.520982	-9.34438e-17	0.0983333
0.520982	-9.34438e-17	0.0983333
0.520982	-9.34438e-17	0.0983333
0.520982	-9.34438e-17	0.0983333
0.520982	-9.34438e-17	NA
0.520982	NA	0.0983333

## Sheet: 1um Polystyrene Batch Test
DateS	S25	S26	S27	S30	S31	S33	S34	S40	S41	S42	S43	S44	S46	S47	S49	APS_mass
2014-04-30 13:32:00	34.0783	34.0783	34.6567	35.9835	29.6246	27.9711	34.7704	33.2556	27.8787	31.4112	35.422	32.7635	32.5857	26.7006	33.888	0.299816
2014-04-30 13:32:00	34.0839	32.9467	34.6567	36.0563	29.6246	27.988	34.7355	33.3045	27.8787	31.4713	35.4052	32.8147	32.6009	26.7329	33.8368	0.299505
2014-04-30 13:32:00	34.0689	33.0232	34.5903	36.0193	29.5633	28.0749	34.6373	33.3288	27.9855	31.4707	35.3287	32.794	32.6232	26.8154	33.8407	0.299198
2014-04-30 13:32:00	34.0953	32.9327	34.5121	36.0273	29.5302	28.0185	34.6459	33.2855	28.0393	31.4485	35.326	32.7811	32.6301	26.8213	33.749	0.298879
2014-04-30 13:32:00	34.127	32.8879	34.5121	36.0281	29.5302	27.9737	34.618	33.3497	28.0393	31.409	35.3126	32.7492	32.5966	26.7871	33.7093	0.298608
2014-04-30 13:32:00	34.127	32.8643	34.5243	36.0384	29.533	27.9302	34.6102	33.3837	27.9418	31.5045	35.2703	32.7439	32.6016	26.8389	33.7093	0.298296
2014-04-30 13:32:00	34.0945	32.818	34.4875	36.0285	29.4022	28.0095	34.6507	33.3315	27.8358	31.4134	35.2824	32.761	32.5528	26.8674	33.77	0.297984
2014-04-30 13:32:00	34.0256	32.8138	34.4875	35.9951	29.4022	28.0129	34.6583	33.3686	27.8883	31.4353	35.2218	32.7451	32.5583	26.8714	33.8477	0.297679
2014-04-30 13:32:00	34.0474	32.7103	34.4438	35.9132	29.382	27.9957	34.7279	33.3769	27.8883	31.4109	35.2006	32.7516	32.5698	26.7352	33.8477	0.297325
2014-04-30 13:32:00	34.0369	32.6411	34.4356	35.9864	29.4718	27.9442	34.704	33.414	27.8033	31.4109	35.1743	32.8133	32.5577	26.7497	33.7686	0.297013
2014-04-30 13:32:00	34.0064	32.6893	34.479	35.8752	29.5199	27.9391	34.704	33.4359	27.835	31.3915	35.08	32.8428	32.5374	26.778	33.7344	0.296685
2014-04-30 13:32:00	33.9698	32.6218	34.4547	35.8458	29.4452	27.978	34.6941	33.4526	27.789	31.4147	35.08	32.7919	32.4879	26.8205	33.6039	0.296414
2014-04-30 13:32:00	33.9698	32.65	34.555	35.9579	29.4463	27.8498	34.7086	33.5216	27.7546	31.3705	35.1175	32.7576	32.4879	26.8019	33.6039	0.296078
2014-04-30 13:32:00	33.9625	32.5995	34.5405	35.9613	29.4881	27.8092	34.7086	33.5386	27.8924	31.3841	35.1055	32.7548	32.5316	26.7748	33.656	0.295736
2014-04-30 13:32:00	34.0504	32.5753	34.5405	35.8916	29.5479	27.7977	34.5857	33.6111	27.9785	31.3416	35.1202	32.7853	32.5326	26.7131	33.6155	0.295386
2014-04-30 13:32:00	34.0504	32.5753	34.5616	35.8916	29.537	27.7812	34.6682	33.6079	27.9729	31.3974	35.1284	32.8076	32.567	26.6596	33.5874	0.295088
2014-04-30 13:32:00	33.9795	32.5434	34.5079	35.8089	29.5107	27.7004	34.6682	33.6128	27.908	31.4276	35.0451	32.7371	32.5461	26.7337	33.5874	0.294761
2014-04-30 13:32:00	33.9778	32.4919	34.4866	35.8242	29.4691	27.7367	34.6788	33.538	27.8493	31.3921	35.1197	32.7556	32.4958	26.7444	33.5733	0.294417
2014-04-30 13:32:00	33.9631	32.5515	34.4333	35.8572	29.4603	27.7321	34.5756	33.559	27.8778	31.4339	35.1197	32.7153	32.5006	26.7444	33.456	0.294072
2014-04-30 13:33:00	33.9397	32.516	34.4295	35.8572	29.3679	27.6518	34.5093	33.6063	27.8296	31.496	35.1026	32.6613	32.4998	26.6984	33.456	0.29386
2014-04-30 13:33:00	33.9523	32.5142	34.4295	35.8242	29.3384	27.6063	34.4298	33.5462	27.7975	31.5545	35.1145	32.6611	32.5135	26.796	33.3887	0.29353
2014-04-30 13:33:00	33.9317	32.5025	34.3707	35.7977	29.3409	27.6063	34.3712	33.5033	27.8497	31.5679	35.1145	32.6684	32.534	26.796	33.4611	0.293218
2014-04-30 13:33:00	33.9317	32.4777	34.3191	35.8441	29.3961	27.6398	34.2689	33.4458	27.8332	31.5483	35.1048	32.631	32.4831	26.7791	33.4611	0.292878
2014-04-30 13:33:00	33.9272	32.4447	34.2819	35.8365	29.3652	27.7361	34.296	33.4342	27.8339	31.5692	35.1285	32.5809	32.4197	26.8641	33.4519	0.292551
2014-04-30 13:33:00	33.946	32.3682	34.2608	35.8017	29.3308	27.7361	34.2986	33.3995	27.7859	31.4554	35.1285	32.5809	32.4003	26.8641	33.4235	0.292189
2014-04-30 13:33:00	33.9495	32.3682	34.2194	35.7815	29.3339	27.7646	34.2986	33.4118	27.7859	31.5259	35.1082	32.5901	32.4318	26.8706	33.4042	0.291951
2014-04-30 13:33:00	33.9016	32.3269	34.2336	35.8156	29.4152	27.6848	34.3849	33.3378	27.682	31.5259	35.0248	32.5294	32.3935	26.8036	33.4227	0.291611
2014-04-30 13:33:00	33.8574	32.334	34.1196	35.8614	29.3909	27.6848	34.3546	33.2938	27.6966	31.4939	35.0248	32.5573	32.4549	26.8756	33.3384	0.29173
2014-04-30 13:33:00	33.9148	32.3041	34.17	35.8435	29.4808	27.664	34.3141	33.2968	27.6584	31.4593	34.9956	32.5058	32.4549	26.8584	33.2828	0.291413
2014-04-30 13:33:00	33.9148	32.3041	34.2013	35.7631	29.4	27.5281	34.3141	33.2008	27.5883	31.4703	35.0172	32.4987	32.4155	26.9038	33.3022	0.291059
2014-04-30 13:33:00	33.7909	32.2675	34.2373	35.6844	29.3667	27.5281	34.298	33.2192	27.5777	31.3663	35.0172	32.4687	32.4718	26.8761	33.3022	0.290676
2014-04-30 13:33:00	33.7909	32.2588	34.1857	35.6846	29.3667	27.5501	34.2109	33.2245	27.5777	31.3479	34.9706	32.4647	32.4718	26.7704	33.3834	0.290365
2014-04-30 13:33:00	33.8434	32.2588	34.1559	35.6716	29.3557	27.5501	34.2109	33.2485	27.6302	31.3619	34.9917	32.5034	32.4376	26.801	33.3856	0.290078
2014-04-30 13:33:00	33.9239	32.2398	34.0519	35.6391	29.36	27.4696	34.1751	33.2619	27.5893	31.2478	34.9583	32.4998	32.4195	26.7363	33.386	0.289746
2014-04-30 13:33:00	33.9239	32.2474	34.0795	35.6124	29.4293	27.4128	34.1738	33.2534	27.5627	31.2146	34.9007	32.4833	32.3603	26.8082	33.387	0.289424
2014-04-30 13:33:00	33.9133	32.2662	34.06	35.5395	29.4375	27.4864	34.1749	33.2152	27.5596	31.2701	34.8678	32.4823	32.3228	26.7277	33.3514	0.289106
2014-04-30 13:33:00	33.8857	32.3685	34.0466	35.533	29.5103	27.3375	34.2233	33.3495	27.561	31.2498	34.9184	32.5163	32.2939	26.7764	33.3709	0.2888
2014-04-30 13:33:00	33.8101	32.3774	33.9979	35.5316	29.5227	27.2488	34.1177	33.385	27.561	31.2245	34.9184	32.5115	32.3164	26.7764	33.409	0.288537
2014-04-30 13:33:00	33.8101	32.3505	33.9161	35.5238	29.4841	27.2488	34.1368	33.36	27.5878	31.2359	34.8643	32.4893	32.3322	26.8652	33.393	0.288249
2014-04-30 13:33:00	33.7324	32.3505	33.9439	35.4639	29.5002	27.2191	34.1368	33.363	27.6758	31.1953	34.9343	32.5398	32.3597	26.9394	33.3784	0.287936
2014-04-30 13:33:00	33.7073	32.3501	33.9439	35.4059	29.4841	27.245	34.097	33.3305	27.7612	31.1789	34.9343	32.5616	32.4171	26.8567	33.4268	0.2876
2014-04-30 13:33:00	33.6756	32.4495	33.8436	35.4409	29.4841	27.2772	34.1422	33.3208	27.7105	31.1152	34.9121	32.542	32.3794	26.8968	33.4268	0.287174
2014-04-30 13:33:00	33.6918	32.4495	33.8514	35.4668	29.4798	27.2772	34.1373	33.3241	27.7314	31.1118	34.8482	32.5565	32.2603	27.0619	33.3265	0.286857
2014-04-30 13:33:00	33.6654	32.3468	33.755	35.396	29.499	27.193	34.2017	33.3281	27.6919	30.9835	34.8482	32.5565	32.2137	26.9284	33.3524	0.286552
2014-04-30 13:33:00	33.6654	32.3236	33.7427	35.396	29.5631	27.2219	34.1787	33.2688	27.6657	30.9938	34.8211	32.5096	32.2615	26.9284	33.3524	0.286209
2014-04-30 13:33:00	33.5682	32.3219	33.7743	35.4408	29.5546	27.2057	34.2025	33.254	27.5823	30.919	34.8139	32.5055	32.2533	26.9079	33.4073	0.285863
2014-04-30 13:33:00	33.4672	32.278	33.7639	35.3619	29.4814	27.2001	34.1257	33.2566	27.5664	30.8926	34.7676	32.4167	32.2683	26.8979	33.3453	0.28556
2014-04-30 13:33:00	33.4672	32.1843	33.7212	35.3619	29.4375	27.2191	34.1543	33.1957	27.5694	30.879	34.7252	32.3327	32.3215	26.8979	33.3528	0.285247
2014-04-30 13:33:00	33.4802	32.2145	33.6845	35.3118	29.4811	27.227	34.2151	33.2568	27.5409	30.885	34.6426	32.2967	32.2866	26.9055	33.3411	0.28496
2014-04-30 13:33:00	33.5392	32.2564	33.6868	35.3268	29.4457	27.2195	34.145	33.247	27.5291	30.8988	34.6367	32.2967	32.2584	26.8501	33.3334	0.284644
2014-04-30 13:33:00	33.5053	32.2683	33.6353	35.3268	29.4457	27.1595	34.101	33.2165	27.4938	30.9705	34.665	32.3132	32.2383	26.8062	33.319	0.284313
2014-04-30 13:33:00	33.514	32.2801	33.5199	35.3504	29.448	27.149	34.1597	33.2058	27.4909	30.9594	34.6046	32.3359	32.2475	26.8638	33.3212	0.284018
2014-04-30 13:33:00	33.5084	32.2999	33.5396	35.3712	29.3697	27.1106	34.1833	33.2846	27.468	30.9168	34.6618	32.3359	32.1911	26.8796	33.2876	0.283704
2014-04-30 13:33:00	33.5313	32.3116	33.5184	35.391	29.3908	27.1334	34.1074	33.2846	27.4131	30.8361	34.6607	32.3172	32.143	26.8261	33.3279	0.28339
2014-04-30 13:33:00	33.5394	32.2804	33.4918	35.4434	29.3501	27.0589	34.1087	33.3432	27.4528	30.8458	34.6167	32.2967	32.2099	26.7525	33.3462	0.283075
2014-04-30 13:33:00	33.5106	32.2962	33.5293	35.3937	29.3501	27.0786	34.1678	33.275	27.4277	30.8779	34.5319	32.2967	32.2099	26.7212	33.3431	0.282525
2014-04-30 13:33:00	33.491	32.2272	33.5272	35.4648	29.3115	27.0464	34.1699	33.275	27.4463	30.9021	34.5319	32.2601	32.1999	26.7471	33.3843	0.282183
2014-04-30 13:33:00	33.491	32.3255	33.5046	35.4648	29.2534	27.015	34.1803	33.1459	27.3624	30.9499	34.5324	32.2279	32.165	26.8543	33.3586	0.282104
2014-04-30 13:33:00	33.4362	32.2976	33.4449	35.3894	29.172	27.0262	34.183	33.0866	27.3367	30.8872	34.4611	32.2279	32.1085	26.8073	33.254	0.282025
2014-04-30 13:33:00	33.3821	32.3351	33.4251	35.3374	29.172	26.9762	34.2182	33.0866	27.3106	30.905	34.4611	32.1724	32.0736	26.802	33.2343	0.281946
2014-04-30 13:33:00	33.3867	32.3299	33.3404	35.3726	29.1448	26.9924	34.1303	33.0627	27.1942	30.826	34.5407	32.1539	32.0293	26.8323	33.2089	0.281868
2014-04-30 13:33:00	33.4075	32.3502	33.3652	35.3821	29.1448	26.9399	33.9937	32.9944	27.146	30.867	34.5753	32.1539	32.0282	26.8886	33.2089	0.281567
2014-04-30 13:33:00	33.4062	32.3159	33.3528	35.4894	29.1468	26.9285	33.9465	32.9614	27.123	30.8614	34.525	32.0945	32.0527	26.891	33.2604	0.281236
2014-04-30 13:33:00	33.4165	32.2597	33.3365	35.4919	29.0644	26.9571	33.9465	32.9453	27.0402	30.8391	34.5855	32.0889	32.0192	26.9607	33.1258	0.280957
2014-04-30 13:33:00	33.3982	32.2561	33.3722	35.4919	29.0337	26.9677	33.9249	33.0027	27.0845	30.8059	34.515	32.0889	32.0915	26.9774	33.1258	0.280603
2014-04-30 13:33:00	33.3261	32.2699	33.3706	35.5387	29.0337	26.974	33.9308	32.9598	27.0935	30.7773	34.5879	31.9915	32.0915	26.9512	33.0954	0.280341
2014-04-30 13:33:00	33.2886	32.3612	33.3123	35.4961	28.9605	26.9847	33.9008	32.9744	27.0935	30.8587	34.5865	32.0293	32.0402	26.927	33.1037	0.280041
2014-04-30 13:33:00	33.264	32.3338	33.3476	35.4755	28.9153	27.0463	33.8794	32.9936	27.0785	30.8684	34.5595	32.1624	32.0202	27.0101	33.2156	0.27972
2014-04-30 13:33:00	33.2521	32.3245	33.358	35.5022	28.8229	27.0333	33.9117	32.8682	27.0916	30.92	34.5043	32.1624	31.9885	26.9915	33.2167	0.27946
2014-04-30 13:33:00	33.2082	32.3686	33.235	35.4454	28.7876	27.1173	33.9117	32.8682	27.0916	30.9773	34.5137	32.039	31.9438	26.9258	33.2009	0.279026
2014-04-30 13:33:00	33.1826	32.2958	33.2073	35.4454	28.7876	27.0936	33.9312	32.7987	27.1594	31.0144	34.5895	31.9364	31.855	26.8966	33.1831	0.278767
2014-04-30 13:33:00	33.1826	32.3391	33.2292	35.4814	28.7176	27.0791	33.9187	32.7573	27.0297	31.0349	34.6689	31.9364	31.8617	26.9746	33.133	0.278459
2014-04-30 13:33:00	33.1574	32.2825	33.2226	35.4577	28.6618	27.0687	33.8366	32.8016	27.0756	30.9677	34.6312	31.908	31.8171	26.9746	33.0763	0.278184
2014-04-30 13:33:00	33.1344	32.269	33.1893	35.4577	28.6618	27.0388	33.8613	32.9066	27.1406	30.9753	34.6704	31.9353	31.7598	26.9875	33.0763	0.277872
2014-04-30 13:33:00	33.1344	32.2583	33.1497	35.4697	28.7563	27.1565	33.8139	32.8614	27.1471	30.9684	34.6965	31.9423	31.8152	26.998	33.0285	0.277436
2014-04-30 13:33:00	33.0247	32.2738	33.1497	35.4398	28.7987	27.1565	33.789	32.8018	27.1226	30.9529	34.7504	31.9472	31.7937	26.998	33.003	0.277122
2014-04-30 13:33:00	32.9806	32.2459	33.1813	35.4398	28.7987	27.0652	33.7614	32.7772	27.1593	30.9603	34.644	32.0014	31.7986	26.962	32.9774	0.276833
2014-04-30 13:33:00	33.0382	32.2608	33.0894	35.343	28.8139	27.073	33.7008	32.748	27.0876	30.9745	34.6723	32.0497	31.756	26.9129	33.0052	0.276515
2014-04-30 13:33:00	32.9795	32.2491	33.0894	35.2233	28.7743	27.073	33.6844	32.6727	27.0671	30.9745	34.6773	31.952	31.7558	26.9129	32.9643	0.276244
2014-04-30 13:34:00	33.0014	32.2382	33.0197	35.2233	28.7743	27.0134	33.6468	32.6463	27.0894	30.978	34.6368	31.891	31.7927	27.0733	32.8501	0.275919
2014-04-30 13:34:00	33.0014	32.21	32.9973	35.2193	28.7633	26.9992	33.6122	32.5769	27.0972	30.955	34.5583	31.8507	31.8494	26.9457	32.8501	0.275597
2014-04-30 13:34:00	32.9911	32.2233	32.9376	35.1372	28.7836	26.9992	33.6468	32.55	27.1075	30.955	34.5345	31.8507	31.7951	26.9457	32.7487	0.275309
2014-04-30 13:34:00	33.0055	32.1635	32.9601	35.1372	28.7146	27.0092	33.6754	32.5225	27.1345	30.9364	34.5639	31.8491	31.8315	26.8502	32.7231	0.274972
2014-04-30 13:34:00	33.0055	32.1684	32.9153	35.0843	28.6971	27.0438	33.5749	32.4383	27.1345	30.918	34.5303	31.8451	31.883	26.7518	32.7404	0.274679
2014-04-30 13:34:00	33.0399	32.2003	32.8972	35.0827	28.6572	27.018	33.5365	32.3859	27.1169	30.918	34.5304	31.8451	31.893	26.7453	32.6461	0.274352
2014-04-30 13:34:00	32.9939	32.1818	32.8972	35.0827	28.6362	26.9802	33.5056	32.3884	27.0165	30.9217	34.6494	31.8545	31.9332	26.8767	32.6255	0.274047
2014-04-30 13:34:00	33.0215	32.2028	32.9132	35.0443	28.6175	26.9821	33.525	32.4049	27.0165	30.9455	34.6574	31.8868	31.8711	26.8767	32.5027	0.27373
2014-04-30 13:34:00	32.9664	32.1348	32.804	34.9852	28.5345	26.9821	33.4929	32.3869	26.986	30.9707	34.5952	31.8868	31.8597	26.8415	32.5503	0.273444
2014-04-30 13:34:00	32.9149	32.1509	32.7569	34.9837	28.6246	27.0206	33.5311	32.3676	26.911	30.9473	34.5915	31.874	31.9289	26.7881	32.5996	0.273182
2014-04-30 13:34:00	32.9383	32.1009	32.7165	35.0041	28.6246	27.053	33.5311	32.2714	26.9444	30.9228	34.5968	31.9066	31.9175	26.8321	32.5692	0.272905
2014-04-30 13:34:00	32.919	32.0443	32.6172	35.0162	28.65	26.9692	33.5749	32.2492	26.9208	30.8785	34.6105	31.9258	31.8755	26.8661	32.497	0.272541
2014-04-30 13:34:00	32.8588	32.0399	32.5862	35.0532	28.5228	26.9151	33.6022	32.2433	26.9263	30.8707	34.5952	31.8796	31.831	26.851	32.5056	0.272244
2014-04-30 13:34:00	32.8588	32.0559	32.5791	35.0532	28.5228	26.9804	33.6022	32.1698	26.8751	30.8707	34.649	31.8665	31.8624	26.8501	32.4865	0.271919
2014-04-30 13:34:00	32.748	32.0949	32.4675	35.1065	28.5736	27.0017	33.6779	32.1885	26.8157	30.8974	34.6123	31.8665	31.866	26.9329	32.4682	0.271603
2014-04-30 13:34:00	32.784	32.0488	32.5113	35.1865	28.4537	27.0017	33.5705	32.1826	26.8058	30.9109	34.5926	31.7392	31.9374	26.9517	32.4581	0.27132
2014-04-30 13:34:00	32.784	32.0793	32.5113	35.2	28.4566	27.1126	33.5651	32.1513	26.737	30.9109	34.5926	31.6931	31.954	26.9114	32.4581	0.27099
2014-04-30 13:34:00	32.7071	31.9921	32.5823	35.2	28.5436	27.0502	33.5709	32.1142	26.7152	30.8514	34.6808	31.6931	31.9237	26.9342	32.3431	0.270792
2014-04-30 13:34:00	32.7175	31.9998	32.5923	35.2584	28.5478	27.0442	33.5113	32.1147	26.708	30.7542	34.6236	31.7284	31.8774	26.8863	32.3679	0.270513
2014-04-30 13:34:00	32.7175	31.9738	32.6167	35.2361	28.5852	27.0019	33.5248	32.1142	26.7623	30.7542	34.6236	31.7429	31.7868	26.8434	32.3679	0.270202
2014-04-30 13:34:00	32.711	31.9495	32.6167	35.2491	28.5647	26.9922	33.5585	32.0605	26.7316	30.7201	34.5843	31.7429	31.7868	26.9876	32.3629	0.270129
2014-04-30 13:34:00	32.7178	31.9616	32.6355	35.2409	28.4973	27.0218	33.6169	32.0517	26.785	30.7478	34.5529	31.7236	31.8294	26.9068	32.278	0.269818
2014-04-30 13:34:00	32.7047	31.9358	32.6518	35.2396	28.4466	27.0707	33.5094	32.0742	26.7364	30.7478	34.5529	31.7139	31.795	26.9068	32.2124	0.269484
2014-04-30 13:34:00	32.684	31.9733	32.6518	35.2149	28.4491	27.1051	33.4287	32.0742	26.6786	30.7014	34.4747	31.7168	31.8124	26.9736	32.1694	0.269187
2014-04-30 13:34:00	32.6701	31.8943	32.6091	35.1815	28.4239	27.1653	33.3668	32.0823	26.663	30.7367	34.4077	31.6549	31.7372	26.9604	32.1344	0.268825
2014-04-30 13:34:00	32.7058	31.8419	32.6149	35.13	28.4415	27.1938	33.4143	31.9702	26.7048	30.7414	34.3559	31.6779	31.7372	26.9099	32.1336	0.268485
2014-04-30 13:34:00	32.7287	31.8177	32.6149	35.0431	28.3548	27.2308	33.3211	31.9702	26.7048	30.7039	34.3227	31.7017	31.7004	26.8492	32.1336	0.268186
2014-04-30 13:34:00	32.716	31.6807	32.6257	35.059	28.4415	27.2308	33.3333	31.9971	26.6922	30.769	34.3709	31.7045	31.6277	26.9121	32.1411	0.26787
2014-04-30 13:34:00	32.7075	31.7016	32.5229	35.0658	28.3996	27.188	33.3333	32.0438	26.6348	30.7814	34.2957	31.6341	31.645	26.9506	32.0561	0.267528
2014-04-30 13:34:00	32.6893	31.7078	32.5229	35.0957	28.4615	27.1195	33.296	32.0438	26.6904	30.7862	34.2861	31.6176	31.6266	26.8548	32.0561	0.267256
2014-04-30 13:34:00	32.5734	31.6458	32.4272	35.1063	28.4087	27.097	33.2144	32.0625	26.6494	30.7177	34.2776	31.5735	31.5674	26.891	32.0536	0.266971
2014-04-30 13:34:00	32.5389	31.6944	32.3692	35.1013	28.3428	27.0925	33.1822	31.983	26.6494	30.7631	34.2263	31.5735	31.5674	26.8279	31.9651	0.266664
2014-04-30 13:34:00	32.5389	31.6944	32.3692	35.0245	28.3559	27.0654	33.1207	32.0035	26.6432	30.7631	34.2263	31.5953	31.5379	26.8785	31.9782	0.26638
2014-04-30 13:34:00	32.533	31.64	32.3307	35.0245	28.3835	27.049	33.1662	31.9927	26.6194	30.7393	34.2196	31.5622	31.5025	26.9188	32.0098	0.266092
2014-04-30 13:34:00	32.5054	31.6257	32.334	35.1021	28.3986	27.049	33.1494	32.0216	26.6266	30.6748	34.165	31.5312	31.438	26.8885	31.9774	0.266005
2014-04-30 13:34:00	32.5015	31.6257	32.334	35.1627	28.3936	26.9693	33.1373	31.9661	26.6346	30.6748	34.1125	31.5308	31.4692	26.8813	31.9839	0.265682
2014-04-30 13:34:00	32.4885	31.6584	32.3601	35.1627	28.3601	26.9327	33.1611	31.9353	26.7042	30.6761	34.0835	31.6154	31.3793	26.8782	31.9081	0.265421
2014-04-30 13:34:00	32.4972	31.6551	32.3231	35.1819	28.3632	26.9661	33.1406	31.8913	26.7126	30.6114	34.0437	31.5364	31.3845	26.8652	31.8842	0.265112
2014-04-30 13:34:00	32.5274	31.6551	32.226	35.0707	28.3622	26.9066	33.1406	31.9291	26.7126	30.552	34.0437	31.5326	31.3909	26.8296	31.9285	0.264814
2014-04-30 13:34:00	32.4392	31.5867	32.226	35.0494	28.2757	26.907	33.0567	31.9016	26.68	30.5791	34.0477	31.4953	31.3299	26.7499	31.8714	0.264525
2014-04-30 13:34:00	32.4103	31.5445	32.2501	35.0212	28.3624	26.8621	32.9599	31.8199	26.7028	30.5414	34.0918	31.4999	31.3497	26.8358	31.8674	0.264406
2014-04-30 13:34:00	32.3762	31.5115	32.2314	34.9848	28.4024	26.9263	33.0041	31.8632	26.7028	30.5129	34.0957	31.4915	31.3264	26.7985	31.8391	0.264286
2014-04-30 13:34:00	32.2671	31.499	32.2314	34.9848	28.4636	27.0102	33.0241	31.8502	26.6243	30.5129	34.0444	31.4448	31.2868	26.8169	31.8631	0.264167
2014-04-30 13:34:00	32.2676	31.5094	32.2104	34.9035	28.3733	26.9378	33.0179	31.8298	26.5614	30.5136	33.9995	31.5383	31.246	26.7904	31.8196	0.263889
2014-04-30 13:34:00	32.2676	31.4938	32.209	34.8832	28.3733	26.9694	33.0179	31.8082	26.3768	30.5095	33.9321	31.5354	31.23	26.7904	31.8196	0.263607
2014-04-30 13:34:00	32.2279	31.4726	32.209	34.8832	28.3314	27.0163	33.1051	31.7991	26.3645	30.4549	33.9833	31.5346	31.2089	26.8204	31.731	0.263532
2014-04-30 13:34:00	32.2911	31.4632	32.305	34.8172	28.3628	26.9882	33.0568	31.7715	26.353	30.4876	33.9451	31.4333	31.1515	26.7796	31.671	0.263253
2014-04-30 13:34:00	32.2606	31.4632	32.3591	34.8613	28.316	26.9849	33.0343	31.7675	26.3827	30.4602	33.961	31.4084	31.1418	26.7796	31.5804	0.263157
2014-04-30 13:34:00	32.2507	31.412	32.3591	34.8531	28.3366	26.8949	33.0343	31.7903	26.3984	30.3534	34.0413	31.4499	31.0709	26.7883	31.5804	0.262871
2014-04-30 13:34:00	32.2853	31.4549	32.359	34.8696	28.3874	26.8949	32.9363	31.8221	26.4	30.3324	34.0579	31.4132	31.1468	26.8164	31.5081	0.262609
2014-04-30 13:34:00	32.3	31.5508	32.262	34.8264	28.2994	26.7288	32.9365	31.8395	26.378	30.3163	34.0055	31.3592	31.1468	26.8164	31.5311	0.262338
2014-04-30 13:34:00	32.2571	31.5964	32.2271	34.8173	28.2968	26.7077	32.9365	31.8921	26.3762	30.3724	34.0271	31.3315	31.0401	26.8545	31.5453	0.262074
2014-04-30 13:34:00	32.2231	31.553	32.2271	34.7841	28.3663	26.7077	32.908	31.8738	26.3379	30.3252	34.0478	31.2654	31.0404	26.8728	31.4613	0.261812
2014-04-30 13:34:00	32.1806	31.5822	32.1332	34.8198	28.3663	26.5744	32.8037	31.8733	26.2902	30.2793	33.9076	31.3027	30.9963	26.8728	31.4305	0.261575
2014-04-30 13:34:00	32.1734	31.4916	32.1504	34.7767	28.3742	26.5964	32.8182	31.8285	26.2902	30.2952	33.859	31.2659	30.9963	26.9207	31.4305	0.26131
2014-04-30 13:34:00	32.1717	31.4786	32.1962	34.789	28.3205	26.5518	32.8363	31.8457	26.2119	30.2989	33.8459	31.2576	30.9838	26.9101	31.4817	0.260998
2014-04-30 13:34:00	32.1904	31.4574	32.1011	34.8095	28.3205	26.5538	32.7868	31.8209	26.147	30.2708	33.8881	31.233	31.0026	26.8726	31.5873	0.260697
2014-04-30 13:34:00	32.1819	31.5087	32.0613	34.8062	28.2312	26.488	32.7584	31.7987	26.147	30.2393	33.8561	31.1906	31.0203	26.8726	31.5873	0.260408
2014-04-30 13:34:00	32.215	31.471	32.0613	34.8062	28.2128	26.496	32.7994	31.7774	26.1864	30.188	33.7782	31.2372	31.0139	26.9748	31.6249	0.260105
2014-04-30 13:34:00	32.2116	31.4657	32.0635	34.7701	28.1534	26.5572	32.8087	31.8319	26.1593	30.2269	33.7034	31.1222	31.0334	26.9748	31.6607	0.259839
2014-04-30 13:35:00	32.1869	31.432	32.0976	34.7968	28.1534	26.5276	32.8506	31.8582	26.1593	30.2518	33.6709	31.0809	31.0573	26.9626	31.6607	0.259543
2014-04-30 13:35:00	32.1329	31.4016	32.0767	34.7968	28.14	26.6103	32.8506	31.7091	26.2956	30.2205	33.6913	31.0064	31.0265	26.9911	31.6314	0.259228
2014-04-30 13:35:00	32.1329	31.3741	32.1178	34.784	28.0705	26.5593	32.8042	31.7091	26.2709	30.3033	33.6856	31.002	30.9959	26.908	31.5995	0.258959
2014-04-30 13:35:00	32.1315	31.3466	32.1836	34.7535	28.0705	26.4768	32.8159	31.6847	26.2842	30.329	33.6272	31.0248	30.909	26.8933	31.618	0.258627
2014-04-30 13:35:00	32.1597	31.2376	32.2024	34.7437	27.9582	26.4768	32.8599	31.6091	26.3074	30.3841	33.6276	31.0297	30.9242	26.8065	31.6405	0.25836
2014-04-30 13:35:00	32.1597	31.2376	32.1541	34.695	27.9881	26.465	32.807	31.592	26.3208	30.4184	33.5703	30.988	30.9545	26.8065	31.6531	0.258071
2014-04-30 13:35:00	32.1304	31.1845	32.2186	34.7035	27.9991	26.4066	32.782	31.592	26.3513	30.4123	33.5327	30.9576	30.949	26.7237	31.6085	0.257778
2014-04-30 13:35:00	32.1554	31.2178	32.157	34.7035	28.0736	26.3691	32.7854	31.6566	26.2343	30.4348	33.5392	30.9869	30.9149	26.7371	31.5978	0.257521
2014-04-30 13:35:00	32.0921	31.1811	32.2067	34.6472	28.0376	26.3735	32.7378	31.5265	26.375	30.4199	33.5392	30.9808	30.8016	26.639	31.571	0.257225
2014-04-30 13:35:00	32.0821	31.158	32.1661	34.5947	28.0376	26.364	32.7483	31.5265	26.2936	30.5127	33.5811	30.984	30.8392	26.5568	31.5336	0.256901
2014-04-30 13:35:00	32.0792	31.1251	32.1943	34.6388	28.0126	26.364	32.7565	31.4185	26.3544	30.4789	33.4868	30.9419	30.765	26.5514	31.5008	0.256696
2014-04-30 13:35:00	32.049	31.1374	32.2173	34.6433	27.9952	26.4291	32.7565	31.4351	26.39	30.4626	33.4868	30.8975	30.7451	26.5514	31.4695	0.256414
2014-04-30 13:35:00	31.9639	31.1005	32.2375	34.6539	27.9376	26.383	32.6533	31.4351	26.3686	30.37	33.4741	30.9394	30.7019	26.5956	31.4986	0.256073
2014-04-30 13:35:00	31.9356	31.132	32.2094	34.6597	27.8827	26.383	32.6131	31.4225	26.3686	30.3112	33.4208	30.8845	30.6228	26.5216	31.5969	0.255822
2014-04-30 13:35:00	31.8179	31.1166	32.1841	34.5572	27.9398	26.367	32.5953	31.4043	26.3989	30.331	33.4208	30.8997	30.6174	26.5295	31.6021	0.255526
2014-04-30 13:35:00	31.7984	31.1166	32.1385	34.5265	27.9398	26.35	32.6298	31.4043	26.4066	30.3397	33.3438	30.8784	30.5832	26.5486	31.5607	0.254918
2014-04-30 13:35:00	31.7695	31.0971	32.1651	34.477	27.95	26.35	32.6216	31.3241	26.341	30.3397	33.3179	30.8654	30.5577	26.459	31.5871	0.25468
2014-04-30 13:35:00	31.7109	31.1079	32.1462	34.4389	27.9567	26.332	32.5957	31.3745	26.2042	30.3328	33.2802	30.8498	30.5502	26.3405	31.5823	0.254389
2014-04-30 13:35:00	31.6706	31.1222	32.1774	34.3912	27.9989	26.3889	32.5957	31.3745	26.2081	30.3749	33.2802	30.8282	30.5404	26.3405	31.6672	0.254113
2014-04-30 13:35:00	31.6773	31.1442	32.1983	34.3484	27.9989	26.3788	32.6472	31.2409	26.2081	30.3749	33.268	30.6911	30.5785	26.3182	31.6177	0.253849
2014-04-30 13:35:00	31.6773	31.1442	32.177	34.2888	28.013	26.38	32.6872	31.1463	26.1638	30.3974	33.2946	30.6481	30.6164	26.3015	31.6041	0.253588
2014-04-30 13:35:00	31.6842	31.1494	32.1409	34.2888	27.9797	26.3821	32.6872	31.2131	26.1135	30.345	33.2743	30.6217	30.6063	26.3015	31.5837	0.253302
2014-04-30 13:35:00	31.6963	31.0602	32.1266	34.2836	28.0313	26.4372	32.6994	31.2158	26.1069	30.345	33.2678	30.666	30.6071	26.3154	31.5901	0.253034
2014-04-30 13:35:00	31.6455	31.0602	32.0927	34.2346	27.9967	26.4513	32.6672	31.2195	26.0564	30.4106	33.2315	30.666	30.5579	26.3154	31.5385	0.252771
2014-04-30 13:35:00	31.6984	31.0189	32.0554	34.2121	27.9913	26.4513	32.6672	31.2195	25.9103	30.2956	33.1984	30.7207	30.5616	26.2813	31.4889	0.252484
2014-04-30 13:35:00	31.7369	30.9293	32.0498	34.2121	27.9363	26.4332	32.6499	31.2633	25.91	30.2956	33.1896	30.7453	30.5616	26.2129	31.5387	0.252183
2014-04-30 13:35:00	31.7029	30.8711	32.0868	34.1995	27.9191	26.5092	32.57	31.2995	25.898	30.2975	33.1758	30.7925	30.5881	26.1448	31.5707	0.251915
2014-04-30 13:35:00	31.7519	30.8711	32.1542	34.1181	27.9269	26.4411	32.57	31.3389	25.922	30.3012	33.1758	30.7925	30.5427	26.0641	31.5522	0.251652
2014-04-30 13:35:00	31.7857	30.8804	32.1318	34.0921	27.9269	26.2362	32.5766	31.3526	25.9362	30.3012	33.0258	30.8074	30.5455	26.0558	31.5104	0.251385
2014-04-30 13:35:00	31.7841	30.9086	32.1554	34.1344	27.8544	26.2191	32.5223	31.3098	25.9224	30.2938	33.0247	30.8997	30.6263	26.0994	31.5255	0.251095
2014-04-30 13:35:00	31.708	30.9086	32.1038	34.2076	27.8281	26.2138	32.4766	31.3132	25.9102	30.2288	33.0697	30.9219	30.5969	26.0994	31.5574	0.250825
2014-04-30 13:35:00	31.6217	30.9312	32.0647	34.2076	27.7866	26.2391	32.4726	31.3264	25.8403	30.22	33.087	30.9213	30.4996	25.9293	31.5301	0.250552
2014-04-30 13:35:00	31.5777	30.9144	32.0413	34.1943	27.7785	26.1987	32.4772	31.3136	25.7797	30.1671	33.1188	30.9813	30.4705	25.9736	31.6081	0.250272
2014-04-30 13:35:00	31.5739	30.9001	32.0607	34.1794	27.8277	26.2002	32.4772	31.3005	25.8462	30.1534	33.0815	30.9813	30.491	25.9456	31.5513	0.249979
2014-04-30 13:35:00	31.5507	30.8644	32.0504	34.13	27.8338	26.1486	32.4933	31.3623	25.8462	30.1248	33.0567	30.951	30.5789	25.8533	31.5775	0.24991
2014-04-30 13:35:00	31.5897	30.7459	32.0406	34.1467	27.8338	26.1486	32.4257	31.4011	25.8776	30.1248	33.0066	30.8181	30.5596	25.862	31.5227	0.249648
2014-04-30 13:35:00	31.5897	30.6795	32.0534	34.0871	27.6994	26.1336	32.4257	31.4595	25.7405	30.0895	32.9744	30.8181	30.534	25.9261	31.5333	0.249381
2014-04-30 13:35:00	31.5673	30.7452	32.0737	34.0734	27.7038	26.1424	32.4287	31.4518	25.7565	30.0484	33.0142	30.7902	30.4716	25.9003	31.5506	0.249079
2014-04-30 13:35:00	31.5727	30.7073	32.0908	34.0403	27.7038	26.1424	32.4473	31.4219	25.7127	30.0719	32.9391	30.822	30.5087	25.8306	31.5882	0.248818
2014-04-30 13:35:00	31.5885	30.7148	32.087	34.0526	27.7098	25.9689	32.4472	31.4596	25.7566	30.0368	32.8886	30.801	30.5479	25.7674	31.5531	0.248496
2014-04-30 13:35:00	31.5673	30.7831	32.075	34.095	27.6915	25.9147	32.418	31.4742	25.7888	30.078	32.8668	30.7784	30.4738	25.7173	31.5676	0.24821
2014-04-30 13:35:00	31.5053	30.8471	32.0731	34.0764	27.6915	25.9147	32.4275	31.426	25.7057	30.0627	32.7847	30.7946	30.4436	25.7344	31.6226	0.248115
2014-04-30 13:35:00	31.5053	30.8136	32.0821	34.0256	27.6331	25.9182	32.3728	31.4052	25.7545	30.06	32.7921	30.7946	30.4051	25.7148	31.6226	0.24802
2014-04-30 13:35:00	31.4807	30.8688	32.0183	34.0855	27.5521	25.8341	32.3748	31.4052	25.7045	30.0443	32.7933	30.8216	30.4024	25.7188	31.6559	0.247925
2014-04-30 13:35:00	31.4147	30.8939	32.0018	34.0568	27.5521	25.8221	32.3037	31.4788	25.7045	29.953	32.7896	30.86	30.4344	25.7028	31.6386	0.24765
2014-04-30 13:35:00	31.4147	30.9141	31.9918	34.0349	27.5563	25.7422	32.3535	31.4233	25.7154	29.9862	32.7813	30.8136	30.3886	25.7028	31.5973	0.247368
2014-04-30 13:35:00	31.4405	30.8374	31.9868	34.0453	27.6114	25.7381	32.3398	31.4171	25.7952	29.9461	32.7813	30.7808	30.3748	25.7568	31.5973	0.247071
2014-04-30 13:35:00	31.4149	30.7437	31.9508	34.0707	27.6114	25.7462	32.3101	31.3721	25.7745	29.9004	32.8889	30.7999	30.4065	25.9098	31.5721	0.246786
2014-04-30 13:35:00	31.4149	30.7894	31.8762	33.9615	27.597	25.7904	32.3013	31.34	25.7926	29.8653	32.8463	30.8094	30.4112	25.9098	31.4618	0.246493
2014-04-30 13:35:00	31.3887	30.7531	31.8947	33.9124	27.6047	25.7683	32.2887	31.34	25.7625	29.8609	32.8303	30.7678	30.3791	25.9141	31.541	0.246207
2014-04-30 13:35:00	31.3497	30.7111	31.8657	33.8937	27.6047	25.7317	32.2513	31.3328	25.6904	29.8833	32.83	30.7688	30.3791	25.9675	31.541	0.245933
2014-04-30 13:35:00	31.3473	30.7492	31.8631	33.8698	27.6229	25.7718	32.2727	31.3673	25.5543	29.863	32.8185	30.77	30.3808	25.9675	31.5257	0.245681
2014-04-30 13:35:00	31.3654	30.6817	31.7959	33.8498	27.6736	25.7165	32.2878	31.3673	25.5543	29.8082	32.8875	30.7157	30.3916	25.8978	31.532	0.245403
2014-04-30 13:35:00	31.3	30.6242	31.7793	33.8402	27.6362	25.7224	32.3355	31.4419	25.5831	29.8225	32.8493	30.6453	30.462	25.938	31.53	0.245136
2014-04-30 13:35:00	31.1967	30.5998	31.7205	33.8297	27.6382	25.765	32.3504	31.3659	25.528	29.7509	32.8423	30.557	30.4405	25.9542	31.5255	0.24483
2014-04-30 13:35:00	31.1967	30.5567	31.7309	33.7547	27.6179	25.85	32.3067	31.3659	25.5129	29.7932	32.7814	30.557	30.4327	25.9552	31.5129	0.244497
2014-04-30 13:35:00	31.1653	30.5374	31.7309	33.7547	27.707	25.903	32.2864	31.3009	25.5139	29.7438	32.6337	30.5563	30.4326	26.0105	31.4854	0.24427
2014-04-30 13:35:00	31.145	30.5494	31.8133	33.7443	27.7915	25.9367	32.248	31.155	25.5404	29.6662	32.6372	30.4991	30.4304	26.0348	31.4854	0.243997
2014-04-30 13:35:00	31.145	30.5231	31.7539	33.7438	27.7246	25.8994	32.248	31.1019	25.5244	29.5679	32.5676	30.4508	30.3654	25.9745	31.4547	0.243722
2014-04-30 13:35:00	31.1738	30.5055	31.6981	33.7817	27.6773	25.8247	32.132	31.1019	25.5933	29.531	32.5652	30.356	30.3408	25.9676	31.5243	0.243539
2014-04-30 13:36:00	31.1803	30.428	31.607	33.8007	27.7099	25.8851	32.1322	31.0724	25.5097	29.5177	32.5528	30.3027	30.3691	25.9466	31.4709	0.24325
2014-04-30 13:36:00	31.1091	30.4414	31.5774	33.7726	27.7046	25.8448	32.1322	31.0616	25.4507	29.5354	32.5618	30.3008	30.3436	25.8825	31.4709	0.242992
2014-04-30 13:36:00	31.1127	30.4678	31.535	33.7697	27.736	25.8068	32.1008	31.0616	25.4306	29.5231	32.6254	30.263	30.3898	25.8477	31.406	0.242742
2014-04-30 13:36:00	31.0312	30.4703	31.4778	33.6046	27.8205	25.7329	32.04	31.0041	25.3644	29.5199	32.7099	30.2485	30.3898	25.8699	31.3687	0.242479
2014-04-30 13:36:00	31.0312	30.4792	31.4647	33.6355	27.9139	25.7111	32.0001	31.0016	25.3766	29.5233	32.7099	30.1994	30.3782	25.9605	31.3488	0.242185
2014-04-30 13:36:00	30.9622	30.3992	31.4567	33.5939	27.8611	25.785	31.9448	31.055	25.3308	29.442	32.6522	30.0668	30.4575	25.9605	31.3265	0.241933
2014-04-30 13:36:00	30.9019	30.3713	31.4987	33.7107	27.8902	25.7482	31.8908	31.055	25.315	29.4277	32.6058	30.1363	30.4575	25.9931	31.2768	0.241663
2014-04-30 13:36:00	30.8959	30.3926	31.5105	33.751	27.8491	25.8282	31.8403	31.0472	25.2753	29.3911	32.6058	30.1363	30.4168	25.8662	31.2768	0.241424
2014-04-30 13:36:00	30.8649	30.3926	31.4974	33.7036	27.8428	25.7482	31.83	31.0142	25.197	29.3453	32.5035	30.1138	30.5095	25.9202	31.21	0.241144
2014-04-30 13:36:00	30.8738	30.3406	31.5684	33.6324	27.8515	25.7717	31.8361	31.0142	25.1784	29.3776	32.4932	30.1602	30.4603	25.9507	31.145	0.240877
2014-04-30 13:36:00	30.9148	30.3316	31.5006	33.5871	27.8411	25.7385	31.8496	31.0012	25.2275	29.4083	32.4932	30.1301	30.4323	25.9399	31.145	0.240624
2014-04-30 13:36:00	30.9172	30.3316	31.5006	33.5871	27.8259	25.7224	31.7938	30.957	25.224	29.3565	32.4025	30.0783	30.402	25.9399	31.0772	0.240306
2014-04-30 13:36:00	30.8867	30.3423	31.467	33.5245	27.7782	25.7587	31.7671	30.9369	25.224	29.3806	32.4832	30.096	30.4151	25.8056	31.1348	0.240022
2014-04-30 13:36:00	30.8281	30.2478	31.435	33.4802	27.7956	25.7372	31.7684	30.8913	25.1857	29.3498	32.4832	30.1881	30.4159	25.7953	31.094	0.239785
2014-04-30 13:36:00	30.8753	30.2568	31.4388	33.4222	27.7698	25.7092	31.7885	30.8457	25.1857	29.3039	32.446	30.2195	30.3983	25.7728	31.0167	0.239542
2014-04-30 13:36:00	30.8508	30.3104	31.3931	33.4657	27.8152	25.5779	31.7728	30.8789	25.1197	29.3039	32.4805	30.1811	30.4368	25.7718	30.9595	0.239275
2014-04-30 13:36:00	30.9093	30.2987	31.4035	33.3683	27.8198	25.5181	31.7298	30.8234	25.1491	29.2667	32.4805	30.1811	30.4425	25.8397	30.8801	0.239022
2014-04-30 13:36:00	30.9175	30.2342	31.384	33.3683	27.745	25.4391	31.7155	30.826	25.1995	29.1787	32.4767	30.1377	30.4425	25.7843	30.9029	0.238741
2014-04-30 13:36:00	30.9836	30.2342	31.4162	33.3768	27.7272	25.4579	31.7398	30.7744	25.2778	29.1787	32.553	30.1253	30.5346	25.621	30.8679	0.23848
2014-04-30 13:36:00	30.9691	30.2368	31.413	33.4264	27.7272	25.4201	31.7205	30.7409	25.3561	29.2062	32.553	30.0853	30.4036	25.6763	30.8633	0.238231
2014-04-30 13:36:00	30.9826	30.319	31.3964	33.4264	27.7958	25.3414	31.7411	30.6364	25.3659	29.1741	32.5506	30.0313	30.4713	25.6922	30.8519	0.237969
2014-04-30 13:36:00	30.9826	30.319	31.3806	33.4875	27.6523	25.3303	31.7454	30.6018	25.3846	29.196	32.4991	30.0274	30.4713	25.707	30.8031	0.23776
2014-04-30 13:36:00	31.1026	30.3635	31.321	33.4564	27.6181	25.3286	31.7454	30.6642	25.3612	29.2377	32.4701	30.0363	30.4879	25.6863	30.7796	0.237591
2014-04-30 13:36:00	31.0524	30.2932	31.3434	33.3762	27.6532	25.299	31.7598	30.5817	25.4402	29.2415	32.5112	30.0576	30.587	25.5979	30.776	0.237359
2014-04-30 13:36:00	30.88	30.2645	31.3196	33.3615	27.6605	25.1597	31.6832	30.5741	25.4128	29.195	32.477	30.0192	30.587	25.5425	30.798	0.237067
2014-04-30 13:36:00	30.88	30.2017	31.3265	33.371	27.74	25.0852	31.6606	30.5264	25.4857	29.1253	32.4821	29.9221	30.601	25.5408	30.7759	0.236839
2014-04-30 13:36:00	30.8251	30.1947	31.2922	33.3207	27.7215	25.0852	31.6319	30.6156	25.4857	29.0738	32.4763	29.9221	30.6396	25.6611	30.7759	0.2366
2014-04-30 13:36:00	30.8628	30.2016	31.2763	33.3011	27.7395	25.0596	31.4943	30.7007	25.4493	29.07	32.4431	29.9159	30.5851	25.7403	30.7201	0.23635
2014-04-30 13:36:00	30.8893	30.1796	31.2181	33.2724	27.6776	25.0596	31.4376	30.6889	25.4444	28.9992	32.4444	29.8083	30.6061	25.7004	30.7298	0.236122
2014-04-30 13:36:00	30.8743	30.162	31.2181	33.2829	27.6334	24.9227	31.4579	30.5883	25.4444	28.9095	32.496	29.8083	30.5238	25.6476	30.7298	0.235852
2014-04-30 13:36:00	30.8734	30.0497	31.1978	33.2289	27.6746	24.828	31.4291	30.6096	25.4525	28.9427	32.4863	29.8011	30.5296	25.7051	30.6774	0.235573
2014-04-30 13:36:00	30.8734	30.0497	31.1775	33.3033	27.6649	24.8311	31.4323	30.5302	25.4913	28.8709	32.494	29.7622	30.512	25.6501	30.5841	0.235329
2014-04-30 13:36:00	30.8102	30.0487	31.1428	33.2998	27.6649	24.807	31.4881	30.4562	25.4498	28.8368	32.4041	29.7798	30.485	25.7158	30.5841	0.235059
2014-04-30 13:36:00	30.7821	30.0329	31.0907	33.2188	27.6328	24.8203	31.4456	30.4615	25.4607	28.8618	32.3611	29.7303	30.4991	25.6794	30.5409	0.234817
2014-04-30 13:36:00	30.7873	30.0329	31.0976	33.1286	27.7455	24.8449	31.4766	30.4843	25.4575	28.8352	32.3264	29.6335	30.4991	25.6336	30.554	0.234583
2014-04-30 13:36:00	30.7873	30.1574	31.0996	33.1603	27.7455	24.7998	31.4072	30.4677	25.4575	28.7886	32.2539	29.6335	30.4124	25.649	30.5281	0.234326
2014-04-30 13:36:00	30.5755	30.0898	31.0634	33.1491	27.7257	24.808	31.3237	30.4766	25.4606	28.7279	32.3097	29.6743	30.3525	25.6169	30.5323	0.234093
2014-04-30 13:36:00	30.5844	30.0898	31.0767	33.1574	27.6615	24.885	31.2809	30.4895	25.4723	28.7459	32.3668	29.6238	30.3936	25.5974	30.5011	0.233815
2014-04-30 13:36:00	30.5844	30.0522	31.0581	33.1574	27.6615	24.8476	31.2214	30.4588	25.5261	28.7023	32.3648	29.6482	30.3936	25.5642	30.4418	0.233581
2014-04-30 13:36:00	30.4718	30.0168	30.9996	33.1165	27.6715	24.8387	31.2576	30.4192	25.4664	28.7363	32.356	29.6591	30.3499	25.4876	30.3955	0.233326
2014-04-30 13:36:00	30.5124	30.0168	30.9866	32.9907	27.6331	24.8598	31.294	30.4515	25.3938	28.7315	32.3444	29.5804	30.4057	25.4071	30.3841	0.23309
2014-04-30 13:36:00	30.5269	29.9159	30.9465	32.9966	27.5972	24.8287	31.2411	30.4066	25.3938	28.7065	32.3912	29.6894	30.4057	25.4167	30.3588	0.232842
2014-04-30 13:36:00	30.4898	29.8343	30.9028	32.9873	27.5544	24.8166	31.165	30.4564	25.455	28.7396	32.3813	29.6894	30.3611	25.4948	30.3892	0.232761
2014-04-30 13:36:00	30.5813	29.8343	30.8681	32.87	27.5526	24.8505	31.1643	30.5284	25.5599	28.7465	32.403	29.5924	30.2112	25.4649	30.3825	0.232681
2014-04-30 13:36:00	30.5813	29.9034	30.8268	32.9034	27.5351	24.8485	31.159	30.5266	25.6276	28.7851	32.4066	29.6279	30.1908	25.425	30.3424	0.2326
2014-04-30 13:36:00	30.5415	29.8945	30.8293	32.8713	27.5014	24.7574	31.1616	30.507	25.6119	28.7644	32.4073	29.6325	30.1908	25.3703	30.3277	0.232369
2014-04-30 13:36:00	30.4576	29.8421	30.825	32.8775	27.5223	24.7385	31.1156	30.4471	25.5558	28.7466	32.3795	29.6052	30.1848	25.3111	30.326	0.232133
2014-04-30 13:36:00	30.4946	29.834	30.7973	32.8674	27.4738	24.6772	31.0779	30.4738	25.542	28.7773	32.3797	29.6075	30.1704	25.3123	30.2601	0.231874
2014-04-30 13:36:00	30.4652	29.8427	30.768	32.882	27.4615	24.59	31.0497	30.4738	25.5637	28.6898	32.3472	29.6075	30.1704	25.3906	30.1758	0.231592
2014-04-30 13:36:00	30.4163	29.8744	30.7667	32.8886	27.4084	24.5505	31.1029	30.3838	25.6095	28.6768	32.3774	29.5884	30.1741	25.3688	30.1551	0.231318
2014-04-30 13:36:00	30.4063	29.8919	30.7873	32.8677	27.3991	24.5203	31.0676	30.3295	25.603	28.6222	32.3374	29.5958	30.2048	25.3539	30.1389	0.231098
2014-04-30 13:36:00	30.4141	29.8919	30.7461	32.8881	27.4167	24.5749	31.0219	30.3216	25.5589	28.5831	32.288	29.611	30.1826	25.2759	30.1103	0.23084
2014-04-30 13:36:00	30.3744	29.9087	30.642	32.8525	27.39	24.6357	30.9504	30.3329	25.5616	28.6024	32.288	29.4788	30.1722	25.3344	30.1551	0.230579
2014-04-30 13:36:00	30.33	29.8634	30.642	32.8322	27.3691	24.6357	30.8908	30.2787	25.5156	28.6422	32.2841	29.4687	30.1401	25.3694	30.1498	0.230365
2014-04-30 13:36:00	30.2965	29.8308	30.6221	32.8322	27.3691	24.6357	30.8209	30.2779	25.5573	28.6077	32.2132	29.4591	30.0801	25.4663	30.0794	0.230074
2014-04-30 13:36:00	30.3116	29.8308	30.556	32.8107	27.3062	24.6436	30.7772	30.3137	25.5197	28.5591	32.2132	29.4932	30.0511	25.4065	30.1189	0.229815
2014-04-30 13:36:00	30.3248	29.9468	30.5364	32.758	27.3495	24.6436	30.7196	30.3272	25.5207	28.5876	32.1593	29.4946	30.0641	25.3047	30.1088	0.229593
2014-04-30 13:36:00	30.2782	29.9494	30.537	32.758	27.3495	24.6906	30.6636	30.3272	25.5209	28.5172	32.1613	29.4622	30.0151	25.3098	30.0421	0.229351
2014-04-30 13:36:00	30.1906	29.9638	30.5396	32.7638	27.31	24.7114	30.6949	30.3461	25.5316	28.5172	32.1613	29.4964	30.0771	25.2956	29.9675	0.229096
2014-04-30 13:36:00	30.1906	29.8992	30.5396	32.7453	27.2611	24.7107	30.6572	30.2774	25.56	28.3815	32.0756	29.4373	30.0762	25.3736	29.9675	0.228809
2014-04-30 13:37:00	30.1421	29.9299	30.5668	32.7818	27.2611	24.6945	30.6663	30.2141	25.5764	28.3564	32.0353	29.4016	30.0899	25.3592	29.9449	0.228592
2014-04-30 13:37:00	30.0896	29.9299	30.5801	32.8074	27.2855	24.7166	30.69	30.266	25.5907	28.3564	32.0225	29.3689	30.0247	25.3813	29.9076	0.228334
2014-04-30 13:37:00	30.0769	29.8274	30.5615	32.7621	27.3003	24.6353	30.612	30.1863	25.5467	28.2656	31.9719	29.314	30.0787	25.3836	29.829	0.228106
2014-04-30 13:37:00	30.0767	29.8772	30.5615	32.7422	27.311	24.7013	30.5852	30.216	25.5264	28.273	31.9396	29.2714	30.0558	25.4243	29.8007	0.22785
2014-04-30 13:37:00	30.0626	29.8772	30.5224	32.7274	27.3114	24.71	30.5283	30.1316	25.5601	28.2622	31.9875	29.2944	30.0149	25.4243	29.7848	0.227607
2014-04-30 13:37:00	29.9634	29.8717	30.6032	32.6529	27.3016	24.6869	30.5283	30.1188	25.533	28.1955	31.9833	29.272	30.0362	25.3716	29.7689	0.227345
2014-04-30 13:37:00	29.9634	29.7691	30.6032	32.5889	27.353	24.6612	30.5938	30.107	25.5759	28.138	31.9915	29.2189	30.0089	25.3825	29.8094	0.227128
2014-04-30 13:37:00	30.0173	29.754	30.5523	32.5889	27.3817	24.696	30.5409	30.055	25.5467	28.1696	31.9846	29.1589	29.9717	25.4133	29.8575	0.2269
2014-04-30 13:37:00	30.0476	29.7424	30.5519	32.6566	27.3371	24.7064	30.5409	30.0092	25.5354	28.1012	32.0166	29.1589	29.9288	25.3254	29.7547	0.226634
2014-04-30 13:37:00	30.0476	29.728	30.4871	32.5107	27.2973	24.6762	30.6125	30.0179	25.5354	28.1015	31.9773	29.1966	29.9051	25.281	29.6993	0.22641
2014-04-30 13:37:00	30.0296	29.7385	30.4234	32.5874	27.1844	24.6654	30.6195	30.0094	25.5449	28.0066	31.9754	29.1813	29.9401	25.1961	29.6437	0.226169
2014-04-30 13:37:00	29.9237	29.6422	30.3809	32.5874	27.1789	24.742	30.6073	29.9846	25.5088	28.0093	31.8489	29.1834	30.0313	25.1961	29.6654	0.225927
2014-04-30 13:37:00	29.9677	29.5806	30.3491	32.5727	27.2103	24.7332	30.6073	29.9178	25.5421	28.0298	31.8327	29.1564	30.0085	25.1993	29.727	0.225672
2014-04-30 13:37:00	29.9522	29.5871	30.3746	32.5781	27.2387	24.644	30.559	29.9107	25.4805	28.0269	31.8672	29.1179	29.9528	25.1086	29.6908	0.2254
2014-04-30 13:37:00	29.9299	29.5774	30.3703	32.5781	27.2285	24.674	30.464	29.915	25.4517	28.0222	31.8226	29.1202	29.8859	25.1086	29.6713	0.225203
2014-04-30 13:37:00	29.8993	29.5622	30.4257	32.5165	27.1852	24.674	30.412	29.8005	25.4211	28.0556	31.856	29.1202	29.8859	25.1462	29.6713	0.224975
2014-04-30 13:37:00	29.9164	29.5482	30.4099	32.5132	27.1502	24.5937	30.4066	29.795	25.3319	28.0519	31.7594	29.1225	29.8866	25.2589	29.6878	0.224731
2014-04-30 13:37:00	29.8212	29.4905	30.3702	32.5668	27.0113	24.5532	30.4258	29.795	25.3605	28.0886	31.7343	29.1375	29.9396	25.1958	29.6345	0.22451
2014-04-30 13:37:00	29.8218	29.5769	30.3426	32.5668	26.9453	24.5532	30.4402	29.6881	25.3977	28.0903	31.7747	29.1375	29.9396	25.1419	29.6159	0.223994
2014-04-30 13:37:00	29.8764	29.6291	30.3578	32.4843	26.8739	24.6292	30.4402	29.6084	25.4769	28.0488	31.7839	29.1737	29.864	25.0713	29.5363	0.223765
2014-04-30 13:37:00	29.8905	29.6291	30.3277	32.5073	26.886	24.6297	30.3977	29.6089	25.4893	28.041	31.7502	29.1184	29.9114	25.0834	29.5423	0.2235
2014-04-30 13:37:00	29.9125	29.6425	30.2717	32.5222	26.8719	24.5667	30.3796	29.5967	25.4659	28.0381	31.6546	29.1184	29.8449	25.006	29.5124	0.223158
2014-04-30 13:37:00	29.9202	29.6553	30.2502	32.5982	26.8738	24.5673	30.3796	29.6	25.4659	28.0633	31.6051	29.0896	29.8701	25.0277	29.4468	0.222906
2014-04-30 13:37:00	29.8377	29.6657	30.1901	32.6398	26.8007	24.5673	30.3987	29.5248	25.4218	28.041	31.6031	29.0478	29.7318	25.1745	29.3889	0.222639
2014-04-30 13:37:00	29.8604	29.6067	30.1317	32.6147	26.7534	24.6436	30.4146	29.403	25.3737	28.0004	31.5605	29.0179	29.7642	25.1745	29.3075	0.222394
2014-04-30 13:37:00	29.7614	29.6699	30.1343	32.6115	26.8176	24.5325	30.4314	29.4278	25.3737	28.0008	31.6558	28.9743	29.7279	25.1991	29.3155	0.222142
2014-04-30 13:37:00	29.7141	29.6271	30.1547	32.6498	26.7879	24.5325	30.4115	29.3522	25.3367	27.9702	31.7466	28.9659	29.6869	25.245	29.2995	0.221926
2014-04-30 13:37:00	29.6731	29.5691	30.1607	32.6486	26.7297	24.5939	30.3933	29.3987	25.3255	27.9443	31.6983	29.0406	29.6999	25.245	29.2704	0.221681
2014-04-30 13:37:00	29.6396	29.5383	30.1936	32.7001	26.7297	24.5424	30.3432	29.3483	25.2871	27.8573	31.6815	28.9765	29.6523	25.2045	29.2942	0.221447
2014-04-30 13:37:00	29.5845	29.4622	30.2119	32.6937	26.7526	24.5649	30.3533	29.3433	25.2845	27.7576	31.6415	28.8933	29.6664	25.2045	29.3294	0.2212
2014-04-30 13:37:00	29.6363	29.4368	30.2085	32.6621	26.6993	24.5935	30.4001	29.3247	25.2017	27.7576	31.611	28.8946	29.7056	25.1778	29.3781	0.220966
2014-04-30 13:37:00	29.6285	29.4759	30.2013	32.6342	26.7537	24.5174	30.3561	29.3208	25.2455	27.7078	31.7065	28.9618	29.6733	25.1641	29.3779	0.220693
2014-04-30 13:37:00	29.7139	29.4759	30.1607	32.5773	26.7172	24.5763	30.3252	29.2333	25.2779	27.6739	31.6786	28.9092	29.7431	25.1554	29.3298	0.22045
2014-04-30 13:37:00	29.7139	29.4379	30.0942	32.5554	26.8114	24.537	30.3733	29.2271	25.2321	27.6541	31.6996	28.9108	29.7164	25.3451	29.3599	0.220245
2014-04-30 13:37:00	29.7009	29.482	30.0981	32.5272	26.7654	24.5097	30.3771	29.179	25.311	27.6955	31.6645	28.8134	29.7747	25.3451	29.4053	0.220026
2014-04-30 13:37:00	29.6602	29.5385	30.0819	32.5111	26.7654	24.3948	30.3125	29.2224	25.2784	27.6969	31.6547	28.7808	29.7341	25.3451	29.3819	0.219805
2014-04-30 13:37:00	29.6802	29.5709	30.0819	32.5111	26.821	24.3793	30.3159	29.0623	25.2784	27.6969	31.69	28.8137	29.7341	25.2403	29.3955	0.219518
2014-04-30 13:37:00	29.6005	29.6004	30.053	32.5293	26.9138	24.393	30.2307	29.1172	25.1864	27.6005	31.5933	28.8125	29.6948	25.1645	29.4375	0.219291
2014-04-30 13:37:00	29.604	29.5621	30.0528	32.4286	26.9138	24.3097	30.2472	29.0942	25.1765	27.6554	31.6454	28.8331	29.6366	25.1795	29.4457	0.219042
2014-04-30 13:37:00	29.5981	29.5621	30.101	32.4286	27.0034	24.3294	30.2216	28.976	25.1765	27.5726	31.6454	28.8331	29.6366	25.1827	29.4605	0.218773
2014-04-30 13:37:00	29.6199	29.5434	30.1131	32.3644	27.0745	24.3601	30.1635	28.9292	25.3193	27.58	31.624	28.8108	29.6443	25.1425	29.4457	0.218522
2014-04-30 13:37:00	29.6316	29.545	30.0231	32.3438	27.1166	24.338	30.2018	28.9292	25.3004	27.4816	31.6301	28.7872	29.552	25.2235	29.46	0.218281
2014-04-30 13:37:00	29.5915	29.5498	30.0046	32.3385	27.0938	24.2918	30.2107	28.9002	25.2514	27.4697	31.5902	28.7153	29.552	25.203	29.4092	0.218075
2014-04-30 13:37:00	29.5716	29.4781	29.9716	32.3385	27.0003	24.3542	30.2192	28.9217	25.2263	27.4697	31.5732	28.6398	29.4689	25.1512	29.3421	0.217962
2014-04-30 13:37:00	29.5247	29.5253	29.9399	32.291	27.0003	24.3049	30.1762	28.9217	25.2684	27.4594	31.578	28.7096	29.4546	25.1281	29.3028	0.217848
2014-04-30 13:37:00	29.5163	29.5082	29.8867	32.2838	27.0255	24.3804	30.1174	28.8422	25.3104	27.3764	31.5303	28.5674	29.465	25.1434	29.3028	0.21766
2014-04-30 13:37:00	29.4916	29.4913	29.8867	32.2531	26.9706	24.2735	30.0826	28.7932	25.1997	27.3959	31.5416	28.5674	29.4033	25.1733	29.3181	0.217414
2014-04-30 13:37:00	29.4964	29.5395	29.8253	32.2088	26.9335	24.1984	30.0813	28.7387	25.2533	27.4203	31.4895	28.6145	29.4033	25.1837	29.3052	0.217163
2014-04-30 13:37:00	29.479	29.4715	29.8716	32.2158	26.8513	24.2566	30.1142	28.6792	25.2367	27.4717	31.4303	28.5757	29.3825	25.1627	29.3092	0.216924
2014-04-30 13:37:00	29.4547	29.5245	29.7756	32.2158	26.7911	24.206	30.1142	28.6392	25.1925	27.4717	31.4303	28.5757	29.3551	25.0555	29.2236	0.216703
2014-04-30 13:37:00	29.4295	29.4313	29.7756	32.2629	26.873	24.1311	30.0858	28.5509	25.1705	27.4128	31.4661	28.5019	29.2423	24.9784	29.1531	0.2165
2014-04-30 13:37:00	29.4295	29.3591	29.6825	32.2246	26.8849	24.0867	30.0491	28.579	25.1645	27.3776	31.4325	28.5286	29.2455	25.0555	29.177	0.216318
2014-04-30 13:37:00	29.494	29.4002	29.6042	32.1879	26.9103	24.1371	30.0652	28.5699	25.1811	27.3115	31.4628	28.5286	29.2334	25.047	29.1504	0.216081
2014-04-30 13:37:00	29.5002	29.3259	29.6042	32.2041	26.9624	24.0292	29.9947	28.502	25.2726	27.2766	31.4082	28.5399	29.1936	25.1245	29.1616	0.215948
2014-04-30 13:37:00	29.5002	29.3484	29.5252	32.1861	26.9316	24.0008	29.9504	28.6433	25.2253	27.2203	31.3998	28.5457	29.2414	25.1318	29.1447	0.215706
2014-04-30 13:37:00	29.417	29.3414	29.4984	32.1092	26.9072	24.0523	29.9676	28.6433	25.2253	27.1756	31.4056	28.5457	29.1877	25.1093	29.0919	0.215465
2014-04-30 13:37:00	29.3648	29.2708	29.4984	32.1092	26.8733	24.0016	29.972	28.6477	25.2442	27.1768	31.3159	28.5899	29.1091	25.0905	28.9901	0.215255
2014-04-30 13:37:00	29.3449	29.1725	29.5011	32.1285	26.8332	24.0549	29.9506	28.6523	25.2143	27.1768	31.3486	28.6376	29.064	25.0441	28.9741	0.215057
2014-04-30 13:37:00	29.3456	29.0888	29.5129	32.0049	26.8332	24.0308	29.9735	28.6523	25.2143	27.1171	31.3669	28.5636	29.0588	24.9672	28.9589	0.214829
2014-04-30 13:37:00	29.4012	29.1017	29.4616	32.0049	26.9097	24.0291	29.9673	28.6704	25.2087	27.1457	31.2883	28.6212	29.0513	24.9969	28.9255	0.214596
2014-04-30 13:38:00	29.4012	29.0987	29.4535	31.9565	26.9547	23.9448	29.9977	28.6784	25.1544	27.0922	31.2005	28.654	28.9831	24.9571	28.9322	0.2144
2014-04-30 13:38:00	29.3947	29.1456	29.4578	31.9006	27.0374	23.9542	29.907	28.6784	25.0763	27.0479	31.2013	28.7217	29.051	24.9195	29.0022	0.214174
2014-04-30 13:38:00	29.2942	29.1806	29.4124	31.8533	27.0382	23.9641	29.907	28.6052	25.1131	27.0948	31.1635	28.6675	29.0566	24.9249	29.0204	0.213906
2014-04-30 13:38:00	29.2942	29.1303	29.2944	31.8188	26.9676	23.8297	29.9406	28.5821	25.0286	27.0423	31.2063	28.5746	29.0358	24.9249	28.9716	0.213668
2014-04-30 13:38:00	29.201	29.1228	29.3138	31.795	26.9402	23.7704	29.9036	28.5821	25.0317	27.0761	31.2576	28.5746	29.0923	25.0052	28.9767	0.213432
2014-04-30 13:38:00	29.121	29.1348	29.3146	31.7831	26.9402	23.7418	29.9036	28.4227	24.9992	27.0676	31.1753	28.6917	29.181	25.0282	28.9992	0.213194
2014-04-30 13:38:00	29.121	28.9713	29.2662	31.7103	26.8788	23.6803	29.8363	28.3953	24.8946	27.0165	31.1441	28.6938	29.1407	24.9894	28.9809	0.212903
2014-04-30 13:38:00	29.1002	28.9186	29.2154	31.7481	26.9424	23.6803	29.8453	28.3953	24.944	27.0165	31.0942	28.655	29.0363	24.9233	28.9507	0.212669
2014-04-30 13:38:00	29.0916	28.9047	29.2154	31.8079	26.8813	23.6621	29.8141	28.4062	24.944	26.9156	30.9986	28.655	28.9992	24.8949	28.9197	0.212425
2014-04-30 13:38:00	29.0875	28.8181	29.2055	31.7972	26.875	23.7054	29.8141	28.4244	24.8859	26.8379	30.9808	28.7325	29.0347	24.9527	28.905	0.212235
2014-04-30 13:38:00	29.1038	28.8516	29.1531	31.7972	26.8812	23.7106	29.9209	28.4103	24.9164	26.8379	31.0038	28.7325	29.0091	24.9513	28.9514	0.211961
2014-04-30 13:38:00	29.0227	28.7791	29.1531	31.6876	26.8812	23.7421	29.8865	28.452	24.9164	26.781	31.0066	28.7638	28.9745	24.9772	28.9514	0.211724
2014-04-30 13:38:00	28.9694	28.7791	29.114	31.689	26.8676	23.68	29.8865	28.3928	24.8913	26.7425	31.0066	28.8124	28.9003	24.9847	28.9413	0.211458
2014-04-30 13:38:00	28.9501	28.8215	29.0519	31.5973	26.8854	23.68	29.8536	28.3942	24.9025	26.7425	30.9406	28.8409	28.8695	25.0553	28.9422	0.211226
2014-04-30 13:38:00	28.8886	28.8739	29.024	31.5687	26.8854	23.682	29.8583	28.4081	24.9025	26.692	30.9406	28.8221	28.8412	25.1636	28.9084	0.211003
2014-04-30 13:38:00	28.9168	28.8739	28.992	31.5812	26.9275	23.6089	29.8583	28.4031	24.8949	26.647	30.9141	28.8137	28.9079	25.2467	28.9336	0.210737
2014-04-30 13:38:00	28.8492	28.8586	28.9852	31.5966	27.0101	23.6205	29.8321	28.3701	24.8856	26.6887	30.9072	28.7991	28.8163	25.2743	28.9073	0.210506
2014-04-30 13:38:00	28.8139	28.8963	28.9879	31.5466	26.9788	23.5022	29.8491	28.3511	24.8856	26.6762	30.9094	28.7991	28.7521	25.3525	28.8729	0.210279
2014-04-30 13:38:00	28.7963	28.8082	28.9367	31.4977	26.9802	23.481	29.8491	28.3463	24.8491	26.6685	30.8869	28.8746	28.7312	25.3736	28.8802	0.210034
2014-04-30 13:38:00	28.7806	28.7453	28.9213	31.5179	27.0149	23.481	29.9122	28.2949	24.8339	26.5869	30.9081	28.9153	28.7619	25.38	28.8679	0.20979
2014-04-30 13:38:00	28.7186	28.7157	28.9102	31.503	26.9735	23.5418	29.9498	28.2563	24.8339	26.5383	30.8527	28.9612	28.7404	25.3547	28.8268	0.209545
2014-04-30 13:38:00	28.6882	28.6923	28.9207	31.5356	26.9176	23.5823	29.8992	28.283	24.9002	26.4018	30.8186	28.9097	28.757	25.4031	28.8264	0.209306
2014-04-30 13:38:00	28.7057	28.6521	28.833	31.4749	26.9418	23.5823	29.8665	28.3687	24.8829	26.4405	30.8342	28.8528	28.7112	25.4315	28.8676	0.209082
2014-04-30 13:38:00	28.6933	28.7162	28.8643	31.4165	27.0239	23.4128	29.8697	28.3287	24.8675	26.4097	30.7659	28.8556	28.7216	25.3972	28.8348	0.208871
2014-04-30 13:38:00	28.6748	28.7202	28.8153	31.3392	26.9064	23.4483	29.8507	28.3326	24.906	26.345	30.7157	28.7685	28.7216	25.3868	28.7908	0.208631
2014-04-30 13:38:00	28.6328	28.7933	28.7774	31.3298	26.9064	23.469	29.8349	28.3706	24.946	26.355	30.6864	28.7967	28.7027	25.3399	28.8245	0.208355
2014-04-30 13:38:00	28.6501	28.8562	28.7114	31.3257	26.8706	23.5416	29.7806	28.3329	24.9369	26.3139	30.5803	28.7666	28.6231	25.3399	28.8376	0.208117
2014-04-30 13:38:00	28.625	28.9049	28.7044	31.2711	26.7839	23.5674	29.7654	28.4198	24.7986	26.3301	30.5725	28.7819	28.6231	25.3876	28.8233	0.207878
2014-04-30 13:38:00	28.6116	28.8531	28.6848	31.2711	26.8243	23.5758	29.8342	28.4427	24.8039	26.3271	30.534	28.7502	28.5335	25.3623	28.8019	0.207641
2014-04-30 13:38:00	28.58	28.8351	28.5921	31.2007	26.7414	23.5758	29.8104	28.5027	24.8158	26.3245	30.5638	28.702	28.4358	25.3589	28.7865	0.207423
2014-04-30 13:38:00	28.5408	28.8749	28.5447	31.2824	26.794	23.5763	29.7898	28.513	24.74	26.2796	30.6122	28.6839	28.4514	25.3758	28.6422	0.207159
2014-04-30 13:38:00	28.5865	28.896	28.5683	31.1998	26.8129	23.6817	29.6862	28.4258	24.7973	26.2583	30.5761	28.7221	28.4726	25.3758	28.6448	0.206921
2014-04-30 13:38:00	28.5661	28.8812	28.5683	31.1998	26.7702	23.6817	29.6309	28.2824	24.8002	26.2583	30.5715	28.7266	28.4577	25.3365	28.5909	0.2067
2014-04-30 13:38:00	28.5219	28.8473	28.6739	31.1512	26.7262	23.6573	29.5166	28.3108	24.8181	26.1845	30.5773	28.6537	28.4401	25.2347	28.71	0.206481
2014-04-30 13:38:00	28.4796	28.8698	28.5748	31.1901	26.7499	23.7793	29.5013	28.319	24.7607	26.1035	30.5773	28.5798	28.4401	25.2347	28.7329	0.206249
2014-04-30 13:38:00	28.4629	28.8698	28.5503	31.1901	26.7303	23.7793	29.4121	28.2481	24.6934	26.1035	30.4572	28.5683	28.4236	25.2063	28.7329	0.206038
2014-04-30 13:38:00	28.4127	28.7586	28.5745	31.212	26.7228	23.6926	29.3807	28.2565	24.7107	26.1101	30.4524	28.6291	28.4374	25.1298	28.7103	0.205823
2014-04-30 13:38:00	28.3522	28.733	28.5856	31.235	26.737	23.7013	29.3495	28.2565	24.6733	26.1018	30.4547	28.5485	28.4374	25.1298	28.6742	0.205604
2014-04-30 13:38:00	28.4094	28.6853	28.5814	31.235	26.655	23.5868	29.3543	28.198	24.6356	26.008	30.454	28.5353	28.4285	25.1121	28.6414	0.205344
2014-04-30 13:38:00	28.4385	28.6754	28.5662	31.1806	26.5909	23.5868	29.3152	28.2236	24.6178	26.0023	30.4021	28.49	28.4246	25.1661	28.6452	0.205173
2014-04-30 13:38:00	28.4924	28.6938	28.5192	31.16	26.6147	23.5498	29.2272	28.2029	24.6415	25.9721	30.4186	28.4628	28.3775	25.2241	28.5688	0.204958
2014-04-30 13:38:00	28.4924	28.6784	28.4388	31.1962	26.6419	23.4075	29.2102	28.2828	24.6458	25.974	30.407	28.5491	28.3594	25.2309	28.4878	0.204712
2014-04-30 13:38:00	28.4456	28.66	28.4388	31.2249	26.606	23.4075	29.2117	28.2828	24.5895	26.0009	30.4738	28.5491	28.2513	25.1363	28.4878	0.204475
2014-04-30 13:38:00	28.4698	28.6693	28.4654	31.2679	26.5614	23.4075	29.193	28.36	24.5418	25.9782	30.5034	28.4621	28.2513	25.1363	28.4288	0.204393
2014-04-30 13:38:00	28.4968	28.6482	28.4012	31.2121	26.5085	23.4173	29.193	28.3286	24.5281	25.9797	30.5561	28.4054	28.2694	25.0648	28.3886	0.20431
2014-04-30 13:38:00	28.4348	28.6411	28.3989	31.2158	26.5085	23.3478	29.1572	28.3286	24.4909	25.9593	30.5801	28.4054	28.2179	25.0594	28.3606	0.204228
2014-04-30 13:38:00	28.5004	28.6356	28.4115	31.2136	26.5607	23.3209	29.1716	28.3112	24.4804	25.9935	30.5801	28.3669	28.2179	25.0511	28.2174	0.204011
2014-04-30 13:38:00	28.4848	28.6555	28.4083	31.0916	26.6114	23.3739	29.1373	28.3161	24.4571	26.0449	30.6322	28.3251	28.2335	24.9951	28.2328	0.203799
2014-04-30 13:38:00	28.465	28.6155	28.4128	31.0973	26.6114	23.2899	29.057	28.3161	24.414	26.0334	30.5701	28.3251	28.3194	25.0115	28.2379	0.203581
2014-04-30 13:38:00	28.4795	28.5483	28.4117	31.1471	26.5788	23.3474	29.0918	28.3617	24.3879	25.9321	30.5701	28.2686	28.3194	25.0109	28.1664	0.203356
2014-04-30 13:38:00	28.4837	28.5104	28.3835	31.1745	26.553	23.3486	29.0897	28.3743	24.3555	25.8833	30.6083	28.2953	28.3963	25.0101	28.1579	0.203148
2014-04-30 13:38:00	28.5535	28.4571	28.386	31.2732	26.553	23.3718	29.0289	28.3743	24.3538	25.9264	30.608	28.3061	28.4252	25.0653	28.1579	0.202914
2014-04-30 13:38:00	28.5031	28.4488	28.3801	31.2589	26.5685	23.3502	28.9268	28.3292	24.3785	25.9208	30.5671	28.3196	28.4774	25.0398	28.1842	0.202667
2014-04-30 13:38:00	28.5169	28.3344	28.4132	31.2589	26.5664	23.3775	28.9124	28.3305	24.3785	25.916	30.5855	28.342	28.4774	25.0402	28.1508	0.202432
2014-04-30 13:38:00	28.5363	28.3313	28.4223	31.2059	26.5578	23.3423	28.9519	28.3357	24.4403	25.9424	30.5285	28.3137	28.4907	25.0306	28.1642	0.202214
2014-04-30 13:38:00	28.4922	28.2975	28.5019	31.2778	26.5146	23.2702	28.8889	28.3139	24.468	25.9375	30.4938	28.3168	28.4377	25.0501	28.2496	0.201992
2014-04-30 13:38:00	28.4094	28.2649	28.5195	31.2459	26.475	23.2584	28.8702	28.3378	24.468	25.854	30.4938	28.3438	28.4669	25.0501	28.1473	0.201786
2014-04-30 13:38:00	28.3715	28.2112	28.4905	31.2117	26.5117	23.237	28.8372	28.3475	24.4245	25.7229	30.4479	28.3307	28.4488	25.0849	28.2094	0.201538
2014-04-30 13:38:00	28.3797	28.2606	28.4552	31.2364	26.5773	23.2195	28.8464	28.3905	24.4162	25.7229	30.4659	28.3811	28.4612	25.1554	28.2094	0.201308
2014-04-30 13:38:00	28.3702	28.2489	28.4751	31.2437	26.5773	23.2567	28.8679	28.479	24.4159	25.6771	30.4659	28.3878	28.4802	25.1554	28.1187	0.201091
2014-04-30 13:39:00	28.34	28.2634	28.4809	31.2577	26.5623	23.1877	28.8679	28.5744	24.4554	25.6402	30.444	28.3606	28.4916	25.238	28.0871	0.20088
2014-04-30 13:39:00	28.3797	28.2634	28.4947	31.1886	26.5623	23.1115	28.8556	28.5286	24.4449	25.5244	30.4215	28.3772	28.401	25.2206	28.0871	0.2007
2014-04-30 13:39:00	28.3789	28.3493	28.5233	31.1671	26.5009	23.1115	28.8159	28.6158	24.4153	25.5244	30.3447	28.3113	28.3697	25.2599	28.0844	0.200486
2014-04-30 13:39:00	28.4023	28.319	28.5797	31.1464	26.4668	23.0824	28.8159	28.5813	24.4041	25.5652	30.3264	28.2772	28.4074	25.2584	28.1001	0.200298
2014-04-30 13:39:00	28.4709	28.2356	28.5797	31.1318	26.4668	23.0111	28.7696	28.603	24.4236	25.4756	30.295	28.2788	28.2831	25.1777	28.1414	0.200095
2014-04-30 13:39:00	28.4883	28.1625	28.5939	31.1223	26.4144	22.9846	28.82	28.5863	24.3929	25.4756	30.295	28.266	28.3251	25.1605	28.199	0.199892
2014-04-30 13:39:00	28.4883	28.1366	28.5923	31.1042	26.4318	22.956	28.8176	28.6406	24.3907	25.4694	30.2856	28.3389	28.3323	25.16	28.1852	0.199636
2014-04-30 13:39:00	28.4795	28.0871	28.5465	31.0938	26.4165	22.9282	28.8176	28.6361	24.333	25.4877	30.2775	28.3684	28.3401	25.0737	28.2477	0.199424
2014-04-30 13:39:00	28.3886	28.0871	28.5153	31.0524	26.377	22.9424	28.7968	28.5488	24.333	25.4877	30.2671	28.3255	28.4502	25.0737	28.2176	0.199162
2014-04-30 13:39:00	28.3259	28.0579	28.4413	30.997	26.3439	22.8514	28.9125	28.6009	24.3455	25.4267	30.2132	28.3084	28.431	25.0469	28.1555	0.198955
2014-04-30 13:39:00	28.3194	28.0741	28.4307	30.9305	26.2629	22.674	28.9125	28.5176	24.3069	25.4263	30.0859	28.2606	28.3834	25.056	28.2058	0.198629
2014-04-30 13:39:00	28.2624	28.029	28.4193	30.9338	26.233	22.674	28.8336	28.5128	24.3069	25.4092	30.0736	28.2536	28.4186	25.056	28.1571	0.198355
2014-04-30 13:39:00	28.2404	27.9797	28.4232	30.9135	26.2429	22.5687	28.7969	28.5215	24.2233	25.4168	30.0519	28.2528	28.4489	25.0331	28.1008	0.198157
2014-04-30 13:39:00	28.1988	27.8961	28.4247	30.9366	26.2533	22.5622	28.7772	28.4465	24.2146	25.3096	29.9821	28.2278	28.4888	24.98	28.1008	0.19798
2014-04-30 13:39:00	28.1318	27.8322	28.3711	30.8667	26.2533	22.4926	28.7932	28.4188	24.2146	25.3096	29.9732	28.265	28.4437	24.9312	28.0985	0.197674
2014-04-30 13:39:00	28.1214	27.8665	28.3711	30.8567	26.2946	22.5288	28.8198	28.458	24.3145	25.2922	29.9911	28.2691	28.3533	24.8864	28.0658	0.197432
2014-04-30 13:39:00	28.1377	27.8958	28.3411	30.8416	26.3936	22.4593	28.8125	28.4988	24.2459	25.2698	29.9911	28.2691	28.2671	24.8805	28.0658	0.197198
2014-04-30 13:39:00	28.1024	27.87	28.3067	30.8139	26.3905	22.4318	28.7983	28.5061	24.2999	25.2154	30.013	28.2734	28.2365	24.9453	28.0596	0.19697
2014-04-30 13:39:00	28.0924	27.8989	28.3067	30.774	26.4179	22.3487	28.7792	28.5099	24.2999	25.1573	29.9722	28.2861	28.18	24.9176	28.074	0.19673
2014-04-30 13:39:00	28.0924	27.8662	28.2463	30.7394	26.4443	22.3771	28.7174	28.4474	24.3027	25.1202	29.9576	28.2861	28.1101	24.9821	28.074	0.196509
2014-04-30 13:39:00	28.0551	27.8143	28.2983	30.7294	26.3235	22.3453	28.6187	28.3428	24.411	25.1466	29.9586	28.2319	28.1632	24.9974	28.0824	0.196287
2014-04-30 13:39:00	28.0878	27.7794	28.3211	30.7112	26.3847	22.1828	28.6528	28.343	24.411	25.1032	29.917	28.2334	28.1682	24.9974	28.0755	0.196036
2014-04-30 13:39:00	28.0878	27.7119	28.2972	30.6589	26.4115	22.1828	28.6528	28.2635	24.3648	25.0799	29.8938	28.1766	28.1267	24.9429	28.0755	0.195811
2014-04-30 13:39:00	28.0571	27.6807	28.2488	30.5808	26.349	22.1353	28.6474	28.2334	24.3016	25.0414	29.8811	28.1362	28.1374	24.9473	28.0605	0.195578
2014-04-30 13:39:00	28.0792	27.649	28.265	30.5237	26.3777	22.0601	28.628	28.0916	24.3016	25.0323	29.8553	28.1598	28.0591	24.9886	28.0206	0.195351
2014-04-30 13:39:00	28.0786	27.6464	28.214	30.4533	26.3691	22.0601	28.6081	28.0646	24.2744	24.9887	29.843	28.1129	28.0239	24.9117	28.0299	0.195137
2014-04-30 13:39:00	28.0786	27.6677	28.1828	30.4311	26.3228	22.0139	28.6919	28.0358	24.2241	24.9643	29.8101	28.1177	28.0308	24.8805	28.0299	0.194931
2014-04-30 13:39:00	28.0828	27.6538	28.1985	30.3473	26.2797	21.954	28.605	28.1811	24.2347	24.9751	29.7741	28.1262	28.1022	24.8089	27.9487	0.194736
2014-04-30 13:39:00	28.0942	27.6154	28.1152	30.2648	26.3266	21.9451	28.5931	28.1473	24.2017	24.9879	29.8376	28.0933	28.1365	24.7325	27.8375	0.194524
2014-04-30 13:39:00	28.1252	27.5587	28.0877	30.2342	26.3681	22.0129	28.5968	28.1473	24.1453	24.953	29.7931	28.1156	28.0745	24.744	27.8375	0.194313
2014-04-30 13:39:00	28.1591	27.5054	28.0983	30.1616	26.286	21.9564	28.5673	28.1398	24.1848	24.9524	29.7645	28.0986	28.1674	24.7337	27.8672	0.194095
2014-04-30 13:39:00	28.1859	27.4978	28.1149	30.1322	26.286	21.9274	28.5759	28.158	24.1363	24.8807	29.738	28.0986	28.0914	24.7631	27.8766	0.193889
2014-04-30 13:39:00	28.2208	27.509	28.1354	30.133	26.132	21.8863	28.5733	28.1089	24.0768	24.8574	29.7256	28.0545	28.03	24.6582	27.842	0.193657
2014-04-30 13:39:00	28.2567	27.5358	28.1339	30.0775	26.1067	21.8619	28.6437	28.1089	23.9721	24.8328	29.671	28.1174	28.0034	24.5769	27.792	0.193423
2014-04-30 13:39:00	28.2546	27.4516	28.2207	30.1195	26.1067	21.8154	28.608	28.0696	23.9721	24.7855	29.6797	28.1174	27.9345	24.5969	27.774	0.193218
2014-04-30 13:39:00	28.253	27.4362	28.2125	30.1368	26.0886	21.8321	28.5135	28.0442	23.9119	24.7835	29.6797	28.1233	27.9529	24.5862	27.7888	0.192977
2014-04-30 13:39:00	28.2572	27.3523	28.2125	30.1144	26.0775	21.8374	28.5683	28.0699	23.9119	24.7806	29.6725	28.1503	27.9299	24.5687	27.8055	0.192797
2014-04-30 13:39:00	28.2071	27.3602	28.2896	30.0513	26.0775	21.7993	28.5692	28.1178	23.8892	24.7489	29.58	28.142	27.9567	24.5597	27.762	0.192579
2014-04-30 13:39:00	28.2071	27.3598	28.1936	30.0313	26.0006	21.7993	28.5405	28.0195	23.918	24.7392	29.58	28.1065	27.9597	24.5997	27.7912	0.192335
2014-04-30 13:39:00	28.1245	27.3401	28.1936	29.9941	25.909	21.8269	28.5599	28.0084	23.918	24.6859	29.5474	28.0197	27.9993	24.6383	27.8448	0.192114
2014-04-30 13:39:00	28.1068	27.3389	28.1585	30.0516	25.909	21.8945	28.5599	28.0697	23.8363	24.7406	29.6106	28.1059	27.9866	24.5207	27.8448	0.191861
2014-04-30 13:39:00	28.118	27.3469	28.1243	30.0474	25.9805	21.9238	28.5574	28.1151	23.7226	24.7168	29.6106	28.0892	27.9863	24.4758	27.7978	0.191624
2014-04-30 13:39:00	28.1087	27.3463	28.0957	30.0001	25.971	21.9339	28.5049	28.1235	23.7226	24.6607	29.5593	28.0784	27.9853	24.4596	27.7728	0.191388
2014-04-30 13:39:00	28.057	27.3193	28.0957	29.9602	25.9572	21.9395	28.4986	28.079	23.7396	24.6767	29.5446	28.0703	28.0118	24.4345	27.7728	0.191161
2014-04-30 13:39:00	28.0223	27.3232	28.1024	29.9247	25.9077	21.9637	28.5273	28.063	23.697	24.6376	29.5685	28.1268	27.9795	24.4345	27.7002	0.191096
2014-04-30 13:39:00	28.0416	27.2797	28.1087	29.8673	25.923	21.9436	28.5188	28.1488	23.7364	24.6663	29.5685	28.1083	28.0311	24.4345	27.6059	0.191031
2014-04-30 13:39:00	28.0895	27.3052	28.0392	29.8856	25.923	22.0034	28.5392	28.1879	23.7716	24.6663	29.483	28.0678	28.0433	24.3926	27.6059	0.190967
2014-04-30 13:39:00	28.0768	27.2779	28.0392	29.7991	25.8969	21.9509	28.4737	28.1879	23.6762	24.6003	29.4157	28.0678	28.0568	24.401	27.5651	0.19077
2014-04-30 13:39:00	28.0273	27.2959	27.9766	29.835	25.9804	21.9542	28.4839	28.2062	23.7036	24.6829	29.3687	28.0613	28.0635	24.401	27.5852	0.190548
2014-04-30 13:39:00	28.021	27.3072	27.9098	29.7751	25.9446	21.9385	28.4556	28.232	23.737	24.6448	29.3523	28.1348	28.1074	24.3509	27.5852	0.190347
2014-04-30 13:39:00	28.0142	27.2411	27.9098	29.7358	25.9657	21.9545	28.4076	28.1921	23.7426	24.6786	29.3654	28.1548	28.0307	24.3277	27.5728	0.190163
2014-04-30 13:39:00	28.0228	27.2337	27.8285	29.7825	25.923	21.8551	28.365	28.2166	23.7426	24.6741	29.3345	28.1548	28.0361	24.403	27.5659	0.189956
2014-04-30 13:39:00	27.9568	27.2849	27.7805	29.7389	25.8968	21.8664	28.404	28.1519	23.7414	24.6767	29.3279	28.1167	28.0197	24.4029	27.5659	0.189773
2014-04-30 13:39:00	27.9827	27.2297	27.7805	29.704	25.9205	21.8394	28.3791	28.2197	23.7195	24.7278	29.3084	28.1153	27.9631	24.3396	27.5745	0.189576
2014-04-30 13:39:00	28.003	27.2387	27.7764	29.696	25.9319	21.8437	28.263	28.178	23.7195	24.7617	29.3761	28.1327	27.933	24.3646	27.5848	0.18939
2014-04-30 13:39:00	28.0138	27.2644	27.7589	29.6713	25.8726	21.8581	28.2346	28.2392	23.6219	24.7554	29.4407	28.0771	27.9596	24.2894	27.5394	0.189157
2014-04-30 13:39:00	28.1051	27.2531	27.7589	29.6464	25.7928	21.8901	28.2408	28.3004	23.6669	24.8078	29.405	28.0795	27.972	24.4	27.4643	0.188971
2014-04-30 13:39:00	28.0875	27.2717	27.6868	29.5868	25.7789	21.8273	28.2357	28.3083	23.673	24.7191	29.3674	28.0486	28.0075	24.4363	27.3822	0.188758
2014-04-30 13:39:00	28.0875	27.2709	27.6607	29.5868	25.7637	21.7404	28.2329	28.3029	23.6296	24.7245	29.3842	28.0829	27.9645	24.4309	27.3828	0.188548
2014-04-30 13:39:00	28.0105	27.2635	27.6607	29.5874	25.6773	21.7542	28.2294	28.3047	23.6128	24.744	29.3339	28.1182	27.8759	24.3872	27.3666	0.188342
2014-04-30 13:40:00	27.9675	27.2059	27.6108	29.5524	25.6688	21.7456	28.201	28.2488	23.5991	24.5959	29.3511	28.0873	27.9126	24.3369	27.3691	0.18817
2014-04-30 13:40:00	27.9675	27.1663	27.6166	29.5524	25.6463	21.7051	28.1311	28.2798	23.6072	24.4946	29.361	28.0607	27.8752	24.2985	27.4143	0.187944
2014-04-30 13:40:00	27.9956	27.2045	27.6076	29.589	25.5695	21.7051	28.1311	28.3375	23.6858	24.4946	29.2526	28.0504	27.8971	24.4102	27.433	0.187752
2014-04-30 13:40:00	27.9654	27.2046	27.6076	29.5391	25.6487	21.6631	28.0878	28.3843	23.6444	24.4651	29.2363	28.0414	27.9368	24.4139	27.4468	0.187562
2014-04-30 13:40:00	27.8647	27.1565	27.5875	29.5391	25.5695	21.6126	27.9955	28.33	23.6543	24.4587	29.2221	27.9844	27.9721	24.4083	27.451	0.187365
2014-04-30 13:40:00	27.8684	27.1949	27.4815	29.3851	25.5499	21.5953	28.0153	28.3129	23.5611	24.4587	29.1973	27.9643	28.0265	24.3322	27.3866	0.187134
2014-04-30 13:40:00	27.8329	27.2122	27.4815	29.4467	25.5207	21.5913	28.0389	28.1948	23.6398	24.396	29.216	27.9643	28.0284	24.178	27.3845	0.186903
2014-04-30 13:40:00	27.8257	27.1563	27.4533	29.4467	25.5517	21.4496	28.0158	28.2014	23.6289	24.3365	29.2433	27.9985	28.0769	24.178	27.4412	0.186571
2014-04-30 13:40:00	27.7849	27.1449	27.4903	29.3447	25.5023	21.4365	28.0158	28.2359	23.6624	24.3365	29.2684	27.9953	28.1042	24.1706	27.4463	0.186388
2014-04-30 13:40:00	27.8228	27.1414	27.4777	29.2953	25.5023	21.407	28.0074	28.1882	23.6624	24.2718	29.2782	27.9953	28.1091	24.0929	27.4356	0.186197
2014-04-30 13:40:00	27.801	27.1272	27.4405	29.2953	25.4607	21.3532	27.9844	28.1623	23.6501	24.3062	29.2962	27.8913	28.0634	24.0747	27.4106	0.185995
2014-04-30 13:40:00	27.854	27.1242	27.4833	29.2202	25.4852	21.285	27.9648	28.1249	23.6063	24.3062	29.2436	27.9052	28.0702	23.9531	27.4126	0.185805
2014-04-30 13:40:00	27.854	27.1281	27.4432	29.2223	25.4799	21.2853	27.9665	28.1517	23.5443	24.3581	29.2436	27.8949	27.9814	24.0181	27.3997	0.185597
2014-04-30 13:40:00	27.7321	27.048	27.4112	29.2223	25.5263	21.2813	27.9003	28.1369	23.4707	24.295	29.2827	27.8821	27.9575	23.944	27.3881	0.185411
2014-04-30 13:40:00	27.6348	27.03	27.3632	29.124	25.5881	21.2369	27.8505	28.1369	23.4446	24.3094	29.2505	27.8709	27.9546	23.9293	27.4338	0.184787
2014-04-30 13:40:00	27.6348	26.9756	27.403	29.1579	25.602	21.2253	27.8505	28.1616	23.4104	24.2968	29.2508	27.8513	27.9459	23.9323	27.4175	0.184585
2014-04-30 13:40:00	27.5909	26.9174	27.3768	29.0847	25.6027	21.2726	27.8657	28.0558	23.4437	24.3009	29.2077	27.8513	27.927	23.8986	27.4199	0.184624
2014-04-30 13:40:00	27.523	26.9261	27.3768	29.0847	25.6518	21.2285	27.7869	28.038	23.4009	24.2677	29.2208	27.8574	27.941	23.7682	27.3708	0.184419
2014-04-30 13:40:00	27.523	26.831	27.3992	29.0425	25.6395	21.244	27.78	28.0077	23.4551	24.2677	29.2021	27.8689	27.9179	23.7682	27.2809	0.184066
2014-04-30 13:40:00	27.5464	26.8898	27.3822	29.0214	25.639	21.244	27.7942	27.9207	23.4274	24.2903	29.2345	27.8689	27.8615	23.6968	27.2107	0.183834
2014-04-30 13:40:00	27.5533	26.8902	27.3727	29.0214	25.5543	21.2408	27.7253	27.8881	23.3818	24.3103	29.2062	27.8591	27.8693	23.7538	27.2049	0.183657
2014-04-30 13:40:00	27.5533	26.8809	27.3195	28.9391	25.5063	21.147	27.7253	27.9185	23.3401	24.3103	29.2443	27.8076	27.8435	23.7971	27.1539	0.183443
2014-04-30 13:40:00	27.5815	26.927	27.2704	28.9234	25.4859	21.147	27.6564	27.8891	23.2671	24.2313	29.2768	27.8013	27.8246	23.8588	27.1097	0.183223
2014-04-30 13:40:00	27.5622	26.873	27.315	28.9234	25.4394	21.1225	27.6192	27.8823	23.2398	24.2603	29.2605	27.7836	27.7984	23.8803	27.0675	0.183018
2014-04-30 13:40:00	27.5622	26.8488	27.26	28.9677	25.4199	21.0576	27.6192	27.8835	23.2301	24.2603	29.2806	27.7326	27.7498	23.8751	27.0085	0.182826
2014-04-30 13:40:00	27.6019	26.7685	27.241	28.9308	25.3637	21.0398	27.5892	27.8844	23.2581	24.235	29.2806	27.8014	27.7771	23.8727	27.012	0.182581
2014-04-30 13:40:00	27.545	26.6806	27.1943	28.9308	25.3875	21.0073	27.5673	27.8248	23.1789	24.1789	29.2828	27.8014	27.7283	23.8502	26.9936	0.182327
2014-04-30 13:40:00	27.5312	26.7195	27.2019	28.9218	25.3976	21.0298	27.5673	27.8022	23.1259	24.1789	29.206	27.7185	27.7695	23.8389	26.9974	0.18214
2014-04-30 13:40:00	27.5321	26.7171	27.1845	28.882	25.3391	21.0298	27.5489	27.7253	23.1416	24.0861	29.1373	27.7421	27.8367	23.8322	27.0019	0.181922
2014-04-30 13:40:00	27.5539	26.7039	27.2439	28.8794	25.3159	20.962	27.5762	27.7028	23.1416	24.0657	29.1983	27.7193	27.883	23.8669	27.0809	0.181751
2014-04-30 13:40:00	27.5592	26.631	27.223	28.932	25.305	21.0293	27.4994	27.7083	23.2003	24.0657	29.1434	27.7242	27.898	23.8212	27.0617	0.181541
2014-04-30 13:40:00	27.5077	26.6506	27.223	28.8741	25.2986	21.0448	27.4784	27.6688	23.2076	23.9666	29.0985	27.7208	27.8857	23.7479	27.0819	0.18135
2014-04-30 13:40:00	27.5129	26.6462	27.1413	28.8741	25.3209	21.0595	27.4284	27.6306	23.2076	24.005	29.0985	27.7351	27.9353	23.7721	27.0499	0.18113
2014-04-30 13:40:00	27.4738	26.6048	27.0892	28.7348	25.243	20.971	27.4419	27.7337	23.1327	23.98	29.0623	27.755	27.886	23.7107	26.9737	0.180958
2014-04-30 13:40:00	27.5054	26.5731	27.0984	28.7478	25.2646	20.9122	27.412	27.7348	23.2054	23.9487	29.0778	27.7446	27.8518	23.6378	27.0082	0.180775
2014-04-30 13:40:00	27.4921	26.5716	27.0679	28.6801	25.2062	20.8477	27.3877	27.7072	23.1519	23.9413	29.0444	27.6873	27.7986	23.6575	27.0316	0.180467
2014-04-30 13:40:00	27.4185	26.5694	27.1267	28.6368	25.2011	20.8477	27.3578	27.6648	23.175	23.9339	29.0719	27.6716	27.7446	23.6255	27.0091	0.180295
2014-04-30 13:40:00	27.4185	26.6403	27.1543	28.6312	25.1514	20.7788	27.319	27.6723	23.216	23.9811	29.1278	27.6552	27.8033	23.6504	27.0193	0.180114
2014-04-30 13:40:00	27.3827	26.6748	27.1649	28.6312	25.1279	20.7788	27.319	27.627	23.2888	23.9356	29.1278	27.7022	27.7808	23.6518	26.9891	0.179969
2014-04-30 13:40:00	27.2329	26.6607	27.1114	28.7316	25.1161	20.7319	27.2679	27.6361	23.2888	23.9347	29.0002	27.7331	27.7832	23.6391	26.997	0.179769
2014-04-30 13:40:00	27.2329	26.6138	27.0453	28.577	25.0527	20.7641	27.1449	27.7828	23.2914	23.8982	28.9696	27.6971	27.7481	23.6066	26.997	0.179574
2014-04-30 13:40:00	27.2388	26.6462	27.0687	28.5584	25.0897	20.7759	27.1581	27.7828	23.2514	23.8744	29.0232	27.7165	27.7511	23.6293	26.9796	0.179285
2014-04-30 13:40:00	27.2523	26.6298	27.0277	28.4621	25.0125	20.7358	27.1581	27.7604	23.2703	23.803	29.0274	27.6556	27.6745	23.5357	27.0084	0.179053
2014-04-30 13:40:00	27.2759	26.6369	27.0344	28.4186	24.9848	20.6778	27.1672	27.711	23.1574	23.8291	29.032	27.637	27.6789	23.5275	27.0084	0.178844
2014-04-30 13:40:00	27.2513	26.634	27.0706	28.3665	25.011	20.6756	27.1205	27.7077	23.0913	23.804	29.0156	27.62	27.657	23.5115	27.0958	0.178606
2014-04-30 13:40:00	27.2495	26.6598	27.0298	28.3423	24.9822	20.6843	27.1205	27.634	23.0927	23.8528	28.9721	27.6164	27.628	23.5104	27.1001	0.178548
2014-04-30 13:40:00	27.2495	26.6813	26.9863	28.3305	24.9682	20.7129	27.072	27.515	23.1267	23.8208	28.935	27.6125	27.5236	23.4581	27.0841	0.178489
2014-04-30 13:40:00	27.2333	26.652	26.9561	28.3647	25.0449	20.623	27.0378	27.5589	23.1174	23.8647	28.9071	27.6462	27.5236	23.4191	27.0083	0.17843
2014-04-30 13:40:00	27.2796	26.6373	26.9537	28.3752	25.0122	20.6828	27.0068	27.5369	23.1329	23.7904	28.9488	27.6466	27.3966	23.447	26.96	0.178239
2014-04-30 13:40:00	27.2532	26.7017	26.9611	28.4581	24.9936	20.7157	26.8409	27.4709	23.1329	23.7463	28.9715	27.6388	27.4091	23.4276	26.9326	0.178048
2014-04-30 13:40:00	27.2431	26.692	26.9732	28.3989	24.9505	20.7106	26.8612	27.5095	23.1154	23.7463	28.8834	27.595	27.4091	23.4028	26.8712	0.17785
2014-04-30 13:40:00	27.213	26.6251	26.907	28.4288	24.8439	20.6828	26.8451	27.4284	23.169	23.6969	28.9234	27.6086	27.406	23.3929	26.8425	0.177659
2014-04-30 13:40:00	27.2715	26.688	26.907	28.371	24.8607	20.6828	26.8521	27.3931	23.169	23.6725	28.9315	27.6411	27.3839	23.3209	26.928	0.177461
2014-04-30 13:40:00	27.2715	26.688	26.8269	28.3263	24.7443	20.6701	26.7846	27.378	23.1168	23.6567	28.9369	27.6115	27.3839	23.3167	26.8456	0.177266
2014-04-30 13:40:00	27.3174	26.751	26.7192	28.2996	24.7528	20.6652	26.7911	27.3301	22.9759	23.6411	28.9229	27.6291	27.2809	23.3046	26.8147	0.17706
2014-04-30 13:40:00	27.2157	26.7322	26.7192	28.341	24.675	20.6545	26.8279	27.2854	22.9039	23.6776	28.9031	27.5638	27.2853	23.2863	26.8101	0.176861
2014-04-30 13:40:00	27.2157	26.7322	26.6905	28.341	24.6633	20.6851	26.7588	27.1858	22.8887	23.6553	28.876	27.5296	27.2345	23.413	26.7972	0.17641
2014-04-30 13:40:00	27.2465	26.7245	26.6817	28.3039	24.6896	20.7092	26.7524	27.1864	22.867	23.5953	28.9541	27.5739	27.1838	23.3711	26.7972	0.176215
2014-04-30 13:40:00	27.1896	26.701	26.6796	28.2151	24.6408	20.7092	26.6888	27.1686	22.8078	23.554	28.9086	27.5393	27.1795	23.3022	26.706	0.176056
2014-04-30 13:40:00	27.1791	26.6158	26.6603	28.1832	24.6365	20.7097	26.7403	27.0991	22.7024	23.514	28.9086	27.509	27.1584	23.3022	26.7713	0.1759
2014-04-30 13:41:00	27.182	26.6158	26.6337	28.1223	24.66	20.7243	26.7422	27.0886	22.7228	23.473	28.9405	27.5055	27.1186	23.3052	26.7713	0.17568
2014-04-30 13:41:00	27.1419	26.6059	26.5801	28.1118	24.7263	20.7409	26.7503	27.1219	22.73	23.4918	28.8806	27.4666	27.0504	23.2073	26.8129	0.175529
2014-04-30 13:41:00	27.1226	26.5997	26.4887	28.0995	24.7096	20.8109	26.7958	27.1443	22.6332	23.4318	28.8806	27.3665	27.013	23.2073	26.7597	0.175311
2014-04-30 13:41:00	27.1226	26.5993	26.5081	28.0995	24.6499	20.8716	26.8275	27.1339	22.5897	23.4267	28.8465	27.4444	27.0287	23.3236	26.7597	0.175111
2014-04-30 13:41:00	27.1385	26.5223	26.5189	28.1046	24.663	20.8167	26.8275	27.092	22.5822	23.4454	28.8091	27.408	27.0159	23.2837	26.6777	0.174915
2014-04-30 13:41:00	27.0384	26.657	26.5021	28.0255	24.6833	20.7651	26.8448	27.1078	22.5916	23.4622	28.7916	27.3592	27.019	23.2755	26.6859	0.174748
2014-04-30 13:41:00	27.0384	26.657	26.4854	28.0255	24.6758	20.716	26.8316	27.1259	22.5753	23.4237	28.7297	27.3415	27.013	23.314	26.6552	0.174557
2014-04-30 13:41:00	27.0333	26.7067	26.4459	27.9931	24.6694	20.6781	26.702	27.1838	22.6482	23.4384	28.7797	27.2834	27.0118	23.3086	26.6145	0.174363
2014-04-30 13:41:00	27.0096	26.635	26.465	27.9152	24.6794	20.6603	26.7273	27.1838	22.6142	23.4878	28.755	27.1788	26.9657	23.1774	26.6486	0.17417
2014-04-30 13:41:00	26.9495	26.681	26.465	27.9295	24.6506	20.7577	26.7132	27.1343	22.6372	23.4836	28.6985	27.1788	26.8835	23.1095	26.6203	0.173986
2014-04-30 13:41:00	26.8929	26.612	26.3781	27.9472	24.6637	20.822	26.7132	27.1455	22.6002	23.4482	28.6923	27.1275	26.8581	23.1353	26.5046	0.1738
2014-04-30 13:41:00	26.9543	26.6415	26.3456	27.9641	24.6191	20.7577	26.6472	27.1082	22.5526	23.418	28.7032	27.117	26.8406	23.1878	26.5046	0.17362
2014-04-30 13:41:00	26.9302	26.6558	26.3456	27.8991	24.6191	20.7323	26.6838	27.0731	22.5526	23.4238	28.6662	27.117	26.8406	23.2404	26.4413	0.173424
2014-04-30 13:41:00	26.8975	26.5812	26.3419	27.8991	24.5654	20.7323	26.7175	27.0368	22.453	23.3614	28.6426	27.0883	26.8653	23.2404	26.3948	0.173248
2014-04-30 13:41:00	26.8229	26.5432	26.3333	27.9357	24.4416	20.6601	26.6656	26.9631	22.489	23.4252	28.6569	27.0752	26.847	23.2724	26.3948	0.173048
2014-04-30 13:41:00	26.8155	26.5432	26.2881	27.9323	24.3562	20.6505	26.6561	26.9203	22.5001	23.3986	28.6758	27.0834	26.876	23.21	26.3531	0.172853
2014-04-30 13:41:00	26.7967	26.4653	26.2608	27.9323	24.2813	20.5131	26.6561	26.9057	22.4483	23.2627	28.6607	27.0634	26.8252	23.1746	26.3216	0.172544
2014-04-30 13:41:00	26.814	26.3463	26.2508	27.8883	24.1921	20.5764	26.5639	26.7448	22.3996	23.2311	28.5829	26.9884	26.8428	23.1619	26.3216	0.172353
2014-04-30 13:41:00	26.8155	26.324	26.2382	27.8271	24.1582	20.6365	26.6353	26.7472	22.3996	23.2067	28.5592	26.9884	26.8176	23.1619	26.2686	0.172188
2014-04-30 13:41:00	26.832	26.3119	26.2278	27.8529	24.1582	20.6365	26.5779	26.8245	22.3057	23.1837	28.4953	26.9364	26.7765	23.117	26.2686	0.171992
2014-04-30 13:41:00	26.8272	26.3074	26.185	27.872	24.1401	20.599	26.5245	26.8151	22.2814	23.2	28.4667	26.8541	26.7941	23.1185	26.1903	0.171829
2014-04-30 13:41:00	26.8214	26.2945	26.185	27.8467	24.1306	20.5527	26.4483	26.8399	22.2843	23.1767	28.4347	26.8541	26.6849	23.1185	26.1855	0.17164
2014-04-30 13:41:00	26.8323	26.2966	26.2067	27.8369	24.077	20.5584	26.4037	26.7955	22.3189	23.2264	28.4145	26.923	26.672	23.1185	26.12	0.171407
2014-04-30 13:41:00	26.8112	26.2966	26.1594	27.7973	24.1094	20.5634	26.4213	26.7344	22.2861	23.1972	28.3899	26.8884	26.7536	22.9523	26.1638	0.171186
2014-04-30 13:41:00	26.7698	26.3009	26.2347	27.6987	24.0509	20.5288	26.3218	26.7116	22.2285	23.2206	28.3791	26.8884	26.7702	22.9454	26.1807	0.170589
2014-04-30 13:41:00	26.7525	26.2762	26.2358	27.6646	24.0367	20.5288	26.3159	26.7445	22.2099	23.2206	28.3514	26.9779	26.7474	22.9125	26.1807	0.170415
2014-04-30 13:41:00	26.7999	26.2762	26.1492	27.6086	23.9617	20.538	26.3574	26.7624	22.2099	23.2332	28.3705	27.0057	26.7664	22.9199	26.1402	0.170249
2014-04-30 13:41:00	26.812	26.3381	26.1421	27.568	24.0241	20.5286	26.4501	26.6991	22.2651	23.1917	28.3556	27.0057	26.6526	22.9337	26.0988	0.170307
2014-04-30 13:41:00	26.7728	26.4041	26.1421	27.4843	24.0241	20.4863	26.4248	26.6177	22.1832	23.1917	28.3534	27.0488	26.6264	22.9337	26.0988	0.170104
2014-04-30 13:41:00	26.7475	26.4022	26.1373	27.4671	23.9017	20.4957	26.401	26.5722	22.1832	23.0979	28.3944	26.9998	26.6046	22.8828	26.094	0.169888
2014-04-30 13:41:00	26.7333	26.3418	26.0604	27.4187	23.8904	20.5282	26.4013	26.5616	22.1262	23.0733	28.4304	26.9998	26.6307	22.917	26.091	0.169705
2014-04-30 13:41:00	26.7986	26.2576	26.0604	27.4212	23.8904	20.5047	26.4227	26.6053	22.1453	23.0631	28.3812	27.0048	26.628	22.8739	26.0477	0.169542
2014-04-30 13:41:00	26.7903	26.2576	26.132	27.4098	23.8429	20.5684	26.3449	26.5544	22.1081	23.0103	28.3543	26.9531	26.5793	22.8353	26.0497	0.169372
2014-04-30 13:41:00	26.8168	26.1622	26.0993	27.3655	23.7698	20.5818	26.2825	26.5151	22.075	22.9584	28.3749	26.9531	26.498	22.7361	26.0104	0.169161
2014-04-30 13:41:00	26.8273	26.1519	26.0984	27.3017	23.7313	20.5735	26.3359	26.4688	22.1444	22.9629	28.3569	27.0134	26.5539	22.7265	25.9822	0.168946
2014-04-30 13:41:00	26.82	26.13	26.0602	27.2667	23.7219	20.5404	26.2881	26.4414	22.1343	22.9611	28.3264	26.9753	26.4472	22.7666	25.9822	0.168757
2014-04-30 13:41:00	26.82	26.0951	25.933	27.269	23.6982	20.4373	26.177	26.5045	22.1179	22.9435	28.3393	26.9753	26.4472	22.7882	25.9838	0.168569
2014-04-30 13:41:00	26.7128	26.0838	25.9309	27.1641	23.7061	20.459	26.1504	26.5373	22.0822	22.8947	28.3468	26.9243	26.4394	22.7215	25.9728	0.168388
2014-04-30 13:41:00	26.7505	26.0038	25.9877	27.1418	23.779	20.459	26.1249	26.5255	22.0964	22.8789	28.302	26.9049	26.4357	22.6132	25.9728	0.168193
2014-04-30 13:41:00	26.766	26.0126	25.9685	27.2004	23.7595	20.4085	26.0944	26.5187	22.0271	22.9388	28.3246	26.9049	26.4357	22.62	26.0419	0.16801
2014-04-30 13:41:00	26.7886	25.9095	25.9817	27.2004	23.7595	20.4377	26.0338	26.5504	22.0371	22.891	28.3265	26.9789	26.4289	22.5425	26.0449	0.16783
2014-04-30 13:41:00	26.7971	25.9007	25.9958	27.1699	23.7792	20.4188	26.0481	26.5097	22.0768	22.9216	28.232	26.8801	26.4817	22.5044	26.0255	0.167669
2014-04-30 13:41:00	26.8009	25.8712	25.956	27.1704	23.8144	20.3878	26.1725	26.5588	22.071	22.8887	28.1777	26.9015	26.5142	22.5044	26.0324	0.167491
2014-04-30 13:41:00	26.8214	25.868	25.9012	27.1351	23.8196	20.3183	26.1769	26.6036	22.0786	22.8572	28.1737	26.8902	26.4725	22.504	25.9909	0.167312
2014-04-30 13:41:00	26.7899	25.8475	25.9181	27.0995	23.8002	20.4032	26.1713	26.5619	22.0572	22.9131	28.1082	26.7799	26.4159	22.4247	26.0709	0.167123
2014-04-30 13:41:00	26.7808	25.8944	25.9119	27.1065	23.937	20.3361	26.0552	26.5538	21.9699	22.8794	28.1241	26.7799	26.3176	22.4247	26.1128	0.16695
2014-04-30 13:41:00	26.7952	25.8608	25.916	27.0563	23.937	20.364	26.0052	26.5575	21.9615	22.881	28.0683	26.786	26.3176	22.3978	26.1029	0.16691
2014-04-30 13:41:00	26.8621	25.8584	25.9108	27.0443	23.9677	20.364	26.0464	26.5575	21.9661	22.7856	28.058	26.7637	26.4364	22.3947	26.1029	0.166869
2014-04-30 13:41:00	26.954	25.8501	25.8757	27.0553	24.0128	20.2586	25.9968	26.4641	21.9279	22.7749	28.0852	26.7115	26.3857	22.3947	25.9615	0.166829
2014-04-30 13:41:00	26.954	25.8395	25.8123	27.0213	24.0128	20.2035	25.9159	26.5382	21.8875	22.6981	28.1213	26.6953	26.4007	22.434	25.9178	0.166658
2014-04-30 13:41:00	26.9727	25.8462	25.8819	27.0482	24.0113	20.1792	25.9077	26.5382	21.9252	22.6574	28.076	26.7279	26.4146	22.365	25.9178	0.166447
2014-04-30 13:41:00	26.872	25.8524	25.8941	27.088	23.9963	20.1699	25.857	26.5387	21.93	22.6419	28.0774	26.7252	26.4482	22.358	25.8633	0.166253
2014-04-30 13:41:00	26.8316	25.7501	25.8738	27.014	24.0369	20.1206	25.7953	26.5499	21.9949	22.5751	27.9225	26.784	26.4247	22.1998	25.8231	0.166075
2014-04-30 13:41:00	26.8667	25.7266	25.8582	26.9769	23.9995	20.1076	25.8491	26.5499	21.9682	22.5499	27.9225	26.7991	26.4224	22.2013	25.8053	0.165867
2014-04-30 13:41:00	26.9128	25.7599	25.7816	27.0151	23.9628	20.1231	25.9464	26.4658	21.868	22.5505	27.831	26.7616	26.4081	22.1831	25.8053	0.165696
2014-04-30 13:41:00	26.8713	25.7101	25.7598	26.9535	23.8592	20.0273	25.9295	26.4448	21.8133	22.531	27.797	26.6922	26.3533	22.1556	25.7612	0.165522
2014-04-30 13:41:00	26.8999	25.7073	25.7556	27.0025	23.7426	19.9928	25.9308	26.4856	21.841	22.5207	27.797	26.6514	26.3242	22.1706	25.6829	0.165324
2014-04-30 13:41:00	26.856	25.7152	25.6897	27.0108	23.7461	20.0347	25.9492	26.4933	21.801	22.5027	27.9068	26.561	26.3024	22.1144	25.6829	0.165142
2014-04-30 13:41:00	26.8309	25.7793	25.7979	27.0253	23.7519	20.0114	25.9117	26.4645	21.801	22.415	27.8641	26.561	26.2742	22.1691	25.5534	0.164961
2014-04-30 13:41:00	26.7588	25.7742	25.7979	27.1023	23.727	19.98	25.9048	26.5218	21.8364	22.415	27.8641	26.6265	26.2859	22.2345	25.5143	0.164784
2014-04-30 13:42:00	26.7665	25.7497	25.7622	27.0745	23.7134	19.9955	25.826	26.5067	21.8113	22.4009	27.8445	26.6975	26.2557	22.0705	25.6059	0.164595
2014-04-30 13:42:00	26.7343	25.707	25.7445	27.0378	23.6803	19.9264	25.7695	26.4998	21.8113	22.3414	27.8469	26.7394	26.2557	22.2175	25.6059	0.164402
2014-04-30 13:42:00	26.6792	25.6736	25.7445	27.1003	23.6177	19.8651	25.7569	26.5157	21.716	22.2955	27.7654	26.6846	26.3033	22.2175	25.5802	0.164213
2014-04-30 13:42:00	26.6574	25.648	25.6766	27.0902	23.5997	19.8621	25.7569	26.5251	21.6571	22.2866	27.774	26.7449	26.3361	22.3171	25.5682	0.16403
2014-04-30 13:42:00	26.5962	25.6344	25.7114	27.0823	23.6537	19.8588	25.8028	26.4439	21.6298	22.1969	27.8302	26.6918	26.267	22.2571	25.5266	0.163828
2014-04-30 13:42:00	26.5295	25.5819	25.6823	27.0417	23.6436	19.8302	25.7816	26.3655	21.6045	22.1969	27.8097	26.6898	26.2464	22.2388	25.547	0.163656
2014-04-30 13:42:00	26.5278	25.5659	25.6823	26.9912	23.5852	19.8527	25.7816	26.3445	21.6216	22.1673	27.7715	26.6606	26.1771	22.1402	25.5352	0.163458
2014-04-30 13:42:00	26.3997	25.482	25.6274	27.0391	23.5885	19.7983	25.7433	26.2816	21.6216	22.1105	27.6868	26.6558	26.2509	22.1752	25.5561	0.163284
2014-04-30 13:42:00	26.3541	25.4383	25.5388	27.066	23.5677	19.8282	25.7745	26.2746	21.7225	22.0579	27.7241	26.6771	26.2509	22.1617	25.5219	0.163096
2014-04-30 13:42:00	26.3676	25.4383	25.5652	27.0888	23.5418	19.7135	25.7252	26.2755	21.8512	22.0448	27.6754	26.616	26.1947	22.1449	25.4957	0.162941
2014-04-30 13:42:00	26.273	25.4355	25.4872	27.0444	23.5418	19.6996	25.647	26.3076	21.8011	21.992	27.6687	26.616	26.1518	22.1449	25.505	0.162755
2014-04-30 13:42:00	26.2665	25.3899	25.4558	26.9999	23.4566	19.7349	25.6271	26.3076	21.7796	22.0093	27.6073	26.5346	26.1518	22.0949	25.4877	0.162576
2014-04-30 13:42:00	26.2522	25.3899	25.4659	26.9199	23.4981	19.7349	25.5597	26.3073	21.7719	22.0156	27.6037	26.5819	26.1254	22.0949	25.4714	0.162432
2014-04-30 13:42:00	26.2522	25.2755	25.455	26.9199	23.4981	19.7207	25.5597	26.3037	21.7376	22.0156	27.4838	26.5248	26.0861	22.0733	25.4693	0.162265
2014-04-30 13:42:00	26.2712	25.2237	25.4813	26.8526	23.5338	19.6737	25.4777	26.3037	21.7819	21.9282	27.4372	26.5243	26.0861	21.9349	25.4434	0.16207
2014-04-30 13:42:00	26.2056	25.2237	25.4082	26.8477	23.4686	19.6737	25.5126	26.3023	21.792	21.9021	27.4218	26.5497	26.0343	21.9349	25.4104	0.161893
2014-04-30 13:42:00	26.2296	25.2575	25.398	26.8097	23.4503	19.5635	25.4935	26.2488	21.792	21.9021	27.4185	26.5485	26.0169	21.9607	25.4708	0.161718
2014-04-30 13:42:00	26.2598	25.3734	25.3563	26.8031	23.4087	19.5366	25.5122	26.238	21.8071	21.9669	27.321	26.5311	26.0169	21.8552	25.5225	0.161522
2014-04-30 13:42:00	26.2208	25.3734	25.3183	26.7549	23.4242	19.5358	25.4633	26.2853	21.7993	21.9922	27.3249	26.58	26.0849	21.8552	25.5158	0.161386
2014-04-30 13:42:00	26.1693	25.3484	25.2907	26.7152	23.369	19.5362	25.4023	26.311	21.7364	21.9922	27.3249	26.5802	26.0599	21.8568	25.5158	0.161212
2014-04-30 13:42:00	26.0908	25.349	25.3077	26.6782	23.3531	19.5464	25.3431	26.311	21.7364	21.9217	27.3856	26.5382	26.0049	21.7424	25.4176	0.161052
2014-04-30 13:42:00	26.0569	25.3546	25.3011	26.6597	23.3364	19.494	25.3947	26.3707	21.7211	21.9353	27.3716	26.5641	25.9469	21.7424	25.4535	0.160865
2014-04-30 13:42:00	26.0569	25.3036	25.2793	26.6102	23.3718	19.5124	25.3815	26.3814	21.7503	21.9353	27.3249	26.5535	25.9281	21.7424	25.4262	0.160672
2014-04-30 13:42:00	26.0318	25.289	25.2793	26.6102	23.3226	19.5191	25.4394	26.3814	21.6936	21.9755	27.3154	26.5535	25.8926	21.6597	25.387	0.160473
2014-04-30 13:42:00	26.022	25.3668	25.1989	26.5591	23.3226	19.5197	25.4455	26.314	21.7065	21.9422	27.3643	26.5755	25.9002	21.5494	25.4019	0.160271
2014-04-30 13:42:00	26.0214	25.3536	25.1793	26.533	23.3509	19.4931	25.4543	26.2186	21.6368	21.8886	27.2972	26.5622	25.8766	21.517	25.3205	0.160078
2014-04-30 13:42:00	25.9725	25.3582	25.1394	26.5273	23.4333	19.4469	25.4576	26.1384	21.6368	21.857	27.2855	26.5131	25.8059	21.517	25.3132	0.159888
2014-04-30 13:42:00	25.9533	25.3781	25.1235	26.4412	23.4464	19.5156	25.4302	26.1277	21.5303	21.8074	27.218	26.4476	25.7903	21.3974	25.2718	0.159701
2014-04-30 13:42:00	25.9533	25.3002	25.1126	26.4596	23.4594	19.5019	25.4257	26.0677	21.56	21.8115	27.218	26.4712	25.7936	21.2762	25.2622	0.159512
2014-04-30 13:42:00	25.9495	25.2742	25.1126	26.4917	23.3084	19.4945	25.4006	26.0605	21.562	21.7446	27.1813	26.4712	25.7648	21.2762	25.2668	0.159318
2014-04-30 13:42:00	26.0314	25.2138	25.1092	26.3743	23.3561	19.4808	25.3539	26.0036	21.5653	21.745	27.1405	26.4693	25.7665	21.2065	25.2142	0.159132
2014-04-30 13:42:00	26.0278	25.1465	25.0596	26.3496	23.3561	19.4617	25.3489	25.9927	21.5588	21.7354	27.1814	26.4402	25.7409	21.1651	25.2529	0.158964
2014-04-30 13:42:00	25.9751	25.1465	25.0596	26.3883	23.4062	19.456	25.3879	25.8741	21.5818	21.7797	27.1832	26.4287	25.7059	21.0969	25.2585	0.1587
2014-04-30 13:42:00	25.9456	25.1566	25.0747	26.3081	23.3629	19.4166	25.3276	25.8741	21.5818	21.7735	27.1133	26.4455	25.7095	21.0376	25.2585	0.158455
2014-04-30 13:42:00	25.9456	25.1143	25.0268	26.2498	23.2858	19.4166	25.3461	25.7367	21.5518	21.7078	27.1133	26.4455	25.7095	21.037	25.2387	0.158278
2014-04-30 13:42:00	25.9372	25.1143	25.0367	26.1784	23.2858	19.5164	25.2809	25.7826	21.5495	21.7478	27.1532	26.4344	25.6377	21.0262	25.2175	0.157869
2014-04-30 13:42:00	25.8639	25.0565	24.996	26.1561	23.3323	19.5318	25.2573	25.7731	21.5495	21.7356	27.1204	26.3816	25.6915	21.0466	25.2486	0.157703
2014-04-30 13:42:00	25.8639	25.0465	24.9897	26.145	23.3345	19.4838	25.2187	25.7618	21.5321	21.7522	27.1382	26.3816	25.6564	21.0845	25.2568	0.157545
2014-04-30 13:42:00	25.7799	25.046	24.9788	26.166	23.2691	19.4648	25.2187	25.7106	21.5352	21.7389	27.1449	26.4065	25.6987	21.1023	25.1642	0.157355
2014-04-30 13:42:00	25.8099	25.0376	24.9532	26.166	23.2944	19.4407	25.2563	25.7106	21.5651	21.6844	27.1462	26.3817	25.7103	21.0374	25.1863	0.157159
2014-04-30 13:42:00	25.8099	25.0469	24.9495	26.1324	23.2048	19.45	25.2931	25.7328	21.554	21.6428	27.1106	26.3817	25.7146	20.9759	25.1736	0.157015
2014-04-30 13:42:00	25.816	25.0034	24.8704	26.145	23.2048	19.337	25.2484	25.7285	21.5255	21.6661	27.0748	26.2932	25.6287	20.9952	25.1522	0.156853
2014-04-30 13:42:00	25.8293	24.983	24.8719	26.145	23.0923	19.337	25.2484	25.7228	21.5557	21.6661	27.1107	26.2877	25.5934	20.998	25.0756	0.156709
2014-04-30 13:42:00	25.778	24.9348	24.8356	26.1343	23.1721	19.2789	25.2191	25.6991	21.5557	21.5916	27.1046	26.2116	25.6172	20.9414	25.0816	0.156575
2014-04-30 13:42:00	25.7441	24.9764	24.8445	26.064	23.1721	19.2234	25.2613	25.7171	21.5699	21.5611	27.1843	26.1769	25.5647	20.9414	25.115	0.156396
2014-04-30 13:42:00	25.7496	25.0421	24.8516	26.064	23.1706	19.201	25.1454	25.7076	21.6266	21.5697	27.2144	26.1594	25.5474	20.8573	25.1207	0.156236
2014-04-30 13:42:00	25.6885	25.006	24.7812	26.0802	23.177	19.1767	25.1391	25.6771	21.6219	21.5094	27.1425	26.1768	25.588	20.8995	25.1738	0.156083
2014-04-30 13:42:00	25.6885	25.0268	24.7435	26.0895	23.1454	19.0992	25.0919	25.6771	21.5798	21.5284	27.1055	26.1887	25.5469	20.8995	25.2314	0.156022
2014-04-30 13:42:00	25.7382	24.9958	24.7241	26.0919	23.1085	19.1237	25.1153	25.6339	21.5463	21.5576	27.058	26.0816	25.475	20.8579	25.2314	0.155961
2014-04-30 13:42:00	25.7204	25.0292	24.692	26.0919	23.0993	19.0645	25.1398	25.6098	21.5463	21.5519	27.0557	26.1127	25.4579	20.7779	25.1818	0.1559
2014-04-30 13:42:00	25.6836	25.0292	24.6871	25.9954	23.0901	19.0876	25.1404	25.6484	21.444	21.5248	27.0874	26.106	25.4455	20.7779	25.1544	0.155731
2014-04-30 13:42:00	25.7283	24.9445	24.7139	25.9777	23.0767	19.1212	25.064	25.6253	21.3634	21.4953	27.0225	26.1291	25.3916	20.6866	25.1544	0.155397
2014-04-30 13:42:00	25.7427	24.9337	24.7181	25.9919	22.9834	19.1212	25.0781	25.5894	21.3006	21.5158	26.9891	26.1291	25.374	20.6864	25.1771	0.155271
2014-04-30 13:42:00	25.7325	24.8558	24.7353	25.9253	22.9611	19.1701	25.0841	25.5872	21.3327	21.4605	27.0399	26.0296	25.3547	20.6864	25.1481	0.155082
2014-04-30 13:42:00	25.6528	24.9225	24.6751	25.9417	22.9399	19.1166	25.0609	25.6002	21.3438	21.502	27.0509	26.035	25.3878	20.6268	25.1502	0.154903
2014-04-30 13:42:00	25.6348	24.9518	24.6751	25.9298	22.986	19.1166	25.026	25.5637	21.3805	21.4712	27.0412	26.035	25.3607	20.6547	25.1244	0.154745
2014-04-30 13:42:00	25.633	24.9602	24.6525	25.9422	22.9963	19.0893	25.0192	25.5266	21.3743	21.426	27.0412	26.0447	25.3607	20.6043	24.9881	0.154585
2014-04-30 13:42:00	25.6418	24.887	24.6065	25.9355	22.9806	19.1045	25.0446	25.5266	21.4085	21.3928	26.9589	26.0232	25.277	20.5789	24.9881	0.154409
2014-04-30 13:42:00	25.6284	24.887	24.6065	25.92	22.8956	19.0454	25.0564	25.5429	21.4003	21.4175	26.9829	26.0232	25.2563	20.4957	24.916	0.154227
2014-04-30 13:42:00	25.5339	24.8119	24.5755	25.894	22.9161	18.9609	25.0126	25.4638	21.3684	21.365	27.0609	26.0528	25.2563	20.535	24.8858	0.15404
2014-04-30 13:43:00	25.5394	24.8497	24.4854	25.8248	22.9067	18.8831	24.8569	25.4638	21.3019	21.365	27.0609	26.0384	25.252	20.4927	24.8858	0.153673
2014-04-30 13:43:00	25.5467	24.8497	24.4854	25.8686	22.9066	18.8535	24.8681	25.55	21.201	21.3939	27.0047	26.0637	25.2227	20.4693	24.9029	0.153491
2014-04-30 13:43:00	25.6066	24.8896	24.4322	25.8316	22.8821	18.8804	24.8871	25.5078	21.2067	21.365	26.997	26.0606	25.2352	20.516	24.8174	0.15313
2014-04-30 13:43:00	25.6056	24.9115	24.3331	25.8091	22.9101	18.8829	24.8552	25.5285	21.2249	21.365	27.0088	26.0193	25.2205	20.516	24.8174	0.15296
2014-04-30 13:43:00	25.5641	24.8965	24.3331	25.8071	22.9594	18.8788	24.9029	25.5719	21.3016	21.3174	26.9336	25.9856	25.1517	20.5789	24.8014	0.15277
2014-04-30 13:43:00	25.5118	24.8965	24.3718	25.8288	22.918	18.85	24.9123	25.5296	21.2948	21.2546	26.9036	25.9666	25.1107	20.6238	24.7681	0.152587
2014-04-30 13:43:00	25.4474	24.8268	24.3277	25.7681	22.9428	18.9574	24.8583	25.5032	21.2712	21.301	26.9162	25.9629	25.111	20.6652	24.7681	0.152402
2014-04-30 13:43:00	25.4196	24.8127	24.3277	25.7538	22.875	18.9574	24.8583	25.4449	21.2451	21.3192	26.9111	25.9599	25.1264	20.5979	24.7437	0.152227
2014-04-30 13:43:00	25.4284	24.8188	24.2733	25.7484	22.8785	18.9458	24.8444	25.4914	21.1486	21.3388	26.9166	25.9231	25.1706	20.5346	24.7344	0.152042
2014-04-30 13:43:00	25.377	24.751	24.2309	25.7723	22.872	18.8449	24.8136	25.4306	21.1648	21.3388	26.9182	25.9042	25.2046	20.5979	24.7101	0.151884
2014-04-30 13:43:00	25.3617	24.712	24.2309	25.7723	22.9265	18.7866	24.8562	25.4151	21.0988	21.2492	26.8891	25.9107	25.2202	20.6348	24.7185	0.151706
2014-04-30 13:43:00	25.3934	24.6557	24.1033	25.7342	22.8346	18.7433	24.8439	25.3339	21.0468	21.1872	26.9059	25.8986	25.1906	20.6825	24.7666	0.151539
2014-04-30 13:43:00	25.4821	24.6802	24.0868	25.6654	22.8346	18.8239	24.8816	25.3339	21.0499	21.2526	26.9353	25.8409	25.2059	20.5958	24.7666	0.151377
2014-04-30 13:43:00	25.4821	24.6061	24.0868	25.6654	22.8741	18.791	24.8416	25.328	21.0499	21.2653	26.9681	25.8177	25.1415	20.6246	24.665	0.151231
2014-04-30 13:43:00	25.6053	24.6474	24.0821	25.6333	22.8594	18.7961	24.856	25.3476	20.9859	21.2264	26.9646	25.8308	25.1302	20.5612	24.5619	0.151077
2014-04-30 13:43:00	25.5711	24.6555	24.0865	25.6809	22.8824	18.7529	24.8378	25.3476	20.8957	21.1392	26.9393	25.7916	25.1728	20.5622	24.5619	0.150905
2014-04-30 13:43:00	25.6227	24.6289	24.0386	25.6809	22.8787	18.7419	24.7835	25.3614	20.8957	21.1392	26.8944	25.789	25.2122	20.6256	24.4784	0.150743
2014-04-30 13:43:00	25.5986	24.6686	23.9997	25.662	22.8141	18.684	24.7317	25.3662	20.9907	21.1059	26.9212	25.7845	25.2376	20.6652	24.4382	0.150558
2014-04-30 13:43:00	25.6598	24.6343	23.9606	25.6669	22.7279	18.6587	24.7317	25.3662	20.9293	20.9876	26.9212	25.7439	25.1882	20.7075	24.3543	0.150393
2014-04-30 13:43:00	25.6456	24.5608	23.8635	25.6669	22.7279	18.5868	24.7021	25.4037	20.9293	20.9876	26.9108	25.8234	25.1481	20.6983	24.2872	0.1502
2014-04-30 13:43:00	25.6485	24.4857	23.8635	25.6468	22.7894	18.5293	24.6554	25.4228	21.0268	20.9435	26.9237	25.8541	25.0933	20.7663	24.3105	0.150015
2014-04-30 13:43:00	25.6255	24.4516	23.8337	25.5352	22.8445	18.5028	24.6554	25.3869	21.0068	20.9367	26.9247	25.8773	25.1153	20.7916	24.309	0.149851
2014-04-30 13:43:00	25.5455	24.4393	23.8567	25.5137	22.7907	18.4669	24.6409	25.3221	21.0068	20.9367	26.8576	25.8531	25.0978	20.7855	24.3384	0.149685
2014-04-30 13:43:00	25.5455	24.4018	23.8567	25.543	22.8263	18.4348	24.6317	25.2326	21.0137	20.8833	26.8536	25.7933	25.0316	20.828	24.3521	0.149536
2014-04-30 13:43:00	25.4616	24.4155	23.848	25.4856	22.8107	18.4348	24.6317	25.2326	21.0796	20.91	26.8674	25.6707	24.9346	20.8316	24.3167	0.149387
2014-04-30 13:43:00	25.4213	24.4498	23.7558	25.5229	22.8505	18.3692	24.6403	25.1503	21.0174	20.9212	26.8226	25.6038	24.9346	20.8959	24.2287	0.149145
2014-04-30 13:43:00	25.4364	24.4378	23.7558	25.5064	22.8152	18.2107	24.6635	25.1396	21.0535	20.908	26.7789	25.5898	24.9312	20.8744	24.2322	0.148989
2014-04-30 13:43:00	25.4069	24.3848	23.6984	25.579	22.6992	18.2252	24.6635	25.126	21.0139	20.8462	26.7377	25.5384	24.8721	20.9389	24.2285	0.148852
2014-04-30 13:43:00	25.3532	24.3776	23.704	25.586	22.6992	18.2818	24.6262	25.0932	21.0015	20.7823	26.7836	25.5662	24.8189	20.9533	24.1783	0.148668
2014-04-30 13:43:00	25.3351	24.3678	23.704	25.586	22.7494	18.2942	24.6598	25.0227	20.9543	20.7905	26.8092	25.5205	24.7492	20.8286	24.2409	0.148504
2014-04-30 13:43:00	25.3248	24.3678	23.6913	25.6046	22.6977	18.2651	24.6823	24.9605	20.9511	20.8239	26.7449	25.5096	24.7039	20.8286	24.1852	0.148341
2014-04-30 13:43:00	25.3771	24.2983	23.6383	25.5983	22.6977	18.2261	24.576	24.8922	20.9803	20.8175	26.7831	25.4686	24.7062	20.7946	24.1773	0.148153
2014-04-30 13:43:00	25.4025	24.2455	23.6103	25.5554	22.7051	18.1972	24.5304	24.8922	21.0078	20.8175	26.7094	25.4402	24.7178	20.7913	24.1763	0.147983
2014-04-30 13:43:00	25.3541	24.2455	23.5644	25.5209	22.6151	18.1428	24.5304	24.8941	21.0063	20.8739	26.7094	25.4057	24.7077	20.8033	24.1763	0.147798
2014-04-30 13:43:00	25.3327	24.2237	23.5295	25.5028	22.6093	18.12	24.4919	24.8122	21.0115	20.9372	26.6868	25.3291	24.632	20.8028	24.0724	0.147605
2014-04-30 13:43:00	25.288	24.3151	23.5134	25.5028	22.5948	18.12	24.5683	24.8001	20.9097	20.9372	26.6671	25.3706	24.6332	20.8048	24.0922	0.147443
2014-04-30 13:43:00	25.288	24.3151	23.4991	25.4873	22.5625	18.1155	24.5935	24.7242	20.9752	20.9584	26.6309	25.3511	24.6235	20.8482	24.0897	0.147281
2014-04-30 13:43:00	25.226	24.2893	23.4713	25.465	22.5583	18.1185	24.5472	24.7046	20.9231	20.9881	26.6179	25.3253	24.668	20.8583	24.0488	0.147118
2014-04-30 13:43:00	25.176	24.2522	23.4691	25.434	22.5011	18.1283	24.5984	24.714	20.8577	20.8906	26.6646	25.26	24.6129	20.8694	23.9073	0.146941
2014-04-30 13:43:00	25.176	24.2522	23.4456	25.4124	22.4655	18.151	24.6218	24.7266	20.7751	20.8263	26.6966	25.2816	24.6211	20.8674	23.8519	0.146769
2014-04-30 13:43:00	25.1986	24.158	23.4608	25.3199	22.4631	18.1383	24.597	24.6239	20.6903	20.7373	26.6994	25.2528	24.5666	20.8674	23.813	0.146598
2014-04-30 13:43:00	25.2269	24.0461	23.4376	25.2607	22.4349	18.1383	24.597	24.6193	20.6698	20.724	26.6908	25.2029	24.5801	20.8354	23.7852	0.146444
2014-04-30 13:43:00	25.1842	24.0461	23.4018	25.2607	22.39	18.0656	24.5749	24.5578	20.6853	20.7557	26.6647	25.2163	24.5839	20.8566	23.7376	0.146283
2014-04-30 13:43:00	25.1158	23.9309	23.3847	25.2391	22.4264	18.0332	24.5326	24.5879	20.7013	20.7554	26.6635	25.1345	24.5955	20.7925	23.7004	0.146116
2014-04-30 13:43:00	25.1294	23.8767	23.3847	25.2153	22.4515	17.9807	24.5326	24.4482	20.6366	20.8195	26.5864	25.1345	24.5455	20.7588	23.6807	0.145938
2014-04-30 13:43:00	25.1443	23.8767	23.3929	25.1797	22.3941	18.0172	24.4628	24.4205	20.5662	20.7861	26.6137	25.2088	24.5525	20.695	23.6689	0.145779
2014-04-30 13:43:00	25.1288	23.8651	23.3293	25.1623	22.4076	17.9745	24.3903	24.4041	20.5589	20.7253	26.6078	25.1902	24.5004	20.6413	23.6689	0.145632
2014-04-30 13:43:00	25.0904	23.9927	23.3293	25.1137	22.4059	17.877	24.3936	24.4569	20.5671	20.7431	26.5429	25.151	24.507	20.5235	23.7166	0.145478
2014-04-30 13:43:00	25.1119	23.9666	23.3294	25.1384	22.425	17.8085	24.3936	24.4382	20.5431	20.7454	26.5668	25.1182	24.4924	20.4753	23.7564	0.145436
2014-04-30 13:43:00	25.126	23.9666	23.2084	25.1384	22.4096	17.8226	24.373	24.396	20.4962	20.8195	26.5527	25.1425	24.5391	20.4873	23.6804	0.145393
2014-04-30 13:43:00	25.0742	23.9147	23.1891	25.0653	22.4096	17.8226	24.3163	24.36	20.5928	20.7688	26.4656	25.1486	24.542	20.4268	23.7096	0.145351
2014-04-30 13:43:00	24.9954	23.9102	23.1752	25.0208	22.4263	17.7522	24.3163	24.3047	20.6424	20.7757	26.4677	25.1084	24.4785	20.4336	23.6674	0.145309
2014-04-30 13:43:00	24.952	23.8517	23.1684	25.0208	22.3997	17.7518	24.2285	24.3056	20.6228	20.7483	26.4677	25.0937	24.5059	20.4336	23.5535	0.144895
2014-04-30 13:43:00	25.0188	23.8888	23.1702	25.0105	22.4084	17.7518	24.2673	24.1533	20.5591	20.7059	26.4199	25.087	24.4227	20.3941	23.5241	0.144716
2014-04-30 13:43:00	25.0746	23.871	23.1753	24.9366	22.414	17.7263	24.2617	24.2035	20.5546	20.7546	26.3966	25.0636	24.4259	20.3607	23.4752	0.144538
2014-04-30 13:43:00	25.1071	23.8568	23.1022	24.9442	22.4254	17.6061	24.2474	24.1585	20.4903	20.7748	26.3966	25.0739	24.4971	20.2981	23.4264	0.144378
2014-04-30 13:43:00	25.0835	23.8558	23.1022	24.9442	22.3413	17.6061	24.2115	24.1145	20.4615	20.7615	26.4858	24.9849	24.4583	20.2649	23.4482	0.144207
2014-04-30 13:43:00	25.0203	23.7653	23.0362	24.8738	22.2829	17.4922	24.215	24.1884	20.4615	20.7485	26.3825	25.0255	24.4125	20.2255	23.4235	0.144064
2014-04-30 13:43:00	25.0203	23.7319	23.0197	24.8535	22.2622	17.5167	24.1417	24.199	20.5217	20.8078	26.3825	24.9697	24.4056	20.2841	23.4002	0.143907
2014-04-30 13:43:00	24.9738	23.7288	23.0197	24.8535	22.2491	17.5167	24.1503	24.2429	20.4538	20.7904	26.3568	24.9427	24.4179	20.2841	23.3591	0.143755
2014-04-30 13:44:00	24.9515	23.734	23.0218	24.7887	22.2036	17.4162	24.1125	24.2512	20.4538	20.7702	26.3567	24.903	24.3714	20.2903	23.4245	0.143596
2014-04-30 13:44:00	24.9515	23.6929	23.0209	24.7723	22.1998	17.3624	24.0625	24.2355	20.4861	20.752	26.3567	24.903	24.387	20.3207	23.4245	0.143449
2014-04-30 13:44:00	24.9406	23.6353	23.0209	24.7196	22.1506	17.3742	24.0703	24.2157	20.4268	20.7221	26.3129	24.9749	24.3231	20.3207	23.4267	0.143282
2014-04-30 13:44:00	24.9435	23.5937	23.0879	24.7366	22.164	17.35	24.0158	24.1656	20.4728	20.6635	26.269	24.9978	24.3024	20.3071	23.4267	0.143132
2014-04-30 13:44:00	24.9435	23.5956	23.0621	24.7113	22.0783	17.3569	24.084	24.0542	20.4728	20.6327	26.2518	24.9978	24.3117	20.2076	23.3974	0.142979
2014-04-30 13:44:00	24.9407	23.6363	23.0621	24.7284	22.0861	17.2572	24.1162	24.0207	20.5229	20.6282	26.2476	25.0969	24.2397	20.1454	23.3843	0.142805
2014-04-30 13:44:00	24.8785	23.6852	23.0289	24.6867	21.9845	17.2697	24.1036	24.0207	20.5474	20.597	26.2553	25.1128	24.2432	20.1173	23.4081	0.142653
2014-04-30 13:44:00	24.8661	23.6805	22.9908	24.5896	21.9845	17.2955	24.1049	24.085	20.5733	20.573	26.2293	25.1088	24.2039	20.1173	23.4081	0.142477
2014-04-30 13:44:00	24.8808	23.6081	22.9908	24.5896	21.9151	17.349	24.0919	24.1029	20.6588	20.5149	26.2735	25.0864	24.2039	20.0417	23.5322	0.142367
2014-04-30 13:44:00	24.8508	23.5746	22.9211	24.594	21.892	17.2296	24.141	24.0621	20.6234	20.4077	26.2389	25.0119	24.2571	20.0417	23.5829	0.142197
2014-04-30 13:44:00	24.7723	23.5459	22.92	24.5795	21.892	17.2296	24.1098	24.0081	20.5951	20.3846	26.2241	25.0114	24.2175	20.0662	23.5415	0.142034
2014-04-30 13:44:00	24.7511	23.5263	22.8988	24.5795	21.9073	17.2609	24.1253	24.0302	20.5843	20.3945	26.258	25.0074	24.1794	20.0385	23.5189	0.141892
2014-04-30 13:44:00	24.7479	23.5136	22.8831	24.5612	21.9378	17.2077	24.0483	23.9552	20.5685	20.3945	26.0798	24.9109	24.1472	20.0955	23.4135	0.14172
2014-04-30 13:44:00	24.6836	23.5398	22.8783	24.5914	21.9507	17.1764	24.0156	24.0025	20.5837	20.4567	26.0352	24.903	24.1132	20.0324	23.4135	0.141577
2014-04-30 13:44:00	24.6172	23.498	22.8481	24.5914	21.9138	17.1779	23.994	24.0037	20.5837	20.4787	25.9815	24.8248	24.0684	20.043	23.3969	0.141429
2014-04-30 13:44:00	24.65	23.498	22.8449	24.6511	21.8293	17.1249	23.9426	23.949	20.5315	20.4155	25.9398	24.835	24.0102	20.043	23.3933	0.141163
2014-04-30 13:44:00	24.6308	23.4442	22.786	24.6968	21.8293	17.2535	23.9456	24.0083	20.4588	20.4256	25.9528	24.8545	23.9576	20.0023	23.3933	0.141038
2014-04-30 13:44:00	24.5675	23.4457	22.7734	24.6968	21.8591	17.3069	23.9738	24.0215	20.336	20.4064	25.9157	24.8539	23.9776	19.9857	23.3859	0.140866
2014-04-30 13:44:00	24.5133	23.4457	22.6752	24.672	21.8757	17.2738	23.9188	24.053	20.336	20.4064	25.8142	24.8445	23.9379	19.9857	23.3789	0.140714
2014-04-30 13:44:00	24.5133	23.3564	22.6367	24.6777	21.8757	17.2609	23.9156	24.076	20.326	20.331	25.7992	24.8609	23.9846	19.9088	23.3789	0.140551
2014-04-30 13:44:00	24.4875	23.2671	22.6367	24.6535	21.8107	17.3624	23.906	24.1311	20.326	20.2915	25.7372	24.8861	23.9606	19.8136	23.2946	0.140403
2014-04-30 13:44:00	24.4297	23.2671	22.6223	24.5511	21.7856	17.3073	23.8021	24.1596	20.2282	20.2289	25.7546	24.8571	23.939	19.8136	23.2039	0.140252
2014-04-30 13:44:00	24.3493	23.1512	22.6568	24.4893	21.76	17.2539	23.8021	24.154	20.1783	20.1588	25.7398	24.8437	23.9572	19.7922	23.1957	0.140098
2014-04-30 13:44:00	24.337	23.1479	22.6187	24.5926	21.76	17.236	23.7814	24.219	20.1783	20.1818	25.6626	24.8062	23.9071	19.8024	23.1758	0.13995
2014-04-30 13:44:00	24.3493	23.1657	22.5203	24.5926	21.6906	17.2894	23.846	24.1701	20.264	20.2248	25.6194	24.8157	23.9267	19.8024	23.1574	0.1398
2014-04-30 13:44:00	24.3267	23.1592	22.4862	24.5676	21.6036	17.3632	23.8452	24.1272	20.1805	20.2424	25.6652	24.7686	23.9162	19.8063	23.0678	0.139649
2014-04-30 13:44:00	24.3485	23.133	22.4582	24.5512	21.6036	17.3096	23.8558	24.0647	20.2782	20.2989	25.6652	24.7314	23.7766	19.7325	23.0678	0.139519
2014-04-30 13:44:00	24.2584	23.1218	22.3689	24.5512	21.5223	17.2348	23.8813	23.9158	20.2167	20.3468	25.6502	24.7373	23.8673	19.7265	23.0329	0.139388
2014-04-30 13:44:00	24.2725	23.0965	22.3235	24.5642	21.554	17.2348	23.916	23.8978	20.1868	20.3916	25.5654	24.7266	23.8673	19.7695	22.9685	0.139238
2014-04-30 13:44:00	24.2673	23.085	22.3235	24.527	21.554	17.307	23.9336	23.9195	20.1239	20.4028	25.5766	24.7266	23.8098	19.7174	22.9685	0.139075
2014-04-30 13:44:00	24.2951	23.1314	22.2298	24.4929	21.5428	17.3653	23.8496	23.8753	20.0978	20.3399	25.5537	24.6043	23.7418	19.6565	22.9425	0.138905
2014-04-30 13:44:00	24.2951	23.1375	22.1976	24.4866	21.5511	17.3653	23.8233	23.8842	20.0822	20.3385	25.4722	24.5598	23.7418	19.6324	22.9968	0.138815
2014-04-30 13:44:00	24.2961	23.1084	22.1976	24.4632	21.5511	17.3127	23.7742	23.8675	20.1071	20.3467	25.5533	24.5629	23.7789	19.5773	22.9968	0.138643
2014-04-30 13:44:00	24.3094	23.1466	22.1802	24.4771	21.47	17.2647	23.7497	23.8482	20.1067	20.3306	25.5533	24.5967	23.7254	19.5773	22.9726	0.138514
2014-04-30 13:44:00	24.319	23.1554	22.1591	24.4822	21.4757	17.2116	23.6946	23.7956	20.0453	20.3557	25.5872	24.5466	23.7187	19.5782	22.958	0.138359
2014-04-30 13:44:00	24.256	23.0251	22.1214	24.4658	21.4757	17.1981	23.6954	23.7956	20.017	20.3529	25.55	24.5457	23.72	19.544	22.9343	0.138188
2014-04-30 13:44:00	24.342	23.0086	22.0427	24.4376	21.5052	17.1817	23.6757	23.7553	19.9548	20.3394	25.55	24.5377	23.7081	19.5558	22.9063	0.13802
2014-04-30 13:44:00	24.3311	23.0229	22.027	24.4111	21.5232	17.1732	23.6961	23.7344	19.9744	20.2557	25.4258	24.5888	23.658	19.5644	22.9225	0.137862
2014-04-30 13:44:00	24.3299	22.9907	22.027	24.4111	21.4864	17.1867	23.7406	23.7344	19.9029	20.2597	25.4074	24.5445	23.7202	19.6478	22.8758	0.137629
2014-04-30 13:44:00	24.3408	23.0415	22.05	24.398	21.4663	17.184	23.7379	23.7643	19.8753	20.277	25.3726	24.5445	23.6743	19.6478	22.9003	0.137477
2014-04-30 13:44:00	24.3408	22.9708	22.0679	24.4846	21.4777	17.1783	23.6832	23.7613	19.8666	20.2806	25.363	24.5406	23.6632	19.5719	22.9117	0.137327
2014-04-30 13:44:00	24.3135	23.0279	21.9805	24.4846	21.4518	17.1603	23.6958	23.7857	19.8666	20.2602	25.3292	24.4317	23.6843	19.4775	22.9314	0.137116
2014-04-30 13:44:00	24.3158	23.0706	21.9805	24.4325	21.4406	17.129	23.6984	23.7857	19.7778	20.2602	25.252	24.4317	23.6508	19.4046	22.8768	0.136968
2014-04-30 13:44:00	24.1658	23.0622	21.9913	24.492	21.433	17.1031	23.7098	23.7804	19.7543	20.2832	25.2432	24.3876	23.6922	19.4046	22.9089	0.136813
2014-04-30 13:44:00	24.1658	23.0434	21.9391	24.4683	21.3971	17.0813	23.6203	23.7486	19.7543	20.2592	25.2595	24.3367	23.6429	19.3303	22.911	0.136637
2014-04-30 13:44:00	24.0934	23.0565	21.9391	24.5215	21.3605	17.0813	23.6096	23.7486	19.7266	20.2592	25.2093	24.3367	23.5799	19.3771	22.903	0.136492
2014-04-30 13:44:00	24.0751	23.0632	21.8489	24.5109	21.3605	17.0941	23.6194	23.7737	19.7002	20.2559	25.2154	24.2557	23.567	19.3771	22.8877	0.136368
2014-04-30 13:44:00	24.0751	23.0582	21.7545	24.5603	21.341	17.1316	23.6153	23.7551	19.7002	20.1626	25.17	24.1909	23.627	19.336	22.9019	0.136205
2014-04-30 13:44:00	24.0523	22.9736	21.7774	24.5139	21.2818	17.1291	23.5982	23.7201	19.6417	20.225	25.137	24.1167	23.627	19.248	22.9664	0.136059
2014-04-30 13:44:00	24.0542	22.9263	21.7358	24.4639	21.3267	17.1216	23.5383	23.6573	19.6922	20.2292	25.0843	24.1132	23.6009	19.248	23.0396	0.135894
2014-04-30 13:44:00	24.0715	22.9379	21.6964	24.4059	21.3173	17.076	23.5357	23.6376	19.6922	20.2088	25.099	24.1015	23.579	19.306	23.0396	0.135881
2014-04-30 13:44:00	23.9848	22.9379	21.6972	24.3593	21.3144	17.0743	23.4933	23.6437	19.7163	20.2088	25.0435	24.0693	23.5326	19.306	22.9991	0.135867
2014-04-30 13:44:00	23.9796	22.8297	21.6536	24.3501	21.313	17.038	23.5112	23.6427	19.734	20.1633	25.0188	24.1233	23.5208	19.306	22.9013	0.135854
2014-04-30 13:44:00	24.0221	22.826	21.632	24.3706	21.3237	17.0564	23.5584	23.6547	19.762	20.124	25.0205	24.1127	23.5483	19.3624	22.9013	0.135716
2014-04-30 13:44:00	24.029	22.8267	21.6455	24.3388	21.2661	17.109	23.5345	23.6333	19.7545	20.124	24.9806	24.1127	23.4763	19.1869	22.9979	0.135538
2014-04-30 13:44:00	23.9946	22.8242	21.6225	24.3236	21.2778	17.0099	23.5385	23.6333	19.7273	20.1208	24.9806	24.0606	23.4853	19.1869	22.9377	0.13539
2014-04-30 13:44:00	24.0009	22.759	21.6082	24.3483	21.2237	17.0575	23.5469	23.5231	19.7082	20.056	24.9589	24.055	23.4528	19.2428	22.9377	0.135244
2014-04-30 13:44:00	23.9388	22.7288	21.5803	24.3218	21.2146	16.9962	23.5901	23.5225	19.6974	20.0349	24.958	24.0536	23.3851	19.2281	22.8869	0.135097
2014-04-30 13:44:00	23.9581	22.7162	21.5342	24.3073	21.2141	16.9511	23.5863	23.5265	19.7293	20.0349	24.958	24.0355	23.3022	19.2139	22.9093	0.134923
2014-04-30 13:44:00	23.9581	22.7162	21.5459	24.2819	21.2038	17.0105	23.6001	23.4791	19.7022	20.07	24.9545	24.0042	23.3076	19.2139	22.9093	0.134763
2014-04-30 13:45:00	23.9208	22.5757	21.571	24.221	21.2238	16.9506	23.578	23.436	19.6497	20.1765	24.9567	23.9544	23.3076	19.222	22.8114	0.134611
2014-04-30 13:45:00	23.936	22.5611	21.5293	24.1688	21.1193	16.9169	23.5203	23.3624	19.5887	20.1765	24.9541	23.9283	23.3735	19.1766	22.792	0.134488
2014-04-30 13:45:00	23.9299	22.5796	21.5098	24.1576	21.1163	16.9426	23.5203	23.3309	19.5689	20.1656	24.8926	23.9534	23.2989	19.1766	22.7733	0.134329
2014-04-30 13:45:00	23.9201	22.5435	21.4438	24.1576	21.1356	16.9042	23.4917	23.2771	19.5707	20.1266	24.8656	23.9498	23.2886	19.1654	22.7733	0.134311
2014-04-30 13:45:00	23.8606	22.5256	21.4089	24.0949	21.1273	16.8764	23.5587	23.3427	19.5427	20.1266	24.7952	23.9286	23.2213	19.1064	22.7404	0.13416
2014-04-30 13:45:00	23.9338	22.4836	21.3356	24.0597	21.1311	16.8493	23.5587	23.3348	19.4905	20.1705	24.8194	23.927	23.1673	19.1013	22.7581	0.134022
2014-04-30 13:45:00	23.9077	22.5801	21.3302	24.0541	21.108	16.8543	23.4822	23.3324	19.4598	20.2548	24.7335	23.915	23.1288	19.1465	22.7581	0.133892
2014-04-30 13:45:00	23.8369	22.5396	21.3093	24.0895	21.0272	16.8476	23.5193	23.3406	19.507	20.1822	24.7182	23.9177	23.1397	19.0886	22.7203	0.133746
2014-04-30 13:45:00	23.8537	22.5396	21.2956	24.0779	21.0213	16.833	23.5193	23.3479	19.442	20.1822	24.6529	23.8845	23.1883	19.0886	22.7697	0.13363
2014-04-30 13:45:00	23.8137	22.4898	21.2733	24.115	21.0472	16.787	23.4473	23.3293	19.5025	20.0952	24.647	23.8434	23.1522	19.0877	22.7697	0.133462
2014-04-30 13:45:00	23.7604	22.3877	21.2744	24.0548	21.0522	16.695	23.4079	23.2308	19.5061	20.124	24.6263	23.7569	23.0813	19.0911	22.8108	0.133334
2014-04-30 13:45:00	23.7718	22.3877	21.2744	24.0172	21.0387	16.6772	23.3511	23.235	19.5235	20.124	24.6803	23.7081	23.0813	19.073	22.7601	0.133211
2014-04-30 13:45:00	23.6569	22.3681	21.2437	23.9662	20.9839	16.6612	23.3517	23.2362	19.4705	20.064	24.6803	23.7081	23.0712	19.0676	22.7601	0.13318
2014-04-30 13:45:00	23.6612	22.3681	21.2529	23.9208	20.9477	16.6589	23.398	23.1976	19.5008	20.0667	24.6101	23.7496	23.1158	19.0532	22.6917	0.133014
2014-04-30 13:45:00	23.6251	22.4098	21.2183	23.9121	20.8868	16.6194	23.4318	23.1326	19.5008	20.0667	24.6315	23.7529	23.1338	19.0662	22.7104	0.132878
2014-04-30 13:45:00	23.5914	22.337	21.1672	23.8155	20.8439	16.6194	23.3719	23.164	19.4521	19.9496	24.6315	23.7529	23.1411	18.9819	22.7104	0.132733
2014-04-30 13:45:00	23.5546	22.337	21.0943	23.7703	20.8595	16.5834	23.3558	23.2052	19.3917	19.8667	24.6445	23.7225	23.1239	18.9276	22.7672	0.132556
2014-04-30 13:45:00	23.5335	22.3045	21.1024	23.7458	20.8693	16.6432	23.3339	23.2052	19.3794	19.83	24.6767	23.6602	23.1128	18.947	22.7255	0.132414
2014-04-30 13:45:00	23.5278	22.2413	21.0914	23.7749	20.8393	16.6432	23.279	23.2833	19.349	19.83	24.6737	23.6363	23.1331	18.9817	22.675	0.132232
2014-04-30 13:45:00	23.4531	22.2033	21.0596	23.74	20.9113	16.601	23.279	23.26	19.349	19.8217	24.6752	23.6101	23.1756	18.994	22.7065	0.132094
2014-04-30 13:45:00	23.4532	22.1781	21.0242	23.6671	20.8958	16.5996	23.3116	23.2321	19.3201	19.8019	24.5593	23.5756	23.0734	18.9941	22.6641	0.13196
2014-04-30 13:45:00	23.3443	22.1899	21.012	23.5523	20.9293	16.584	23.2565	23.2465	19.2872	19.8019	24.6349	23.5691	23.0731	19.0529	22.6764	0.131805
2014-04-30 13:45:00	23.3113	22.1899	20.9566	23.4625	20.909	16.6101	23.2435	23.1518	19.2872	19.8519	24.6167	23.5499	23.0266	18.9936	22.7185	0.131618
2014-04-30 13:45:00	23.2701	22.1216	20.9566	23.4625	20.926	16.6614	23.2462	23.1072	19.2316	19.8529	24.546	23.5655	23.0967	18.8722	22.7736	0.131463
2014-04-30 13:45:00	23.1807	22.0375	20.9866	23.4881	20.9195	16.6182	23.2674	23.1002	19.2104	19.8529	24.55	23.5799	23.1504	18.8722	22.8187	0.131316
2014-04-30 13:45:00	23.2126	22.0291	20.9601	23.4633	20.8359	16.6056	23.2283	23.1065	19.1928	19.7832	24.55	23.5358	23.1668	18.8629	22.821	0.131143
2014-04-30 13:45:00	23.1596	22.0489	20.8926	23.4171	20.8868	16.6056	23.2318	23.0888	19.1994	19.7734	24.4434	23.5358	23.1944	18.7089	22.8172	0.131261
2014-04-30 13:45:00	23.181	22.0117	20.9178	23.3912	20.9016	16.538	23.2117	23.0735	19.1336	19.7383	24.4655	23.4766	23.2053	18.7089	22.8052	0.131109
2014-04-30 13:45:00	23.1555	22.107	20.8141	23.3053	20.8844	16.5773	23.2342	23.1054	19.1322	19.7543	24.4655	23.4229	23.2336	18.7754	22.7485	0.130956
2014-04-30 13:45:00	23.1136	22.1611	20.8141	23.2846	20.8492	16.621	23.1645	23.1124	19.1156	19.7994	24.3931	23.4229	23.1551	18.7754	22.692	0.13082
2014-04-30 13:45:00	23.0272	22.1725	20.7748	23.279	20.8284	16.5322	23.1765	23.0542	19.1316	19.7451	24.4156	23.3859	23.0838	18.7477	22.6013	0.130602
2014-04-30 13:45:00	22.9951	22.1249	20.7178	23.2648	20.8273	16.5932	23.0886	23.056	19.1504	19.768	24.4156	23.3218	23.0962	18.6836	22.6013	0.130448
2014-04-30 13:45:00	22.9794	22.0994	20.7305	23.1935	20.8461	16.603	23.098	23.0561	19.1003	19.8069	24.3858	23.3218	23.0964	18.6836	22.6124	0.130287
2014-04-30 13:45:00	22.9587	22.0498	20.6845	23.2239	20.7762	16.603	23.0733	23.098	19.0674	19.8452	24.3931	23.2801	23.154	18.5633	22.5373	0.130146
2014-04-30 13:45:00	22.8766	21.9575	20.6296	23.2121	20.7137	16.5726	23.0539	23.1373	19.0082	19.7793	24.376	23.2854	23.0746	18.597	22.5373	0.129972
2014-04-30 13:45:00	22.8379	21.9721	20.6121	23.2993	20.7131	16.585	23.0977	23.1373	18.9975	19.6665	24.3006	23.2603	23.118	18.597	22.4701	0.129827
2014-04-30 13:45:00	22.7966	21.895	20.5665	23.2993	20.6521	16.585	23.1484	23.1314	18.9975	19.6787	24.3442	23.2101	23.0469	18.6665	22.3921	0.129679
2014-04-30 13:45:00	22.8085	21.8585	20.5045	23.2366	20.5513	16.52	23.1261	23.0304	18.9783	19.7095	24.3898	23.1486	22.9623	18.6026	22.3921	0.129551
2014-04-30 13:45:00	22.7652	21.8384	20.4687	23.2025	20.6244	16.553	23.1231	22.9596	18.9328	19.5673	24.3097	23.1527	22.9952	18.5671	22.3397	0.129481
2014-04-30 13:45:00	22.7317	21.7961	20.4687	23.2025	20.5972	16.5412	23.1275	22.9961	18.9112	19.5975	24.3124	23.2182	22.9704	18.5445	22.4157	0.129352
2014-04-30 13:45:00	22.7304	21.7422	20.4565	23.178	20.5109	16.5037	23.1201	22.9651	18.8071	19.5654	24.3602	23.2164	22.9372	18.5816	22.4157	0.129243
2014-04-30 13:45:00	22.7049	21.7355	20.4721	23.0237	20.5633	16.4873	23.1201	22.9487	18.8058	19.6173	24.3132	23.1372	23.008	18.4461	22.3401	0.129104
2014-04-30 13:45:00	22.7244	21.6999	20.4721	23.0202	20.5662	16.4873	23.0598	22.9725	18.7887	19.5511	24.3383	23.1358	22.9943	18.4461	22.3704	0.128944
2014-04-30 13:45:00	22.6886	21.6861	20.4641	23.0018	20.5793	16.3752	23.0261	22.8635	18.7948	19.5511	24.3383	23.2283	22.9946	18.458	22.3977	0.128797
2014-04-30 13:45:00	22.7086	21.6861	20.4634	22.993	20.5437	16.4222	23.019	22.8685	18.7326	19.5881	24.2681	23.1868	22.9712	18.4032	22.3904	0.12867
2014-04-30 13:45:00	22.6962	21.6558	20.4158	22.9716	20.4786	16.496	23.0573	22.8967	18.6744	19.5881	24.2516	23.1406	22.9712	18.4041	22.3904	0.128526
2014-04-30 13:45:00	22.6713	21.6486	20.4143	22.9296	20.4471	16.5083	23.0623	22.931	18.7326	19.5786	24.2177	23.1406	22.8921	18.4065	22.3594	0.128395
2014-04-30 13:45:00	22.6079	21.5786	20.4166	22.8753	20.4403	16.5344	23.0739	22.8719	18.6356	19.5779	24.1979	23.0971	22.8921	18.3413	22.3392	0.128259
2014-04-30 13:45:00	22.6044	21.5124	20.3315	22.8178	20.5038	16.5127	22.9854	22.9142	18.6147	19.5269	24.1793	23.199	22.867	18.3413	22.3133	0.128122
2014-04-30 13:45:00	22.5607	21.438	20.3062	22.7906	20.4748	16.5187	22.9665	22.9003	18.6382	19.4984	24.1793	23.199	22.837	18.2972	22.3057	0.127962
2014-04-30 13:45:00	22.4948	21.4646	20.2973	22.7422	20.4436	16.5541	22.9221	22.8877	18.5927	19.4832	24.0721	23.1746	22.8963	18.3271	22.2364	0.127809
2014-04-30 13:45:00	22.4948	21.4552	20.2975	22.7531	20.4116	16.5677	22.8534	22.771	18.535	19.5012	24.0702	23.1104	22.8117	18.3271	22.1902	0.127779
2014-04-30 13:45:00	22.3718	21.3565	20.2364	22.7133	20.3977	16.4944	22.8287	22.7528	18.5369	19.441	23.9954	23.0608	22.7367	18.245	22.1809	0.127749
2014-04-30 13:45:00	22.3345	21.4222	20.2364	22.7133	20.3602	16.5211	22.8254	22.814	18.5031	19.4586	23.9954	23.0583	22.7376	18.2263	22.112	0.127596
2014-04-30 13:45:00	22.3345	21.391	20.2853	22.7147	20.371	16.4705	22.7949	22.712	18.4302	19.4873	23.9328	22.9096	22.6694	18.1976	22.1075	0.127447
2014-04-30 13:45:00	22.3595	21.3817	20.2599	22.7867	20.3915	16.3961	22.7567	22.7151	18.4302	19.4586	23.8581	22.8957	22.6281	18.1466	22.0832	0.127293
2014-04-30 13:45:00	22.3977	21.4284	20.2599	22.7867	20.3748	16.3552	22.7774	22.6671	18.4112	19.4368	23.9273	22.867	22.61	18.0904	22.1139	0.127178
2014-04-30 13:45:00	22.3977	21.4686	20.1484	22.8439	20.423	16.3469	22.802	22.667	18.4688	19.4368	23.9273	22.8072	22.5663	18.1153	22.1139	0.127008
2014-04-30 13:45:00	22.3412	21.4028	20.0382	22.8807	20.3598	16.3472	22.7506	22.6798	18.4504	19.3918	23.8873	22.8072	22.4854	18.1052	22.0866	0.126865
2014-04-30 13:45:00	22.3754	21.3847	20.0621	22.8807	20.2821	16.3187	22.7398	22.6426	18.4588	19.2793	23.8829	22.8301	22.4784	18.0492	22.018	0.126687
2014-04-30 13:46:00	22.3813	21.3774	20.0324	22.8462	20.3428	16.3187	22.6726	22.6193	18.4469	19.2776	23.8829	22.7594	22.5273	18.068	21.9569	0.12654
2014-04-30 13:46:00	22.3489	21.3308	19.999	22.8472	20.3428	16.303	22.7178	22.5849	18.5046	19.2754	23.9137	22.7594	22.445	18.1102	21.8103	0.126403
2014-04-30 13:46:00	22.4134	21.2027	20.0044	22.8674	20.3732	16.2696	22.7178	22.5818	18.5223	19.2436	23.9587	22.7252	22.4206	18.0578	21.8473	0.126265
2014-04-30 13:46:00	22.4368	21.2289	20.0175	22.8303	20.3884	16.3254	22.6962	22.6055	18.4718	19.2724	23.9238	22.7724	22.3525	18.0578	21.843	0.126116
2014-04-30 13:46:00	22.5056	21.2094	19.9688	22.778	20.3765	16.3123	22.689	22.5486	18.3907	19.2903	23.9142	22.7724	22.2957	17.9796	21.7885	0.126005
2014-04-30 13:46:00	22.5164	21.1902	19.9565	22.7323	20.3403	16.3177	22.705	22.6031	18.3907	19.2277	23.9007	22.6622	22.2273	18.022	21.7885	0.125876
2014-04-30 13:46:00	22.4586	21.2066	19.9345	22.7785	20.3671	16.3257	22.6887	22.6017	18.4605	19.2873	23.9101	22.6116	22.2512	18.0392	21.8174	0.125812
2014-04-30 13:46:00	22.4562	21.2066	19.9364	22.7084	20.3106	16.3404	22.6833	22.5658	18.4612	19.3545	23.8681	22.5676	22.3228	18.0637	21.7914	0.125689
2014-04-30 13:46:00	22.4127	21.1685	19.901	22.6363	20.3365	16.2952	22.6712	22.5233	18.4612	19.3722	23.8867	22.541	22.3228	18.0637	21.7914	0.125543
2014-04-30 13:46:00	22.3624	21.2238	19.911	22.6744	20.3305	16.2543	22.6603	22.467	18.433	19.3895	23.883	22.4816	22.2881	17.9464	21.7271	0.125332
2014-04-30 13:46:00	22.3624	21.2234	19.9086	22.7643	20.3219	16.1762	22.5755	22.4131	18.4356	19.3681	23.824	22.4437	22.2794	17.8943	21.6317	0.125203
2014-04-30 13:46:00	22.3552	21.1932	19.9136	22.7507	20.2671	16.1303	22.5956	22.3581	18.4113	19.3606	23.799	22.3868	22.2794	17.8943	21.6317	0.12508
2014-04-30 13:46:00	22.3888	21.1749	19.8402	22.7217	20.2734	16.1683	22.5769	22.3581	18.3796	19.3049	23.7294	22.3703	22.3274	17.8602	21.5981	0.124912
2014-04-30 13:46:00	22.4305	21.146	19.8092	22.7516	20.282	16.186	22.5217	22.229	18.3299	19.3049	23.7007	22.3137	22.3045	17.8797	21.607	0.124762
2014-04-30 13:46:00	22.4521	21.0842	19.8092	22.6816	20.2971	16.1247	22.5107	22.1959	18.3299	19.2963	23.6714	22.3777	22.3045	17.8266	21.6189	0.124618
2014-04-30 13:46:00	22.4036	21.1168	19.7969	22.6337	20.2741	16.1743	22.5019	22.1681	18.2794	19.3448	23.6346	22.3555	22.1837	17.7432	21.5617	0.124465
2014-04-30 13:46:00	22.4323	21.1283	19.7151	22.6515	20.2741	16.1678	22.4469	22.1095	18.2263	19.2799	23.5866	22.4271	22.1878	17.6969	21.5924	0.124308
2014-04-30 13:46:00	22.4805	21.1073	19.7151	22.564	20.2418	16.19	22.408	22.0847	18.2263	19.2512	23.6136	22.4271	22.1958	17.6969	21.5733	0.124156
2014-04-30 13:46:00	22.4789	21.1073	19.686	22.564	20.173	16.1338	22.3853	22.0847	18.1311	19.2208	23.5134	22.3982	22.1958	17.7075	21.5727	0.12403
2014-04-30 13:46:00	22.4487	21.1073	19.6514	22.4773	20.173	16.1397	22.4176	22.1167	18.1448	19.2803	23.5134	22.4087	22.1881	17.7277	21.5565	0.123897
2014-04-30 13:46:00	22.4331	21.0844	19.5991	22.4998	20.2229	16.0394	22.4176	22.1341	18.1448	19.2895	23.5494	22.3417	22.1866	17.7277	21.576	0.123764
2014-04-30 13:46:00	22.4447	21.0464	19.5481	22.4998	20.2653	16.0133	22.3776	22.0884	18.1129	19.3058	23.5022	22.2725	22.1779	17.6496	21.4945	0.123745
2014-04-30 13:46:00	22.4358	21.0667	19.5385	22.4846	20.2804	15.9684	22.3556	22.0562	18.0567	19.2447	23.5022	22.2912	22.2039	17.5968	21.4959	0.123627
2014-04-30 13:46:00	22.3562	21.0021	19.5385	22.5159	20.2023	15.9684	22.3556	21.9641	18.0508	19.2455	23.4746	22.2611	22.1794	17.5524	21.5066	0.123618
2014-04-30 13:46:00	22.3404	20.984	19.6311	22.5084	20.1869	15.9823	22.4167	21.9641	17.9288	19.2285	23.5033	22.2611	22.1794	17.4781	21.5126	0.123462
2014-04-30 13:46:00	22.3505	20.8943	19.6419	22.5779	20.198	15.9595	22.3618	21.8801	17.8929	19.1963	23.475	22.1808	22.0836	17.4511	21.5204	0.123315
2014-04-30 13:46:00	22.31	20.9004	19.6957	22.5716	20.2134	15.9187	22.3618	21.8716	17.88	19.137	23.5653	22.1909	22.0411	17.4511	21.4842	0.123174
2014-04-30 13:46:00	22.3249	20.8029	19.6265	22.624	20.2	15.9214	22.3307	21.8716	17.9274	19.0042	23.5517	22.1331	22.0411	17.3466	21.4527	0.123036
2014-04-30 13:46:00	22.3084	20.7866	19.6187	22.624	20.1387	15.9362	22.2634	21.8464	17.9274	18.9363	23.5807	22.0787	22.0411	17.32	21.3916	0.122928
2014-04-30 13:46:00	22.3126	20.7977	19.5989	22.6475	20.1102	15.9089	22.2646	21.819	17.9394	18.9363	23.5869	22.1072	22.0756	17.374	21.3844	0.122791
2014-04-30 13:46:00	22.3046	20.6891	19.6049	22.5901	20.1452	15.8821	22.2709	21.7519	17.9736	18.9398	23.5202	22.065	22.0648	17.3059	21.4488	0.122658
2014-04-30 13:46:00	22.182	20.6426	19.5315	22.66	20.0014	15.7773	22.2902	21.7843	17.9564	18.8985	23.5066	22.0139	22.0624	17.3404	21.4488	0.122526
2014-04-30 13:46:00	22.1148	20.5948	19.5189	22.6023	20.0234	15.7418	22.324	21.8516	17.9322	18.857	23.497	21.9885	21.9822	17.2419	21.415	0.122396
2014-04-30 13:46:00	22.1148	20.5801	19.3885	22.5895	19.9614	15.7307	22.324	21.7941	17.8843	18.8671	23.4964	21.9845	22.0087	17.1844	21.3214	0.122274
2014-04-30 13:46:00	22.1538	20.5676	19.4106	22.5506	19.8369	15.5747	22.3015	21.7108	17.9296	18.8769	23.4621	22.0138	21.9598	17.1897	21.3777	0.122158
2014-04-30 13:46:00	22.1309	20.5585	19.3826	22.5405	19.8353	15.5269	22.3699	21.6996	17.9756	18.8691	23.4734	22.0052	21.9416	17.1801	21.3777	0.12202
2014-04-30 13:46:00	22.1088	20.5894	19.2765	22.5148	19.8104	15.5747	22.3688	21.7119	17.9198	18.7682	23.4262	21.9963	21.8843	17.1983	21.2912	0.121895
2014-04-30 13:46:00	22.1459	20.5865	19.1739	22.5502	19.8088	15.506	22.3699	21.6722	17.9658	18.7539	23.3883	22.0441	21.8746	17.172	21.2133	0.12175
2014-04-30 13:46:00	22.1147	20.5835	19.1637	22.4903	19.8703	15.531	22.3664	21.6856	17.965	18.6946	23.3844	22.0295	21.7789	17.1384	21.2133	0.12159
2014-04-30 13:46:00	22.0702	20.5946	19.1444	22.432	19.8088	15.4855	22.3285	21.6094	17.9431	18.727	23.4018	22.0295	21.8258	17.2674	21.1849	0.121456
2014-04-30 13:46:00	22.0102	20.5877	19.0929	22.3985	19.7343	15.4787	22.367	21.5429	17.8832	18.7351	23.3081	21.971	21.8647	17.2674	21.1488	0.121304
2014-04-30 13:46:00	22.0095	20.5299	19.091	22.4135	19.6854	15.5265	22.3855	21.5155	17.814	18.6773	23.3279	21.8837	21.8647	17.2144	21.1932	0.121194
2014-04-30 13:46:00	22.0172	20.5299	19.0668	22.3841	19.6863	15.5188	22.3473	21.5155	17.8414	18.6581	23.2594	21.8837	21.8969	17.2907	21.1272	0.121063
2014-04-30 13:46:00	21.9282	20.5153	19.0256	22.3861	19.6757	15.6317	22.3312	21.4378	17.8991	18.6584	23.2274	21.8496	21.8516	17.2907	21.1624	0.120925
2014-04-30 13:46:00	21.8773	20.5119	18.955	22.3821	19.6739	15.598	22.3252	21.4206	17.8921	18.6663	23.2002	21.9618	21.8438	17.2153	21.1812	0.120795
2014-04-30 13:46:00	21.8776	20.5119	19.0031	22.3363	19.6876	15.5898	22.288	21.4206	17.8825	18.6226	23.1211	21.9618	21.7929	17.1653	21.1153	0.120677
2014-04-30 13:46:00	21.8269	20.451	18.9612	22.3057	19.7087	15.547	22.1839	21.3398	17.8169	18.5653	23.1441	21.8959	21.7863	17.149	21.2467	0.120567
2014-04-30 13:46:00	21.7549	20.3427	18.9468	22.2983	19.6817	15.47	22.1805	21.2739	17.8333	18.5727	23.0415	21.9325	21.742	17.1473	21.209	0.120446
2014-04-30 13:46:00	21.7386	20.356	18.9356	22.301	19.672	15.446	22.1817	21.2739	17.8333	18.5915	23.0316	21.8862	21.6331	17.1041	21.206	0.120327
2014-04-30 13:46:00	21.7031	20.3808	18.9356	22.2455	19.5763	15.5186	22.1992	21.2	17.8528	18.6181	23.0316	21.8502	21.6117	17.0801	21.2315	0.120196
2014-04-30 13:46:00	21.6896	20.3312	18.8992	22.2455	19.5626	15.4932	22.1532	21.1153	17.8578	18.639	22.973	21.8242	21.5316	17.0853	21.1602	0.120084
2014-04-30 13:46:00	21.59	20.3227	18.8789	22.1618	19.5626	15.4697	22.1595	21.1153	17.8578	18.5815	22.9864	21.8242	21.4902	17.0297	21.1224	0.12005
2014-04-30 13:46:00	21.62	20.3867	18.8789	22.0597	19.5217	15.3974	22.1987	21.1203	17.8425	18.5071	23.0046	21.7685	21.4388	17.0177	21.078	0.120015
2014-04-30 13:46:00	21.5319	20.4309	18.7573	22.0597	19.5049	15.3455	22.1623	21.0618	17.8362	18.5071	23.0062	21.7018	21.3987	17.0276	21.105	0.119981
2014-04-30 13:46:00	21.5021	20.4096	18.7494	22.0223	19.5049	15.4201	22.2306	21.084	17.7623	18.4629	22.9696	21.7024	21.3859	17.0131	21.0517	0.119947
2014-04-30 13:46:00	21.531	20.3839	18.651	21.9127	19.4661	15.4389	22.238	21.084	17.7435	18.4331	22.9954	21.6493	21.4317	16.9329	21.0237	0.119806
2014-04-30 13:46:00	21.5803	20.33	18.5804	21.9127	19.4873	15.4377	22.2367	21.01	17.6885	18.4331	22.9733	21.6493	21.4317	16.9329	21.03	0.119679
2014-04-30 13:46:00	21.5875	20.415	18.5483	21.8925	19.4873	15.3902	22.2323	20.9675	17.6265	18.4748	23.0177	21.6126	21.3854	16.8978	20.9193	0.119558
2014-04-30 13:46:00	21.5165	20.415	18.5483	21.777	19.4757	15.4298	22.2639	20.9397	17.6137	18.466	22.9488	21.4738	21.3254	16.835	20.8837	0.119413
2014-04-30 13:46:00	21.5051	20.4434	18.4977	21.777	19.4422	15.3825	22.1832	20.9334	17.6184	18.4998	22.9398	21.4311	21.3254	16.835	20.8899	0.119274
2014-04-30 13:47:00	21.4614	20.4224	18.4681	21.6664	19.4218	15.3704	22.1832	20.8494	17.5607	18.4699	22.9506	21.3739	21.2335	16.8504	20.8795	0.119173
2014-04-30 13:47:00	21.4058	20.4224	18.4681	21.6265	19.389	15.3789	22.0955	20.85	17.5498	18.4619	22.8756	21.2693	21.2767	16.837	20.8145	0.119015
2014-04-30 13:47:00	21.385	20.3508	18.5368	21.6265	19.3773	15.4049	22.0674	20.8041	17.5685	18.4619	22.9307	21.2693	21.305	16.7712	20.7914	0.118897
2014-04-30 13:47:00	21.3649	20.3672	18.506	21.5856	19.3444	15.4193	22.1173	20.8056	17.524	18.4757	22.9136	21.2797	21.2451	16.7193	20.6774	0.11876
2014-04-30 13:47:00	21.2749	20.3759	18.506	21.517	19.3444	15.4667	22.1195	20.714	17.4832	18.4757	22.9153	21.2698	21.2407	16.6964	20.6027	0.118625
2014-04-30 13:47:00	21.2816	20.4355	18.4436	21.5091	19.3685	15.4257	22.0969	20.7196	17.4904	18.4757	22.9167	21.2147	21.1916	16.6873	20.6027	0.118496
2014-04-30 13:47:00	21.3076	20.4321	18.4544	21.4649	19.3792	15.4137	22.0864	20.7462	17.4428	18.3935	22.9359	21.081	21.1916	16.6224	20.6358	0.118365
2014-04-30 13:47:00	21.3226	20.4061	18.4544	21.4149	19.3728	15.4182	22.1292	20.7099	17.4388	18.3312	22.9029	21.0282	21.1683	16.6251	20.6398	0.118258
2014-04-30 13:47:00	21.3044	20.359	18.5092	21.4284	19.3418	15.3117	22.1955	20.7204	17.3848	18.3312	22.8715	20.9896	21.0324	16.6251	20.6417	0.11811
2014-04-30 13:47:00	21.3466	20.4197	18.5152	21.3724	19.3512	15.3258	22.0937	20.7204	17.3371	18.3064	22.8715	20.9476	21.0324	16.7225	20.5562	0.117998
2014-04-30 13:47:00	21.3475	20.386	18.4748	21.3881	19.3778	15.3495	22.0937	20.7019	17.369	18.2798	22.8942	20.9238	21.0053	16.7872	20.4835	0.117876
2014-04-30 13:47:00	21.3703	20.4077	18.4728	21.4071	19.3636	15.3474	22.1707	20.6729	17.3802	18.2632	22.8811	20.9254	20.9692	16.7872	20.4615	0.117768
2014-04-30 13:47:00	21.39	20.4478	18.4548	21.4071	19.347	15.4637	22.1031	20.6729	17.424	18.1771	22.8811	20.8918	20.9623	16.8358	20.5057	0.117653
2014-04-30 13:47:00	21.4082	20.5107	18.3815	21.3165	19.3097	15.4969	22.1406	20.6372	17.4055	18.1771	22.7948	20.8723	20.8989	16.9198	20.4851	0.117527
2014-04-30 13:47:00	21.3923	20.5772	18.3494	21.2866	19.2501	15.6083	22.0711	20.6825	17.3516	18.1771	22.7251	20.8462	20.8052	16.9303	20.4316	0.117396
2014-04-30 13:47:00	21.3653	20.5519	18.3317	21.3041	19.231	15.5605	22.061	20.6082	17.3062	18.125	22.6669	20.8542	20.817	16.9366	20.3571	0.117287
2014-04-30 13:47:00	21.4292	20.5519	18.3016	21.2512	19.1852	15.6083	22.0461	20.5886	17.3059	18.0764	22.6927	20.7901	20.881	16.865	20.3571	0.117165
2014-04-30 13:47:00	21.3886	20.6123	18.2798	21.2343	19.1702	15.5583	21.9955	20.5405	17.2582	18.0208	22.5867	20.7195	20.8647	16.865	20.2807	0.117032
2014-04-30 13:47:00	21.3669	20.5418	18.2692	21.2343	19.1057	15.5583	21.9955	20.5005	17.2582	18.0571	22.5852	20.6707	20.8602	16.8581	20.2688	0.116884
2014-04-30 13:47:00	21.3935	20.5418	18.2723	21.1898	19.1057	15.5732	22.0035	20.5005	17.1788	18.0198	22.5868	20.6531	20.9084	16.7235	20.2702	0.116763
2014-04-30 13:47:00	21.4143	20.4742	18.2391	21.1923	19.1171	15.657	21.9987	20.5041	17.1499	18.0198	22.5873	20.6519	20.7806	16.6776	20.281	0.116641
2014-04-30 13:47:00	21.379	20.5326	18.2205	21.1848	19.0634	15.6851	21.9848	20.5057	17.0968	17.9837	22.5794	20.6256	20.714	16.6776	20.2603	0.116531
2014-04-30 13:47:00	21.3258	20.5689	18.2137	21.1553	19.0634	15.6368	21.9176	20.4831	17.1465	17.9608	22.5895	20.6333	20.7378	16.7008	20.2603	0.116403
2014-04-30 13:47:00	21.3372	20.5241	18.2128	21.1369	19.0634	15.65	21.8323	20.4896	17.146	17.9056	22.6162	20.6333	20.7042	16.7074	20.2788	0.116269
2014-04-30 13:47:00	21.2463	20.533	18.1566	21.1369	18.9715	15.674	21.8323	20.5238	17.146	17.8289	22.6176	20.6186	20.6545	16.6716	20.2217	0.116142
2014-04-30 13:47:00	21.1941	20.4376	18.1777	21.1442	18.9171	15.6997	21.8451	20.5088	17.0971	17.7937	22.6176	20.6191	20.6725	16.6716	20.2101	0.116024
2014-04-30 13:47:00	21.1478	20.3798	18.1458	21.1442	18.9891	15.7471	21.8043	20.5147	17.0202	17.8069	22.5871	20.6191	20.6429	16.6921	20.1845	0.115882
2014-04-30 13:47:00	21.1706	20.3086	18.15	21.2039	19.0151	15.6998	21.8711	20.3829	16.9872	17.8069	22.572	20.6036	20.5131	16.6921	20.1606	0.115783
2014-04-30 13:47:00	21.1574	20.2783	18.1438	21.2405	18.9566	15.7306	21.8846	20.3721	16.9766	17.8261	22.572	20.6122	20.5213	16.7103	20.2119	0.115639
2014-04-30 13:47:00	21.1044	20.2159	18.1137	21.1752	18.8915	15.7824	21.8852	20.3721	17.0372	17.7713	22.5282	20.6122	20.5607	16.723	20.1489	0.115538
2014-04-30 13:47:00	21.1483	20.2521	18.1116	21.2229	18.8976	15.7552	21.8458	20.3285	16.9755	17.7497	22.5096	20.6383	20.4625	16.723	20.1905	0.115386
2014-04-30 13:47:00	21.1506	20.2063	18.0006	21.2616	18.8976	15.7651	21.8458	20.3521	16.9757	17.7675	22.5096	20.6264	20.4535	16.6933	20.2075	0.115312
2014-04-30 13:47:00	21.0933	20.1442	17.9481	21.2616	18.9074	15.7214	21.7611	20.3185	16.9978	17.8006	22.464	20.6152	20.4157	16.7092	20.2439	0.115176
2014-04-30 13:47:00	21.0148	20.1167	17.9544	21.2305	18.9097	15.7085	21.6791	20.2558	17.0092	17.8006	22.3881	20.5436	20.4192	16.7092	20.2087	0.115035
2014-04-30 13:47:00	20.9738	20.1788	17.886	21.1603	18.9097	15.7361	21.69	20.2069	17.0092	17.7806	22.3343	20.5135	20.4338	16.6393	20.1755	0.11492
2014-04-30 13:47:00	20.953	20.195	17.8348	21.179	18.8732	15.7078	21.6848	20.2011	16.9684	17.7173	22.309	20.4254	20.4497	16.6253	20.1645	0.114818
2014-04-30 13:47:00	20.8979	20.2584	17.8514	21.1181	18.8975	15.7171	21.6449	20.163	16.9341	17.6973	22.2331	20.375	20.4498	16.5993	20.1107	0.114684
2014-04-30 13:47:00	20.8698	20.2306	17.7177	21.1545	18.8681	15.7169	21.662	20.1504	16.9183	17.6934	22.2079	20.393	20.3871	16.5732	20.1107	0.114565
2014-04-30 13:47:00	20.8698	20.222	17.7725	21.2133	18.9165	15.7079	21.6566	20.1838	16.9272	17.6629	22.2169	20.4048	20.3383	16.4878	20.0488	0.114443
2014-04-30 13:47:00	20.8466	20.1994	17.7177	21.2467	18.9137	15.6426	21.5503	20.1906	16.8953	17.6629	22.2419	20.3885	20.2487	16.4878	19.9373	0.114334
2014-04-30 13:47:00	20.7663	20.1985	17.6906	21.1934	18.9327	15.6601	21.5503	20.1645	16.8979	17.5689	22.2123	20.3258	20.2487	16.4927	19.9373	0.114224
2014-04-30 13:47:00	20.7245	20.1676	17.6762	21.1864	18.8988	15.6117	21.4561	20.131	16.922	17.5601	22.1551	20.3186	20.2083	16.5494	19.86	0.114094
2014-04-30 13:47:00	20.7111	20.146	17.641	21.1864	18.8864	15.5625	21.5199	20.131	16.8697	17.5601	22.1319	20.3444	20.1499	16.5411	19.8079	0.113966
2014-04-30 13:47:00	20.6722	20.1419	17.5866	21.0865	18.8534	15.5147	21.5049	20.166	16.8589	17.5173	22.0911	20.2818	20.1196	16.5284	19.8079	0.113849
2014-04-30 13:47:00	20.6185	20.1123	17.561	21.082	18.8251	15.4865	21.4455	20.1489	16.8589	17.4893	21.9712	20.2386	20.0828	16.58	19.8645	0.113725
2014-04-30 13:47:00	20.5759	20.0761	17.4993	21.096	18.8038	15.5341	21.4754	20.2055	16.7959	17.4505	21.9455	20.2328	20.0062	16.6022	19.9184	0.113589
2014-04-30 13:47:00	20.5655	20.028	17.4788	21.0695	18.7969	15.548	21.416	20.2141	16.6695	17.4824	21.9615	20.1819	19.91	16.5287	19.8834	0.113459
2014-04-30 13:47:00	20.5655	19.9765	17.4788	21.0955	18.8327	15.624	21.4112	20.1975	16.657	17.4597	21.9522	20.1819	19.908	16.4327	19.8836	0.113318
2014-04-30 13:47:00	20.5672	19.9915	17.3939	21.0318	18.7473	15.5234	21.4223	20.0887	16.5686	17.4982	22.0012	20.1178	19.8755	16.4327	19.8686	0.113197
2014-04-30 13:47:00	20.5204	19.9104	17.3999	21.0982	18.7144	15.5905	21.3857	20.0024	16.5173	17.4915	21.9854	20.1264	19.8711	16.4755	19.8807	0.113077
2014-04-30 13:47:00	20.5204	19.9119	17.3796	21.1398	18.7144	15.5074	21.3465	20.0077	16.5212	17.4353	22.0243	20.0356	19.8458	16.3676	19.8278	0.112972
2014-04-30 13:47:00	20.4845	19.9121	17.397	21.0317	18.6989	15.5551	21.3415	20.0077	16.537	17.4518	22.0046	20.0356	19.8279	16.3776	19.7533	0.112847
2014-04-30 13:47:00	20.5082	19.7767	17.4647	21.0706	18.7154	15.5316	21.2803	20.0574	16.4926	17.4529	21.9676	19.9426	19.8193	16.3527	19.731	0.112731
2014-04-30 13:47:00	20.4705	19.7962	17.5362	21.0417	18.6577	15.526	21.2481	19.9442	16.4984	17.379	21.9676	19.9426	19.9685	16.4123	19.6671	0.11267
2014-04-30 13:47:00	20.4893	19.7578	17.5078	20.9737	18.6533	15.517	21.2685	19.9442	16.4474	17.3015	21.8957	19.9017	19.9685	16.4483	19.6198	0.112608
2014-04-30 13:47:00	20.4948	19.6767	17.4381	20.9719	18.6746	15.4573	21.2952	19.9171	16.4914	17.267	21.8154	19.9384	19.9105	16.4995	19.5687	0.112467
2014-04-30 13:47:00	20.4644	19.6391	17.4094	21.0182	18.7619	15.4376	21.2952	19.9116	16.4405	17.1909	21.8282	19.9384	19.907	16.4607	19.5743	0.112346
2014-04-30 13:47:00	20.4807	19.6391	17.4075	21.0439	18.7619	15.4851	21.1661	19.8775	16.3943	17.213	21.7823	19.9266	19.907	16.447	19.6003	0.112217
2014-04-30 13:47:00	20.4491	19.6417	17.4438	21.0439	18.7787	15.5679	21.1465	19.816	16.3888	17.2125	21.7826	19.8865	19.9434	16.4275	19.5831	0.112097
2014-04-30 13:47:00	20.4507	19.6256	17.3899	21.0292	18.8436	15.5478	21.1465	19.7511	16.3563	17.1696	21.8449	19.9161	19.971	16.4671	19.5729	0.111982
2014-04-30 13:48:00	20.4402	19.6409	17.3913	21.0074	18.8436	15.5478	21.1177	19.7915	16.3663	17.2531	21.8118	19.9219	19.9333	16.4671	19.546	0.111866
2014-04-30 13:48:00	20.391	19.5764	17.283	21.0074	18.8095	15.5404	21.102	19.7915	16.3475	17.259	21.8313	19.8572	19.9526	16.4734	19.5582	0.111764
2014-04-30 13:48:00	20.3897	19.4544	17.2565	20.9159	18.7791	15.4927	21.072	19.7468	16.3202	17.3096	21.8363	19.8572	19.9142	16.3808	19.5562	0.111629
2014-04-30 13:48:00	20.3666	19.4544	17.253	20.9853	18.7791	15.4856	21.0761	19.6425	16.3337	17.2258	21.83	19.8088	19.9353	16.4303	19.5175	0.11148
2014-04-30 13:48:00	20.3885	19.4326	17.2047	20.9853	18.8466	15.4462	21.0856	19.6425	16.2831	17.1852	21.7408	19.7639	19.8902	16.4111	19.5333	0.111363
2014-04-30 13:48:00	20.3615	19.341	17.2072	21.0202	18.7798	15.397	21.0027	19.6193	16.2542	17.1852	21.7408	19.7509	19.81	16.4355	19.5189	0.111227
2014-04-30 13:48:00	20.3262	19.341	17.1851	20.9993	18.7798	15.3616	20.9746	19.6248	16.153	17.2234	21.6371	19.7318	19.7688	16.4355	19.5166	0.111131
2014-04-30 13:48:00	20.3061	19.346	17.2077	20.9993	18.6866	15.4089	20.9662	19.6248	16.1149	17.2553	21.6141	19.6057	19.7758	16.4355	19.3879	0.111014
2014-04-30 13:48:00	20.3246	19.3378	17.145	21.0312	18.6868	15.4059	20.977	19.516	16.0801	17.2019	21.5908	19.587	19.7224	16.433	19.3879	0.110855
2014-04-30 13:48:00	20.2958	19.3258	17.1806	21.0566	18.6868	15.3654	20.8995	19.5461	16.1107	17.1972	21.6073	19.6037	19.7246	16.4294	19.4063	0.110754
2014-04-30 13:48:00	20.2727	19.3258	17.1834	21.0566	18.6893	15.3654	20.8769	19.5461	16.0651	17.1278	21.6011	19.6524	19.7241	16.424	19.4063	0.110611
2014-04-30 13:48:00	20.2047	19.2819	17.1269	21.1016	18.646	15.3759	20.8813	19.5875	16.1256	17.1513	21.6063	19.5529	19.6915	16.4417	19.3337	0.110495
2014-04-30 13:48:00	20.1732	19.2819	17.1131	21.0609	18.6424	15.3574	20.8579	19.5632	16.1256	17.0946	21.6319	19.5435	19.6695	16.4417	19.3243	0.110367
2014-04-30 13:48:00	20.14	19.2715	17.0689	21.0824	18.5934	15.3832	20.8366	19.5795	16.1678	17.1171	21.5842	19.5075	19.6487	16.4841	19.3243	0.110259
2014-04-30 13:48:00	20.1471	19.2089	17.1035	21.1194	18.5208	15.3811	20.8195	19.5687	16.1136	17.1091	21.5484	19.4438	19.6487	16.4148	19.2685	0.110137
2014-04-30 13:48:00	20.1907	19.2149	17.1035	21.1433	18.4848	15.3811	20.8195	19.4464	16.1136	17.0995	21.4937	19.3925	19.6498	16.4148	19.2418	0.110004
2014-04-30 13:48:00	20.1884	19.2307	17.0445	21.134	18.4547	15.289	20.7841	19.5068	16.0141	17.0561	21.4629	19.3982	19.6309	16.499	19.2418	0.109872
2014-04-30 13:48:00	20.2252	19.2347	17.0445	21.134	18.3998	15.2504	20.755	19.4942	16.0503	16.9954	21.4468	19.4073	19.5877	16.6219	19.2065	0.109751
2014-04-30 13:48:00	20.2297	19.2732	17.0069	21.0807	18.3891	15.1831	20.7404	19.469	15.936	16.9954	21.3757	19.3113	19.5361	16.6219	19.3152	0.109623
2014-04-30 13:48:00	20.1783	19.2734	16.9684	21.1225	18.4028	15.1729	20.6768	19.5237	15.9402	16.9168	21.3071	19.3326	19.5248	16.6376	19.3059	0.109508
2014-04-30 13:48:00	20.1339	19.2714	16.9684	21.0939	18.4054	15.0733	20.6947	19.5459	15.9383	16.868	21.2819	19.2663	19.5248	16.5168	19.3379	0.109379
2014-04-30 13:48:00	20.139	19.2679	17.0154	21.1279	18.4503	15.1198	20.6314	19.489	15.9006	16.868	21.209	19.2942	19.5384	16.4502	19.3053	0.10928
2014-04-30 13:48:00	20.1097	19.2679	17.0116	21.1194	18.4712	15.0733	20.6488	19.521	15.9804	16.8427	21.1508	19.2347	19.5059	16.4678	19.29	0.109159
2014-04-30 13:48:00	20.0394	19.2611	17.0474	21.0574	18.5007	15.0492	20.6269	19.4606	15.9843	16.7582	21.1784	19.2135	19.5327	16.4311	19.3184	0.109045
2014-04-30 13:48:00	20.0304	19.2894	17.0464	20.9865	18.4988	15.0296	20.5638	19.4332	15.9599	16.7582	21.1095	19.1976	19.5528	16.4131	19.307	0.108925
2014-04-30 13:48:00	19.9558	19.3489	16.9815	20.9404	18.4672	15.0081	20.5053	19.4014	15.9327	16.728	21.1061	19.0997	19.5528	16.3906	19.2794	0.108793
2014-04-30 13:48:00	19.978	19.2894	16.9229	20.897	18.3915	15.0208	20.4679	19.3413	15.9733	16.6834	21.1296	19.0997	19.5228	16.319	19.2844	0.108677
2014-04-30 13:48:00	19.953	19.1682	16.9229	20.8325	18.3596	15.0166	20.4126	19.3517	15.9733	16.6834	21.0923	19.0636	19.4334	16.307	19.2374	0.108544
2014-04-30 13:48:00	19.9286	19.1907	16.8824	20.8593	18.3602	15.0383	20.4014	19.336	15.9323	16.6615	21.1012	19.0662	19.4334	16.275	19.2172	0.10842
2014-04-30 13:48:00	19.9059	19.153	16.7604	20.7949	18.3783	15.1134	20.3628	19.3927	15.9141	16.6702	21.1012	19.0623	19.3555	16.24	19.1703	0.108287
2014-04-30 13:48:00	19.9115	19.1189	16.6767	20.7165	18.3678	15.0928	20.3432	19.3595	15.8517	16.6702	21.0516	19.0796	19.2543	16.1788	19.139	0.108175
2014-04-30 13:48:00	19.9402	19.0173	16.6767	20.6617	18.3607	15.1669	20.3425	19.3587	15.744	16.6991	20.9977	19.0844	19.2543	16.2294	19.1239	0.108067
2014-04-30 13:48:00	19.8735	19.0173	16.6383	20.6636	18.3091	15.1088	20.3821	19.3442	15.6954	16.6495	20.9786	19.0868	19.2493	16.2277	19.1526	0.107688
2014-04-30 13:48:00	19.8437	19.0101	16.6166	20.7542	18.3091	15.1477	20.3821	19.2454	15.6745	16.6504	20.9649	18.9872	19.2418	16.1495	19.1327	0.107565
2014-04-30 13:48:00	19.8349	18.9981	16.6166	20.6908	18.3091	15.1888	20.3368	19.2179	15.6261	16.6466	20.8953	18.9285	19.1826	16.2245	19.1116	0.107493
2014-04-30 13:48:00	19.8077	18.9981	16.6452	20.6659	18.387	15.2241	20.3483	19.2015	15.6652	16.6639	20.8918	18.936	19.1593	16.2245	19.1116	0.107382
2014-04-30 13:48:00	19.7777	18.946	16.5844	20.7079	18.371	15.2711	20.3483	19.224	15.6193	16.7177	20.8918	18.9248	19.1531	16.171	19.0595	0.107257
2014-04-30 13:48:00	19.732	18.8509	16.5111	20.6913	18.3141	15.2813	20.3657	19.1902	15.5869	16.6473	20.7887	18.924	19.0942	16.1355	19.0242	0.107109
2014-04-30 13:48:00	19.7287	18.8806	16.5111	20.7255	18.2853	15.2343	20.3294	19.1845	15.5155	16.5802	20.7841	18.8373	19.0957	16.1041	18.965	0.106981
2014-04-30 13:48:00	19.7119	18.8174	16.5428	20.6616	18.2961	15.2226	20.3605	19.205	15.5155	16.5289	20.7664	18.8382	19.0971	16.0539	18.898	0.106858
2014-04-30 13:48:00	19.7119	18.8405	16.5132	20.7682	18.2527	15.1683	20.3587	19.0336	15.4725	16.543	20.6981	18.8085	19.1106	16.0494	18.8393	0.106725
2014-04-30 13:48:00	19.6811	18.7468	16.5058	20.7424	18.2238	15.194	20.308	19.0336	15.4493	16.5202	20.721	18.8057	19.1106	16.0524	18.8673	0.106648
2014-04-30 13:48:00	19.6178	18.7263	16.5091	20.7284	18.2367	15.1778	20.308	19.0082	15.4065	16.4337	20.7072	18.7715	19.113	16.0707	18.8498	0.106536
2014-04-30 13:48:00	19.6178	18.6948	16.432	20.713	18.2367	15.2824	20.2898	18.9302	15.378	16.407	20.7111	18.7476	19.08	16.0466	18.8283	0.106397
2014-04-30 13:48:00	19.6335	18.6282	16.432	20.7059	18.1881	15.2815	20.2946	18.9063	15.3866	16.407	20.7262	18.7476	19.08	16.0466	18.7014	0.106279
2014-04-30 13:48:00	19.6609	18.6438	16.4211	20.6419	18.2041	15.278	20.2946	18.8774	15.3614	16.3514	20.8284	18.7176	19.0429	16.0202	18.7014	0.106133
2014-04-30 13:48:00	19.6609	18.5941	16.3174	20.6055	18.2041	15.1855	20.2612	18.8634	15.314	16.3606	20.8162	18.6361	19.1051	16.0173	18.6768	0.106014
2014-04-30 13:48:00	19.6645	18.6086	16.3174	20.483	18.1271	15.1625	20.268	18.7919	15.3114	16.3749	20.7719	18.5417	19.1051	16.0173	18.6154	0.105884
2014-04-30 13:48:00	19.5785	18.5847	16.2732	20.4576	18.1037	15.0597	20.2529	18.8041	15.2354	16.3513	20.7854	18.5417	19.068	15.9927	18.6154	0.105761
2014-04-30 13:48:00	19.5816	18.5288	16.2772	20.3269	18.066	14.9786	20.3151	18.9108	15.2354	16.3012	20.7371	18.5183	19.0382	15.9517	18.5595	0.105625
2014-04-30 13:48:00	19.5784	18.5194	16.2459	20.2637	18.0879	14.9326	20.2412	18.8449	15.2018	16.3012	20.7988	18.4583	19.0754	15.9517	18.5204	0.105518
2014-04-30 13:48:00	19.5126	18.4862	16.2092	20.2012	18.0915	14.9253	20.2274	18.8999	15.0934	16.334	20.7833	18.4583	19.0434	15.9642	18.4631	0.105414
2014-04-30 13:48:00	19.4134	18.4081	16.1982	20.2645	18.1132	14.9337	20.2274	18.8732	15.1439	16.334	20.7498	18.4887	19.0646	16.0173	18.4172	0.105305
2014-04-30 13:48:00	19.4134	18.4081	16.1894	20.2168	18.157	14.9936	20.1696	18.8762	15.1906	16.3424	20.679	18.4902	19.0646	16.0173	18.4172	0.105254
2014-04-30 13:48:00	19.3602	18.348	16.1678	20.1544	18.1222	14.976	20.1248	18.8611	15.2496	16.3268	20.679	18.4631	19.1186	16.0043	18.3712	0.105203
2014-04-30 13:48:00	19.348	18.2788	16.1967	20.0651	18.1045	14.976	20.1248	18.8789	15.2968	16.2562	20.7309	18.4541	19.0719	15.9824	18.3426	0.105023
2014-04-30 13:48:00	19.3422	18.2788	16.1599	20.0651	18.1077	14.8819	20.1164	19.0001	15.3118	16.2562	20.7042	18.4746	19.0719	15.8746	18.2675	0.104922
2014-04-30 13:48:00	19.2585	18.2239	16.1015	20.0721	18.0373	14.8619	20.0504	18.9741	15.3592	16.2452	20.6384	18.4586	19.0934	15.8868	18.2675	0.10481
2014-04-30 13:48:00	19.2723	18.2039	16.0866	20.0346	18.0933	14.8619	20.0165	19.0221	15.4447	16.214	20.6565	18.4939	19.0706	15.856	18.2747	0.104699
2014-04-30 13:48:00	19.2584	18.1848	16.0736	20.0585	18.062	14.8151	20.0259	18.9675	15.4338	16.214	20.6565	18.5326	19.0647	15.856	18.2628	0.104606
2014-04-30 13:49:00	19.2579	18.1734	16.0719	20.0951	18.094	14.7759	20.0085	18.9529	15.4468	16.1227	20.5488	18.5002	19.0513	15.7983	18.2628	0.104502
2014-04-30 13:49:00	19.2437	18.1627	16.1027	20.0571	18.0068	14.7306	19.9905	18.9514	15.4171	16.0643	20.4848	18.5032	19.0813	15.7983	18.3094	0.104398
2014-04-30 13:49:00	19.2073	18.1916	16.1481	20.0467	17.9607	14.6423	19.9213	18.9503	15.3917	16.0472	20.5354	18.5529	19.0739	15.7983	18.2842	0.104257
2014-04-30 13:49:00	19.2067	18.155	16.1318	20.0467	17.9319	14.5762	19.8893	18.9354	15.3917	16.0454	20.5404	18.426	19.0336	15.7009	18.2842	0.104127
2014-04-30 13:49:00	19.1828	18.1718	16.0535	19.9538	17.8979	14.5762	19.9248	18.9453	15.3298	16.0097	20.5529	18.369	19.0517	15.6522	18.3166	0.103984
2014-04-30 13:49:00	19.2146	18.0363	16.057	19.9202	17.9112	14.6654	19.8753	18.9431	15.3152	16.0424	20.593	18.3693	18.9929	15.5882	18.3166	0.103871
2014-04-30 13:49:00	19.1986	18.0486	16.057	19.9202	17.8424	14.6192	19.8583	18.9046	15.3152	15.9927	20.6197	18.3693	18.9918	15.489	18.3323	0.103757
2014-04-30 13:49:00	19.1819	17.9973	16.0411	19.8534	17.7946	14.6192	19.7976	18.8766	15.2469	15.9378	20.5838	18.4111	18.9732	15.4729	18.3037	0.103613
2014-04-30 13:49:00	19.1966	18.0025	16.0132	19.8052	17.7948	14.6247	19.7397	18.8425	15.2127	15.9166	20.5592	18.4443	18.9732	15.4484	18.3096	0.103498
2014-04-30 13:49:00	19.1862	17.9471	15.9639	19.7655	17.7636	14.4798	19.658	18.8415	15.2127	15.884	20.5157	18.4164	19.0337	15.4929	18.2746	0.103376
2014-04-30 13:49:00	19.1604	17.9896	15.9634	19.795	17.7603	14.4798	19.6851	18.8479	15.2249	15.8348	20.5086	18.4241	19.0109	15.4448	18.298	0.103251
2014-04-30 13:49:00	19.1239	17.9348	15.8813	19.7716	17.7217	14.5142	19.7379	18.8687	15.2111	15.8381	20.5097	18.4217	18.9667	15.3717	18.2625	0.103143
2014-04-30 13:49:00	19.1257	17.9084	15.8324	19.7789	17.7167	14.5247	19.7191	18.8546	15.2534	15.7843	20.4823	18.4146	18.974	15.3489	18.2342	0.103042
2014-04-30 13:49:00	19.0935	17.9728	15.8106	19.7789	17.7399	14.5247	19.6297	18.83	15.2553	15.7362	20.4061	18.3407	18.937	15.3013	18.1873	0.103094
2014-04-30 13:49:00	19.0775	17.9362	15.7659	19.6348	17.7558	14.5547	19.6256	18.8686	15.1502	15.7362	20.4061	18.3407	18.9298	15.306	18.1873	0.102921
2014-04-30 13:49:00	19.1174	17.8986	15.7545	19.6161	17.7558	14.5456	19.5865	18.8102	15.1859	15.6906	20.2988	18.2485	18.861	15.306	18.1536	0.102819
[truncated: 2,966 more rows]
